# Supplementary material for: Biological Roles of Protein-Coding Tandem Repeats in the Yeast Candida Albicans
Source: J Fungi (Basel). 2018 Jun 29;4(3):78. doi: 10.3390/jof4030078 (PMC6162428; doi:10.3390/jof4030078)
Supplement: Supplementary file 1 [file jof-04-00078-s001.zip]

Archive with 9 entries (6 files):
- Supplemental Material archive final /
- Supplemental Material archive final /Table S1 Strains and Alleles.xls
- __MACOSX/
- __MACOSX/Supplemental Material archive final /
- __MACOSX/Supplemental Material archive final /._Table S1 Strains and Alleles.xls
- Supplemental Material archive final /Table S2 Primers 7May.docx
- __MACOSX/Supplemental Material archive final /._Table S2 Primers 7May.docx
- Supplemental Material archive final /Table S3 REGIONscores.xls
- __MACOSX/Supplemental Material archive final /._Table S3 REGIONscores.xls
