# Supplementary material for: Biological Roles of Protein-Coding Tandem Repeats in the Yeast Candida Albicans
Source: J Fungi (Basel). 2018 Jun 29;4(3):78. doi: 10.3390/jof4030078 (PMC6162428; doi:10.3390/jof4030078)
Supplement: Supplementary file 1 [file jof-04-00078-s001.zip › Supplemental Material archive final /Table S1 Strains and Alleles.xls]

## Sheet: Sheet1
Table S1. C. albicans isolates and their TR region lengths
strain1	genotype1	country of isolation	Interaction with host	sex	isolation site2	C5_00730W HRY3 TR region A allele 13	C5_00730W HRY3 TR region A allele 23	C5_00730W HRY3 TR region B allele 13	C5_00730W HRY3 TR region B allele 23		C2_08980C PGA55 TR region allele 13	C2_08980C PGA55 TR region allele 23		C2_09530W EAP1 TR region allele 13	C2_09530W EAP1 TR region allele 23		C2_09130C IFF6 TR region alleles 1 and 2 (identical)		C6_04190C orf19.1075 TR region allele 13	C6_04190C orf19.1075 TR region allele 23								x
Au19	GPG	New Zealand	superficial candidiasis	m	u	1000	750	825	850		2800	2800		n/d	n/d		650		540	750
Au90	GPG	New Zealand	superficial candidiasis	m	s/w	1000	750	825	850		2800	2800		1000	1000		655		900	700
cfr2.9vag	GPG	USA	commensal	f	v	1000	750	825	850		2700	2700		700	980		650		750	750
CH35	GPG	New Zealand	superficial candidiasis	m	u	1000	750	825	850		2010	2800		950	1000		650		540	750
CLB42	GPG	Colombia	superficial candidiasis	f	v	1000	750	825	850		2010	2800		950	1000		650		540	540
cpr2.2fec	GPG	USA	commensal	m	a	1000	750	825	850		2800	3100		850	1000		650		540	640
FJ26	GPG	Fiji	superficial candidiasis	m	s/w	1000	750	825	850		2800	2800		950	1000		650		500	750
FJ9	GPG	Fiji	superficial candidiasis	m	r/o	1000	750	825	850		2400	2800		950	1000		650		540	750
HMHc1	GPG	USA	commensal	unknown	r/o	1000	750	850	850		2800	2800		880	880		n/d		540	540
HMHc2	GPG	USA	commensal	unknown	r/o	1000	750	825	850		2800	2800		860	860		650		540	750
HMHc4	GPG	USA	commensal	unknown	r/o	900	750	825	825		1700	2800		840	860		650		500	750
HMHc6	GPG	USA	commensal	unknown	r/o	1000	750	825	850		2800	3100		880	880		650		500	600
HMHc9	GPG	USA	commensal	unknown	r/o	1000	750	825	850		2800	2800		860	880		645		540	750
hp11an	GPG	USA	commensal	f	a	1000	750	825	850		2800	2800		950	1000		650		500	750
hp11vw	GPG	USA	commensal	f	v	1000	750	825	850		2800	2800		950	1000		650		500	750
hp12bt	GPG	USA	commensal	f	r/o	1000	750	825	850		2800	3100		860	880		650		540	750
hp31an	GPG	USA	commensal	f	a	1000	750	825	850		2800	2800		950	1000		650		750	750
hp38an	GPG	USA	commensal	f	a	900	750	825	850		2800	3500		950	1000		650		540	750
hp38bt	GPG	USA	commensal	f	r/o	900	750	825	850		2800	2800		950	1000		650		540	750
HUN127	GPG	Great Britain	candidemia	unknown	s	1000	750	825	850		2800	2800		860	880		650		540	750
HUN93	GPG	Great Britain	candidemia	unknown	s	900	750	825	825		2800	2800		840	860		650		500	540
HUN95	GPG	Great Britain	candidemia	unknown	s	1000	750	825	850		2800	3100		880	880		n/d		550	600
HUN96	GPG	Great Britain	candidemia	unknown	s	800	750	825	825		2800	2800		840	860		650		500	540
OD8807	GPG	Great Britain	superficial candidiasis	m	r/o	1000	1000	850	850		2800	2800		850	1000		650		540	640
OD8911	GPG	Great Britain	superficial candidiasis	m	r/o	1000	750	825	850		2700	2800		950	1000		650		540	750
OD8916	GPG	Great Britain	superficial candidiasis	m	r/o	1000	750	825	850		2800	2800		950	1000		650		540	750
RIHO10	GPG	USA	candidemia	unknown	s	1000	750	825	850		2800	2800		860	880		650		540	750
RIHO13	GPG	USA	candidemia	unknown	s	1000	750	825	850		2800	2800		860	880		650		750	750
RIHO16	GPG	USA	candidemia	unknown	s	1000	750	825	850		2800	2800		n/d	n/d		650		540	750
RIHO9	GPG	USA	candidemia	unknown	s	900	750	825	825		2800	2800		860	1100		650		750	750
var1.10vag	GPG	USA	superficial candidiasis	f	v	1000	750	825	850		2800	2800		950	950		650		540	750
var1.1vag	GPG	USA	superficial candidiasis	f	v	1000	750	825	850		2010	2800		950	1000		650		450	750
var1.3vag	GPG	USA	superficial candidiasis	f	v	1000	750	825	850		2800	2800		950	1000		650		540	750
W43	GPG	New Zealand	superficial candidiasis	m	r/o	1000	1000	850	850		1900	2800		950	1000		650		500	750
YsU568	GPG	Malaysia	superficial candidiasis	f	u	1000	750	825	850		2700	3500		700	980		650		540	750
CH3	ngpg	New Zealand	superficial candidiasis	f	u	1000	750	800	825		2800	3100		750	750		655		650	750
CLB44	ngpg	Colombia	superficial candidiasis	m	s/w	1000	1000	825	850		2800	3000		1050	1400		640		600	900
FJ12	ngpg	Fiji	superficial candidiasis	f	r/o	1000	1000	800	800		2500/20104	2800		550	1000		650		750	840
gaymc-c	ngpg	USA	superficial candidiasis	f	r/o	1000	1000	825	850		2800	2800		750	800		655		850	850
HMHc5	ngpg	USA	commensal	unknown	r/o	1100	1000	850	850		2700	3100		750	800		n/d		900	1000
hp13vu	ngpg	USA	commensal	f	v	1000	950	n/d	n/d		2400	2800		750	750		550		480	730
hp13vw	ngpg	USA	commensal	f	v	1000	1000	825	850		2800	3000		750	1400		545		500	700
hp25bt	ngpg	USA	commensal	f	r/o	1000	1000	850	850		2800	3500		750	750		n/d		500	650
hp25st	ngpg	USA	commensal	f	a	1000	1000	850	850		2700	3300		750	750		650		500	650
hp36bt	ngpg	USA	commensal	f	r/o	1000	1000	800	850		2800	3000		1100	1100		645		650	900
hp36vu	ngpg	USA	commensal	f	v	1000	1000	800	850		2800	3000		1100	1100		645		650	900
hp41bt	ngpg	USA	commensal	f	r/o	1000	1000	800	800		2700	3000		750	1200		550		540	840
hp41vu	ngpg	USA	commensal	f	v	1000	1000	800	800		2700	3000		750	750		550		540	900
hp50an	ngpg	USA	commensal	f	a	1000	1000	850	850		2700	3100		750	1000		650		750	850
hp50ch	ngpg	USA	commensal	f	r/o	1000	1000	850	850		2800	3200		750	1000		650		800	900
hp6ch	ngpg	USA	commensal	f	r/o	1000	1000	850	850		2800	3200		750	1000		655		900	1100
HUN123	ngpg	Great Britain	candidemia	unknown	s	1100	1000	800	800		2700	3100		750	1000		n/d		740	900
HUN91	ngpg	Great Britain	candidemia	unknown	s	1000	750	850	850		2900	2900		550	1200		550		750	750
OD8824	ngpg	Great Britain	superficial candidiasis	m	r/o	1000	750	825	850		3000	3000		400	400		645		660/760	1200
sw-17c	ngpg	USA	candidemia	unknown	s	1000	1000	800	850		2800	3000		400	400		645		600	1100
var1.5vag	ngpg	USA	superficial candidiasis	f	v	1000	1000	850	850		2800	3200		550	1100		650		750	850
var1.7vul	ngpg	USA	superficial candidiasis	f	v	1000	750	825	850		2800	2800		650	700		650		450	650
YsU123	ngpg	Malaysia	superficial candidiasis	f	u	1000	750	825	825		2800	3200		1000	1200		550		570	660
SC53145	GPG	laboratory strain	LAB	n/a	LAB	1000	1000	850	850		2800	3500		850	1000		650		540	640
1 See Soll et al, (1991), Schmid et al. (1999),and Zhou et al. (2018) for more information on strains. "GPG" indicates that the strains belongs to the General-Purpose Genotype group, defined by Schmid et al. (1999) and corresponding to clade 1 (Tavanti et al. 2005, J. Clin. Microbiol. 43: 5601-5613; 2005), "ngpg" indicates that the strain does not belong to this group.
2 Sites of strain isolation were: anal sites (a), catheter (c), respiratory and oral sites (r/o), skin and wounds (s/w), sterile sites(s), urine (u), vaginal (v); see Schmid et. al (Schmid et al., 1999) for additional information on isolates.
3 Regions with REGIONscores >2 in Table S3. For HYR3, the region A PCR product correspond to basepairs 1168-2157 and the region B product to basepairs 2710-3531 in the C5_00730W_A sequence. Alleles are numbered in order of decreasing size.
4 This strain my be triploid at this locus.
5 The SC5314 strain, having been extensively cultured in the laboratory, was non included in allele frequency calculations.
