# Supplementary material for: Biological Roles of Protein-Coding Tandem Repeats in the Yeast Candida Albicans
Source: J Fungi (Basel). 2018 Jun 29;4(3):78. doi: 10.3390/jof4030078 (PMC6162428; doi:10.3390/jof4030078)
Supplement: Supplementary file 1 [file jof-04-00078-s001.zip › Supplemental Material archive final /Table S3 REGIONscores.xls]

## Sheet: info
2018-04-17
Genes a total of 31 repeat regions were tested for intron impact on repeat with the online serv. No impact

## Sheet: C_albicans_SC5314_A22_current_o
Table S3. TR regions in C. albicans ORFs
unique ID	ORF	Alternative names in Candida genome data base	Gene contains introns?	TR region number1	TR stretch lenghts	Start of TR region in CDS (bp)	Length of TR region (bp)	REGIONscore Red: top 10%	Highest possible REGIONscore found by permutation TR region	TR region sequence	No. of bp from TR region start to start of first complete codon	Amino acid sequence encoded by complete codons in TR sequence												x
C1_00020C_A 1	C1_00020C_A	C1_00020C_A CGDID:CAL0000184345	no	1	28	140	75	-0.769357	-0.504294	CAAATTGGACGAGAACTGGGAGGCGGCAAATTGGACGGAAACCGCGGGGGGAGGCAAATTGGACGAGAACCACGG	1	KLDENWEAANWTETAGGGKLDENH
C1_00020C_B 1	C1_00020C_B	C1_00020C_B CGDID:CAL0000189700	no	1	28	140	75	-0.769357	-0.504294	CAAATTGGACGAGAACTGGGAGGCGGCAAATTGGACGGAAACCGCGGGGGGAGGCAAATTGGACGAGAACCACGG	1	KLDENWEAANWTETAGGGKLDENH
C1_00040W_A 1	C1_00040W_A	CTA2 CGDID:CAL0000191731	no	1	14:21:39:42:18	251	241	0.648528	0.954313	GAAAAAGAAACATGACGAATTGAAAGTCAAAGAAGAAGCGGCAAGAAAGAAACGTGAAGAAGAGGCCAAGAAGAAGGAAGAAGAGGCCAAAAAGAAGGCAGAGGAGGCCAAGAAGAAGGAAGAAGAGGCCAAGAAAGCAGAGGAGGCCAAGAAGGCAGAGGAAGCCAAGAAGGTAGAAGAAGCAGCCAAGAAGGCAGAGGAAGCCAAGAAAGCAGAAGAAGAGGCCAGAAAGAAAGCAGAG	1	KKKHDELKVKEEAARKKREEEAKKKEEEAKKKAEEAKKKEEEAKKAEEAKKAEEAKKVEEAAKKAEEAKKAEEEARKKAE
C1_00040W_B 1	C1_00040W_B	C1_00040W_B CGDID:CAL0000179748	no	1	14:21:18:39:42	251	241	0.648528	1.26676	GAAAAAGAAACTTGACGAATTGAAAGTCAAAGAAGAAGCGGCAAGAAAGAAACGTGAAGAAGAGGCCAAGAAGAAGGAAGAAGAGGCCAAAAAGAAGGCAGAGGAGGCCAAGAAGAAGGAAGAAGAGGCCAAGAAAGCAGAGGAGGCCAAGAAGGCAGAGGAAGCCAAGAAGGTAGAAGAAGCAGCCAAGAAGGCAGAGGAAGCCAAGAAAGCAGAAGAAGAGGCCAGAAAGAAAGCAGAG	1	KKKLDELKVKEEAARKKREEEAKKKEEEAKKKAEEAKKKEEEAKKAEEAKKAEEAKKVEEAAKKAEEAKKAEEEARKKAE
C1_00060W_A 1	C1_00060W_A	TUP1 CGDID:CAL0000186393	no	1	1899-12-31 03:21:00	282	60	1.05186	1.27392	CAACAACAACAGCAACAGCAACAACAGCAACAACAACAGCAACAGCAGCAACAACAACAG	0	QQQQQQQQQQQQQQQQQQQQ
C1_00060W_B 1	C1_00060W_B	C1_00060W_B CGDID:CAL0000199012	no	1	1899-12-31 03:21:00	282	60	1.05186	1.32964	CAACAACAACAGCAACAGCAACAACAGCAACAACAACAGCAACAGCAGCAACAACAACAG	0	QQQQQQQQQQQQQQQQQQQQ
C1_00080C_A 1	C1_00080C_A	RCA1 CGDID:CAL0000191329	no	1	3	480	42	0.731778	0.910416	CCACCACCACCGCCGCCACCACAACCACAACCACAACTACCA	0	PPPPPPPQPQPQLP
C1_00080C_B 1	C1_00080C_B	C1_00080C_B CGDID:CAL0000196476	no	1	3	480	42	0.731778	0.910416	CCACCACCACCGCCGCCACCACAACCACAACCACAACTACCA	0	PPPPPPPQPQPQLP
C1_00140W_A 1	C1_00140W_A	KEL1 CGDID:CAL0000190815	no	1	12:24:36:12:36	1685	97	-0.00139169	0.471151	TGCACCAGTCGCGGTACCTGTCACGGAACCAGTCTCTGCACCAGTCACTGCACCAGTCGCAGAACCAGTGGTCGCACCAGCAGTTGCACCTGACGCA	1	APVAVPVTEPVSAPVTAPVAEPVVAPAVAPDA
C1_00140W_A 2	C1_00140W_A	KEL1 CGDID:CAL0000190815	no	2	3	2896	24	0.379879	0.379879	ACGACGACGACGACGACGAAGACG	2	DDDDDED
C1_00140W_B 1	C1_00140W_B	C1_00140W_B CGDID:CAL0000198276	no	1	12:12:36:36:24	1685	97	-0.00139169	0.471151	TGCACCAGTCGCGGTACCTGTCACGGAACCAGTCTCTGCACCAGTCACTGCACCAGTCGCAGAACCAGTGGTCGCACCAGCAGTTGCACCTGACGCA	1	APVAVPVTEPVSAPVTAPVAEPVVAPAVAPDA
C1_00140W_B 2	C1_00140W_B	C1_00140W_B CGDID:CAL0000198276	no	2	3	2896	24	0.379879	0.379879	ACGACGACGACGACGACGAAGACG	2	DDDDDED
C1_00160C_A 1	C1_00160C_A	C1_00160C_A CGDID:CAL0000200313	no	1	12	1083	27	-1.08723	-1.00761	GGTGGTTTTGGTGGTGGTTTTGGCGGT	0	GGFGGGFGG
C1_00160C_A 2	C1_00160C_A	C1_00160C_A CGDID:CAL0000200313	no	2	1900-01-01 06:15:18	68	81	-0.80336	-0.0131624	TGAAGAAGAAAGTTCAAGTGAAGAAAGCAGTTCTGACGATAGTTCTAGTGAAGAAAGCAGTTCTGACGATGATTCCAGTGA	1	EEESSSEESSSDDSSSEESSSDDDSS
C1_00160C_A 3	C1_00160C_A	C1_00160C_A CGDID:CAL0000200313	no	3	1899-12-31 12:39:00	249	75	-0.909995	-0.618165	GAAGACAAGAAGGAAGAGAGCTCATCTGGTTCTGACGAAGAAGAAAAGAAGGAAGAAAAGTCTTCTAGTTCTGAC	0	EDKKEESSSGSDEEEKKEEKSSSSD
C1_00160C_B 1	C1_00160C_B	C1_00160C_B CGDID:CAL0000184518	no	1	1900-01-01 06:15:18	68	81	-0.80336	-0.0131624	TGAAGAAGAAAGTTCAAGTGAAGAAAGCAGTTCTGACGATAGTTCTAGTGAAGAAAGCAGTTCTGACGATGATTCCAGTGA	1	EEESSSEESSSDDSSSEESSSDDDSS
C1_00160C_B 2	C1_00160C_B	C1_00160C_B CGDID:CAL0000184518	no	2	1900-01-01 15:12:00	249	75	-0.909995	-0.618165	GAAGACAAGAAGGAAGAGAGCTCATCTGGTTCTGACGAAGAAGAAAAGAAGGAAGAAAAGTCTTCTAGTTCTGAC	0	EDKKEESSSGSDEEEKKEEKSSSSD
C1_00160C_B 3	C1_00160C_B	C1_00160C_B CGDID:CAL0000184518	no	3	12	1083	27	-1.08723	-1.00761	GGTGGTTTTGGTGGTGGTTTTGGCGGT	0	GGFGGGFGG
C1_00170W_A 1	C1_00170W_A	LEU4 CGDID:CAL0000186267	no	1	12	582	26	-1.01764	-1.01764	GAGTTTTCTCCAGAGTGTTTCTCAGA	0	EFSPECFS
C1_00170W_B 1	C1_00170W_B	C1_00170W_B CGDID:CAL0000199608	no	1	12	582	26	-1.01764	-1.01764	GAGTTTTCTCCAGAGTGTTTCTCAGA	0	EFSPECFS
C1_00200C_A 1	C1_00200C_A	C1_00200C_A CGDID:CAL0000183783	no	1	9	12	27	-0.905186	-0.877757	ATAATATCAAACAATATAAATAATATA	0	IISNNINNI
C1_00200C_B 1	C1_00200C_B	C1_00200C_B CGDID:CAL0000192643	no	1	9	12	27	-0.905186	-0.877757	ATAATATCAAACAATATAAATAATATA	0	IISNNINNI
C1_00270W_A 1	C1_00270W_A	C1_00270W_A CGDID:CAL0000188751	no	1	12	28	24	-1.11828	-1.11828	CAAGTCAAGCTCAAGGTCAAGCTC	2	SQAQGQA
C1_00270W_A 2	C1_00270W_A	C1_00270W_A CGDID:CAL0000188751	no	2	24	229	46	-0.993436	-0.993436	GTCTTGGTGGTAGTGAACTCACACGTCTTTGTGCTAAGTACCTCAC	2	LGGSELTRLCAKYL
C1_00270W_B 1	C1_00270W_B	C1_00270W_B CGDID:CAL0000184945	no	1	12	29	23	-1.12987	-1.12987	AGGTCAAGCTCAAGGTCAAGCTC	1	GQAQGQA
C1_00270W_B 2	C1_00270W_B	C1_00270W_B CGDID:CAL0000184945	no	2	24	229	46	-0.993436	-0.993436	GTCTTGGTGGTAGTGAACTCACACGTCTTTGTGCTAAGTACCTCAC	2	LGGSELTRLCAKYL
C1_00310W_A 1	C1_00310W_A	C1_00310W_A CGDID:CAL0000201857	no	1	12	14	39	-0.94445	-0.860763	ACCACCCAATTACCCACCTCCAAACCATCCTCAATACCA	1	PPNYPPPNHPQY
C1_00310W_B 1	C1_00310W_B	C1_00310W_B CGDID:CAL0000193521	no	1	12	14	39	-0.94445	-0.94445	ACCACCCAATTACCCACCTCCAAACCATCCTCAATACCA	1	PPNYPPPNHPQY
C1_00320W_A 1	C1_00320W_A	C1_00320W_A CGDID:CAL0000193936	no	1	19	137	45	-0.974625	-0.825154	CAACATTACAAATTCGTCTACCATATTACAATTCTTAACCAATAT	1	NITNSSTILQFLTN
C1_00320W_B 1	C1_00320W_B	C1_00320W_B CGDID:CAL0000176667	no	1	19	137	45	-0.974625	-0.825154	CAACATTACAAATTCGTCTACCATATTACAATTCTTAACCAATAT	1	NITNSSTILQFLTN
C1_00340W_A 1	C1_00340W_A	HBR1 CGDID:CAL0000197369	no	1	1899-12-31 18:12:00	654	64	-0.439596	0.90958	GAAGAAGACGAACAAGAAGAAGAGGAGGAAAGAGAAGAGTACGATGAAGAGACCAATGAAGAGA	0	EEDEQEEEEEREEYDEETNEE
C1_00340W_B 1	C1_00340W_B	C1_00340W_B CGDID:CAL0000181229	no	1	1899-12-31 18:12:00	654	64	-0.439596	0.90958	GAAGAAGACGAACAAGAAGAAGAGGAGGAAAGAGAAGAGTACGATGAAGAGACCAATGAAGAGA	0	EEDEQEEEEEREEYDEETNEE
C1_00360W_A 1	C1_00360W_A	CDC13 CGDID:CAL0000201142	no	1	22	321	42	-1.00811	-1.00811	TTACTTGCCAGAAACGAATTACTTACTATACCAGTAAAAATT	0	LLARNELLTIPVKI
C1_00360W_B 1	C1_00360W_B	C1_00360W_B CGDID:CAL0000174709	no	1	22	321	42	-1.00811	-1.00811	TTACTTGCCAGAAACGAATTACTTACTATACCAGTAAAAATT	0	LLARNELLTIPVKI
C1_00380C_A 1	C1_00380C_A	C1_00380C_A CGDID:CAL0000175749	no	1	23	1909	45	-0.957245	-0.957245	AAAATTTGAAAACTGATAAATTGAAAATATTGATACCAGAAAATT	2	NLKTDKLKILIPEN
C1_00380C_B 1	C1_00380C_B	C1_00380C_B CGDID:CAL0000199967	no	1	23	1909	45	-0.957245	-0.957245	AAAATTTGAAAACTGATAAATTGAAAATATTGATACCAGAAAATT	2	NLKTDKLKILIPEN
C1_00400W_A 1	C1_00400W_A	SVF1 CGDID:CAL0000182395	no	1	13	404	30	-0.985661	-0.985661	TAAAGTGTATAAGTTAAAGAGTTCAGTTAA	1	KVYKLKSSV
C1_00400W_B 1	C1_00400W_B	C1_00400W_B CGDID:CAL0000197081	no	1	13	404	30	-0.985661	-0.985661	TAAAGTGTATAAGTTAAAGAGTTCAGTTAA	1	KVYKLKSSV
C1_00430W_A 1	C1_00430W_A	C1_00430W_A CGDID:CAL0000198706	no	1	18	1115	38	-0.884992	-0.879676	AGATGATGGTGACGATTCAGATGTTGATGACGAAGATG	1	DDGDDSDVDDED
C1_00430W_B 1	C1_00430W_B	C1_00430W_B CGDID:CAL0000185633	no	1	18	1115	38	-0.884992	-0.879676	AGATGATGGTGACGATTCAGATGTTGATGACGAAGATG	1	DDGDDSDVDDED
C1_00460W_A 1	C1_00460W_A	C1_00460W_A CGDID:CAL0000176138	no	1	16	99	31	-1.00516	-1.00516	GTGGGTGTTTTATTTGGTGGGTTCTCTATTT	0	VGVLFGGFSI
C1_00460W_B 1	C1_00460W_B	C1_00460W_B CGDID:CAL0000188580	no	1	16	99	31	-1.00516	-1.00516	GTGGGTGTTTTATTTGGTGGGTTCTCTATTT	0	VGVLFGGFSI
C1_00530C_A 1	C1_00530C_A	C1_00530C_A CGDID:CAL0000174026	no	1	10	2233	23	-1.01264	-1.01264	AAAGTACAGTAAAGTACAGTAAA	2	STVKYSK
C1_00530C_B 1	C1_00530C_B	C1_00530C_B CGDID:CAL0000185456	no	1	10	2233	23	-1.01264	-1.01264	AAAGTACAGTAAAGTACAGTAAA	2	STVKYSK
C1_00570C_A 1	C1_00570C_A	C1_00570C_A CGDID:CAL0000191339	no	1	9	1921	21	-1.03519	-1.03519	AAAGGATCAAAAGGATCAAAA	2	RIKRIK
C1_00570C_B 1	C1_00570C_B	C1_00570C_B CGDID:CAL0000184031	no	1	9	1921	21	-1.03519	-1.03519	AAAGGATCAAAAGGATCAAAA	2	RIKRIK
C1_00600W_A 1	C1_00600W_A	APC1 CGDID:CAL0000196687	no	1	22	109	42	-1.00811	-0.94982	TGCAGAACAAACAACTATTGATTGCAAAGAGAAAACTAGTTG	2	QNKQLLIAKRKLV
C1_00600W_B 1	C1_00600W_B	C1_00600W_B CGDID:CAL0000191521	no	1	22	109	42	-1.00811	-0.94982	TGCAGAACAAACAACTATTGATTGCAAAGAGAAAACTAGTTG	2	QNKQLLIAKRKLV
C1_00650C_A 1	C1_00650C_A	SNF7 CGDID:CAL0000187201	no	1	8	284	35	-0.565156	-0.565156	AAACTTGAACTTGGAAACTATGAAAGCTATGAAAC	1	NLNLETMKAMK
C1_00650C_B 1	C1_00650C_B	C1_00650C_B CGDID:CAL0000195382	no	1	8	284	35	-0.565156	-0.565156	AAACTTGAACTTGGAAACTATGAAAGCTATGAAAC	1	NLNLETMKAMK
C1_00660C_A 1	C1_00660C_A	C1_00660C_A CGDID:CAL0000185526	no	1	15	711	33	-0.992029	-0.992029	ATGGAAGAACAACAATATGGAAATCAACAATAT	0	MEEQQYGNQQY
C1_00660C_B 1	C1_00660C_B	C1_00660C_B CGDID:CAL0000199997	no	1	15	711	33	-0.992029	-0.992029	ATGGAAGAACAACAATATGGAAATCAACAATAT	0	MEEQQYGNQQY
C1_00670C_A 1	C1_00670C_A	UGA32 CGDID:CAL0000195594	no	1	14	478	30	-1.00051	-0.985134	CTGGATATGACTTTCTGGATTTGAGTTTCT	2	GYDFSDLSF
C1_00670C_B 1	C1_00670C_B	C1_00670C_B CGDID:CAL0000183764	no	1	14	478	30	-1.00051	-0.985134	CTGGATATGACTTTCTGGATTTGAGTTTCT	2	GYDFSDLSF
C1_00680W_A 1	C1_00680W_A	ASM3 CGDID:CAL0000190930	no	1	10	368	21	-1.09502	-1.09502	TTCCAAAAATTTCCAAAAATT	1	SKNFQK
C1_00680W_B 1	C1_00680W_B	C1_00680W_B CGDID:CAL0000178232	no	1	10	368	21	-1.09502	-1.09502	TTCCAAAAATTTCCAAAAATT	1	SKNFQK
C1_00700W_A 1	C1_00700W_A	C1_00700W_A CGDID:CAL0000176204	no	1	15	315	32	-0.949884	-0.949884	AATGTTGTTGATAAAAATGATTTTGTTAAAAA	0	NVVDKNDFVK
C1_00700W_B 1	C1_00700W_B	C1_00700W_B CGDID:CAL0000198566	no	1	15	315	32	-0.949884	-0.949884	AATGTTGTTGATAAAAATGATTTTGTTAAAAA	0	NVVDKNDFVK
C1_00730C_A 1	C1_00730C_A	CMP1 CGDID:CAL0000201614	no	1	20	598	53	-1.0894	-1.0894	ATGAATGTCGTCATTTAACTGAATATTTTACATTTAAAAATGAATGTTTACAT	2	ECRHLTEYFTFKNECLH
C1_00730C_B 1	C1_00730C_B	C1_00730C_B CGDID:CAL0000199444	no	1	20	598	53	-1.0894	-1.0894	ATGAATGTCGTCATTTAACTGAATATTTTACATTTAAAAATGAATGTTTACAT	2	ECRHLTEYFTFKNECLH
C1_00740C_A 1	C1_00740C_A	SPE1 CGDID:CAL0000182839	no	1	3	1185	29	0.747237	0.747237	AACAACAACAACAACAACAACAACAAAAC	0	NNNNNNNNK
C1_00740C_B 1	C1_00740C_B	C1_00740C_B CGDID:CAL0000199783	no	1	3	1185	29	0.747237	0.747237	AACAACAACAACAACAACAACAACAAAAC	0	NNNNNNNNK
C1_00750C_A 1	C1_00750C_A	VPS27 CGDID:CAL0000186855	no	1	1899-12-31 13:31:00	408	69	-0.972303	-0.959588	AAAATTGGAGAAATGATTTTAAAATATTTACAAAATTGGAAAATCATATTTGAAAATCAACAACAATTG	0	KIGEMILKYLQNWKIIFENQQQL
C1_00750C_A 2	C1_00750C_A	VPS27 CGDID:CAL0000186855	no	2	3	1704	25	0.438104	0.6266	CAACAACAACAACAGCAACAACAAC	0	QQQQQQQQ
C1_00750C_A 3	C1_00750C_A	VPS27 CGDID:CAL0000186855	no	3	15	490	31	-1.01443	-1.01443	AAAAATATCAAGAATTAAAAAATCAAGGATT	2	KYQELKNQG
C1_00750C_B 1	C1_00750C_B	C1_00750C_B CGDID:CAL0000195787	no	1	1899-12-31 13:31:00	408	69	-0.972303	-0.959588	AAAATTGGAGAAATGATTTTAAAATATTTACAAAATTGGAAAATCATATTTGAAAATCAACAACAATTG	0	KIGEMILKYLQNWKIIFENQQQL
C1_00750C_B 2	C1_00750C_B	C1_00750C_B CGDID:CAL0000195787	no	2	15	490	31	-1.01443	-1.01443	AAAAATATCAAGAATTAAAAAATCAAGGATT	2	KYQELKNQG
C1_00750C_B 3	C1_00750C_B	C1_00750C_B CGDID:CAL0000195787	no	3	3	1704	25	0.438104	0.6266	CAACAACAACAACAGCAACAACAAC	0	QQQQQQQQ
C1_00760W_B 1	C1_00760W_B	C1_00760W_B CGDID:CAL0000186083	no	1	3	61	20	0.303382	0.303382	CACCACCACCACCACCACCA	2	PPPPPP
C1_00780C_A 1	C1_00780C_A	HGC1 CGDID:CAL0000184055	no	1	3	1785	37	0.921456	0.921456	ACTACTACTATTGCTACTACTACTACTACTACTACTA	0	TTTIATTTTTTT
C1_00780C_A 2	C1_00780C_A	HGC1 CGDID:CAL0000184055	no	2	6	818	20	-0.696231	-0.696231	TGCCAATGCCAATGCCAATG	1	ANANAN
C1_00780C_A 3	C1_00780C_A	HGC1 CGDID:CAL0000184055	no	3	15	1128	30	-1.01443	-1.01443	CAATTTATTTATCAACAATTTAATTTACAA	0	QFIYQQFNLQ
C1_00780C_A 4	C1_00780C_A	HGC1 CGDID:CAL0000184055	no	4	21	302	43	-0.953821	-0.953821	ATTAAAATTGATTGATTTTTTATTAAAAATGTCGATTCGTTTA	1	LKLIDFLLKMSIRL
C1_00780C_A 5	C1_00780C_A	HGC1 CGDID:CAL0000184055	no	5	6	2255	28	-0.360282	-0.360282	TGGTAATGGTAAAGGTAATGGTAATGGT	1	GNGKGNGNG
C1_00780C_A 6	C1_00780C_A	HGC1 CGDID:CAL0000184055	no	6	9	1449	44	-0.173659	-0.173659	AATTATTCCAATTATTCCAATTATTCCAATTATTCCAATTCTTC	0	NYSNYSNYSNYSNS
C1_00780C_A 7	C1_00780C_A	HGC1 CGDID:CAL0000184055	no	7	3	1219	26	0.692832	0.692832	CAACAACAACAACAACAACAACAACA	2	TTTTTTTT
C1_00780C_A 8	C1_00780C_A	HGC1 CGDID:CAL0000184055	no	8	3	41	64	0.36736	0.633577	ACAACAAAAACAACAACAACAACATCCATACAAAAACATTTCAACAACCAAATCCAACAACAAC	1	QQKQQQQHPYKNISTTKSNNN
C1_00780C_B 1	C1_00780C_B	C1_00780C_B CGDID:CAL0000180546	no	1	21	302	43	-0.953821	-0.953821	ATTAAAATTGATTGATTTTTTATTAAAAATGTCGATTCGTTTA	1	LKLIDFLLKMSIRL
C1_00780C_B 2	C1_00780C_B	C1_00780C_B CGDID:CAL0000180546	no	2	15	1128	30	-1.01443	-1.01443	CAATTTATTTATCAACAATTTAATTTACAA	0	QFIYQQFNLQ
C1_00780C_B 3	C1_00780C_B	C1_00780C_B CGDID:CAL0000180546	no	3	9	1449	44	-0.173659	-0.173659	AATTATTCCAATTATTCCAATTATTCCAATTATTCCAATTCTTC	0	NYSNYSNYSNYSNS
C1_00780C_B 4	C1_00780C_B	C1_00780C_B CGDID:CAL0000180546	no	4	1899-12-31 03:03:00	1785	52	1.07114	1.07114	ACTACTACTATTGCTACTACTACTACTACTACTAATAATAATAATAATAATA	0	TTTIATTTTTTNNNNNN
C1_00780C_B 5	C1_00780C_B	C1_00780C_B CGDID:CAL0000180546	no	5	3	41	24	0.379879	0.379879	ACAACAAAAACAACAACAACAACA	1	QQKQQQQ
C1_00780C_B 6	C1_00780C_B	C1_00780C_B CGDID:CAL0000180546	no	6	6	818	20	-0.696231	-0.696231	TGCCAATGCCAATGCCAATG	1	ANANAN
C1_00780C_B 7	C1_00780C_B	C1_00780C_B CGDID:CAL0000180546	no	7	6	2255	28	-0.360282	-0.360282	TGGTAATGGTAAAGGTAATGGTAATGGT	1	GNGKGNGNG
C1_00780C_B 8	C1_00780C_B	C1_00780C_B CGDID:CAL0000180546	no	8	3	1219	26	0.692832	0.692832	CAACAACAACAACAACAACAACAACA	2	TTTTTTTT
C1_00790W_A 1	C1_00790W_A	C1_00790W_A CGDID:CAL0000193312	no	1	3	668	42	0.956361	0.956361	TACTACTACTACTACTACTACTACTACTCCTATTCCTACTAC	1	TTTTTTTTTPIPT
C1_00790W_A 2	C1_00790W_A	C1_00790W_A CGDID:CAL0000193312	no	2	1899-12-31 09:27:00	886	67	0.222016	0.222016	ATGATGAGGATAAGGTTGATAAGGTTGATGAGGTTGATGAGGTTGATGAGGTTGATGAGGATGATAA	2	DEDKVDKVDEVDEVDEVDEDD
C1_00790W_B 1	C1_00790W_B	C1_00790W_B CGDID:CAL0000174395	no	1	3	668	42	0.956361	0.956361	TACTACTACTACTACTACTACTACTACTCCTATTCCTACTAC	1	TTTTTTTTTPIPT
C1_00790W_B 2	C1_00790W_B	C1_00790W_B CGDID:CAL0000174395	no	2	9	898	53	0.0939805	0.0939805	AGGTTGATAAGGTTGATGAGGTTGATGAGGTTGATGAGGTTGATGAGGATGAT	2	VDKVDEVDEVDEVDEDD
C1_00810W_A 1	C1_00810W_A	C1_00810W_A CGDID:CAL0000194250	no	1	5	101	43	0.609786	0.609786	CAAATCAAATCAAATCAAATCAAATCAAATCAAATTAAATCAA	1	KSNQIKSNQIKLNQ
C1_00810W_A 2	C1_00810W_A	C1_00810W_A CGDID:CAL0000194250	no	2	12	736	30	-0.918115	-0.918115	ATGTTAATAACAATGATAATAACAAGGATA	2	VNNNDNNKD
C1_00810W_A 3	C1_00810W_A	C1_00810W_A CGDID:CAL0000194250	no	3	9	776	48	-0.686683	-0.686683	GAATCAATTGAATCAATTGATTAATGGAGAATTACAATTGAATAAATT	1	NQLNQLINGELQLNK
C1_00810W_B 1	C1_00810W_B	C1_00810W_B CGDID:CAL0000178252	no	1	5	101	43	0.609786	0.609786	CAAATCAAATCAAATCAAATCAAATCAAATCAAATTAAATCAA	1	KSNQIKSNQIKLNQ
C1_00810W_B 2	C1_00810W_B	C1_00810W_B CGDID:CAL0000178252	no	2	12	736	30	-0.918115	-0.918115	ATGTTAATAACAATGATAATAACAAGGATA	2	VNNNDNNKD
C1_00810W_B 3	C1_00810W_B	C1_00810W_B CGDID:CAL0000178252	no	3	9	776	48	-0.686683	-0.686683	GAATCAATTGAATCAATTGATTAATGGAGAATTACAATTGAATAAATT	1	NQLNQLINGELQLNK
C1_00820W_A 1	C1_00820W_A	C1_00820W_A CGDID:CAL0000180272	no	1	1900-01-01 08:09:00	357	83	-0.97497	-0.266209	TATTTATTTAAAGAATTACAATATGATAATTTTATTGATTTAATTAATAAAAAAATGTTAATTCTAAATAATTTAAATAATAA	0	YLFKELQYDNFIDLINKKMLILNNLNN
C1_00820W_A 2	C1_00820W_A	C1_00820W_A CGDID:CAL0000180272	no	2	15	734	39	-0.852984	-0.708238	TAATATAATTGAAAATAATATTATTAAATTAACTAATTA	1	NIIENNIIKLTN
C1_00820W_A 3	C1_00820W_A	C1_00820W_A CGDID:CAL0000180272	no	3	12	829	27	-1.08723	-1.08723	CAACATCAAAAACAACATCAACAACAA	2	TSKTTSTT
C1_00820W_A 4	C1_00820W_A	C1_00820W_A CGDID:CAL0000180272	no	4	24	962	45	-0.948559	-0.853865	TAACAATGATGATAATAAGAATAATAACGAAGATGGTATAAAATA	1	NNDDNKNNNEDGIK
C1_00820W_B 1	C1_00820W_B	C1_00820W_B CGDID:CAL0000188830	no	1	1900-01-01 08:09:00	357	83	-0.97497	-0.266209	TATTTATTTAAAGAATTACAATATGATAATTTTATTGATTTAATTAATAAAAAAATGTTAATTCTAAATAATTTAAATAATAA	0	YLFKELQYDNFIDLINKKMLILNNLNN
C1_00820W_B 2	C1_00820W_B	C1_00820W_B CGDID:CAL0000188830	no	2	15	734	39	-0.852984	-0.708238	TAATATAATTGAAAATAATATTATTAAATTAACTAATTA	1	NIIENNIIKLTN
C1_00820W_B 3	C1_00820W_B	C1_00820W_B CGDID:CAL0000188830	no	3	12	829	27	-1.08723	-1.08723	CAACATCAAAAACAACATCAACAACAA	2	TSKTTSTT
C1_00820W_B 4	C1_00820W_B	C1_00820W_B CGDID:CAL0000188830	no	4	24	962	45	-0.948559	-0.853865	TAACAATGATGATAATAAGAATAATAACGAAGATGGTATAAAATA	1	NNDDNKNNNEDGIK
C1_00830W_A 1	C1_00830W_A	C1_00830W_A CGDID:CAL0000200953	no	1	21	191	41	-0.921969	-0.921969	TGGTGTGACCTCTGGTGGTGTTGGTGTTGTCACTGGTGGTG	1	GVTSGGVGVVTGG
C1_00830W_A 2	C1_00830W_A	C1_00830W_A CGDID:CAL0000200953	no	2	15	1532	32	-0.848979	-0.848979	AATTGTTAATTTAATTGGTTATTATTTAATTG	1	IVNLIGYYLI
C1_00830W_B 1	C1_00830W_B	C1_00830W_B CGDID:CAL0000180930	no	1	21	191	41	-0.921969	-0.921969	TGGTGTGACCTCTGGTGGTGTTGGTGTTGTCACTGGTGGTG	1	GVTSGGVGVVTGG
C1_00840C_A 1	C1_00840C_A	NRM1 CGDID:CAL0000177736	no	1	3	460	24	0.379879	0.573207	ACAACAACAATAACAACAACAACA	2	NNNNNNN
C1_00840C_A 2	C1_00840C_A	NRM1 CGDID:CAL0000177736	no	2	14	507	28	-1.05721	-1.05721	CATAAAACCAATGGTCATAAATCAATGG	0	HKTNGHKSM
C1_00840C_A 3	C1_00840C_A	NRM1 CGDID:CAL0000177736	no	3	1899-12-31 12:09:06	1379	32	-0.350367	0.944588	CAATAACAATAACAACAACAATAACAACAATA	1	NNNNNNNNNN
C1_00840C_A 4	C1_00840C_A	NRM1 CGDID:CAL0000177736	no	4	16	860	56	-1.2505	-1.2505	CAAACTTAAATTGTTTCAAATTAAGAAAGATTCAATTTATTATTGTTCAAATCAAA	1	KLKLFQIKKDSIYYCSNQ
C1_00840C_A 5	C1_00840C_A	NRM1 CGDID:CAL0000177736	no	5	18	1461	37	-0.909892	-0.815333	ACAATTATTCAAAACACTACAATTAGTAACACAACTA	0	TIIQNTTISNTT
C1_00840C_A 6	C1_00840C_A	NRM1 CGDID:CAL0000177736	no	6	12	380	24	-1.14737	-0.562598	AAAATTGAAATTAAAATTGCAATT	1	KLKLKLQ
C1_00840C_B 1	C1_00840C_B	C1_00840C_B CGDID:CAL0000177851	no	1	3	457	24	0.379879	0.573207	ACAACAACAATAACAACAACAACA	2	NNNNNNN
C1_00840C_B 2	C1_00840C_B	C1_00840C_B CGDID:CAL0000177851	no	2	1899-12-31 06:09:12	1376	32	-0.350367	0.944588	CAATAACAATAACAACAACAATAACAACAATA	1	NNNNNNNNNN
C1_00840C_B 3	C1_00840C_B	C1_00840C_B CGDID:CAL0000177851	no	3	12	377	24	-1.14737	-0.562598	AAAATTGAAATTAAAATTGCAATT	1	KLKLKLQ
C1_00840C_B 4	C1_00840C_B	C1_00840C_B CGDID:CAL0000177851	no	4	14	504	28	-1.05721	-1.05721	CATAAAACCAATGGTCATAAATCAATGG	0	HKTNGHKSM
C1_00840C_B 5	C1_00840C_B	C1_00840C_B CGDID:CAL0000177851	no	5	18	1458	37	-0.909892	-0.815333	ACAATTATTCAAAACACTACAATTAGTAACACAACTA	0	TIIQNTTISNTT
C1_00850W_A 1	C1_00850W_A	IHD2 CGDID:CAL0000191293	no	1	1899-12-31 09:15:06	4	52	-0.120419	1.04746	CAACGCCAACAACGCCAACGACAACGATAGCAACGACAACAACGACAACAAC	2	TPTTPTTTIATTTTTT
C1_00850W_B 1	C1_00850W_B	C1_00850W_B CGDID:CAL0000179297	no	1	1899-12-31 09:15:00	4	52	-0.503553	0.975528	CAACGCCAACAACGCCAACGACAACGATAGCAACGACAACAACGACAGCAAC	2	TPTTPTTTIATTTTTA
C1_00860W_A 1	C1_00860W_A	C1_00860W_A CGDID:CAL0000193447	no	1	1899-12-31 06:12:00	284	39	-0.108264	0.97183	AGAAGAAGACGATGAGGAAGAGGAAGAGGAGGACGAAGA	1	EEDDEEEEEEDE
C1_00860W_A 2	C1_00860W_A	C1_00860W_A CGDID:CAL0000193447	no	2	15	466	29	-1.13363	-1.13363	ATGAATTAGATGATGATGAATTTGATGAT	2	ELDDDEFDD
C1_00860W_A 3	C1_00860W_A	C1_00860W_A CGDID:CAL0000193447	no	3	30	709	61	-1.04067	-1.04067	CTTCAGTATCAATACATCCTTGTAAACATTCTTCAGTTATGAAAGTCCTTATGAAACATTC	2	SVSIHPCKHSSVMKVLMKH
C1_00860W_B 1	C1_00860W_B	C1_00860W_B CGDID:CAL0000185580	no	1	15	466	29	-1.13363	-1.13363	ATGAATTAGATGATGATGAATTTGATGAT	2	ELDDDEFDD
C1_00860W_B 2	C1_00860W_B	C1_00860W_B CGDID:CAL0000185580	no	2	30	709	61	-1.04067	-1.04067	CTTCAGTATCAATACATCCTTGTAAACATTCTTCAGTTATGAAAGTCCTTATGAAACATTC	2	SVSIHPCKHSSVMKVLMKH
C1_00870W_A 1	C1_00870W_A	LRO1 CGDID:CAL0000182687	no	1	9	444	32	-0.744394	-0.744394	GATTGGAAAGATTTGAAAAATTTGAAAGGATT	0	DWKDLKNLKG
C1_00870W_B 1	C1_00870W_B	C1_00870W_B CGDID:CAL0000199200	no	1	9	444	32	-0.744394	-0.744394	GATTGGAAAGATTTGAAAAATTTGAAAGGATT	0	DWKDLKNLKG
C1_00880W_A 1	C1_00880W_A	C1_00880W_A CGDID:CAL0000193159	no	1	3	123	21	0.37134	0.37134	CAACAACAACAACAACAACAA	0	QQQQQQQ
C1_00880W_A 2	C1_00880W_A	C1_00880W_A CGDID:CAL0000193159	no	2	12	316	23	-1.12987	-1.12987	CTCAAGCTCAAACTCAAGCTCAA	2	QAQTQAQ
C1_00880W_B 1	C1_00880W_B	C1_00880W_B CGDID:CAL0000184692	no	1	3	123	21	0.37134	0.37134	CAACAACAACAACAACAACAA	0	QQQQQQQ
C1_00880W_B 2	C1_00880W_B	C1_00880W_B CGDID:CAL0000184692	no	2	12	316	23	-1.12987	-1.12987	CTCAAGCTCAAACTCAAGCTCAA	2	QAQTQAQ
C1_00890W_A 1	C1_00890W_A	GEM1 CGDID:CAL0000185710	no	1	6	244	20	-0.696231	-0.696231	AACGTGAACGTGAACGTGAA	2	RERERE
C1_00890W_A 2	C1_00890W_A	GEM1 CGDID:CAL0000185710	no	2	18	1110	43	-1.03282	-0.948231	TTGTATCCTCGATTAGATGTTAATCCTCATTCTAGTGTTGAAT	0	LYPRLDVNPHSSVE
C1_00890W_A 3	C1_00890W_A	GEM1 CGDID:CAL0000185710	no	3	15	1209	32	-0.953767	-0.953767	AATGATGGTGGATTAAATGAAGATGAATTAAA	0	NDGGLNEDEL
C1_00890W_B 1	C1_00890W_B	C1_00890W_B CGDID:CAL0000195465	no	1	6	244	20	-0.696231	-0.696231	AACGTGAACGTGAACGTGAA	2	RERERE
C1_00890W_B 2	C1_00890W_B	C1_00890W_B CGDID:CAL0000195465	no	2	18	1110	43	-1.03282	-0.948231	TTGTATCCTCGATTAGATGTTAATCCTCATTCTAGTGTTGAAT	0	LYPRLDVNPHSSVE
C1_00890W_B 3	C1_00890W_B	C1_00890W_B CGDID:CAL0000195465	no	3	15	1209	32	-0.953767	-0.953767	AATGATGGTGGATTAAATGAAGATGAATTAAA	0	NDGGLNEDEL
C1_00900W_A 1	C1_00900W_A	RRS1 CGDID:CAL0000188560	no	1	24	127	51	-0.93513	-0.93513	AATCAATAAAAGAAGATCATCTTCAATCAGTAACTAGAGATAATGTTCAAT	2	SIKEDHLQSVTRDNVQ
C1_00900W_B 1	C1_00900W_B	C1_00900W_B CGDID:CAL0000185263	no	1	24	127	51	-0.93513	-0.93513	AATCAATAAAAGAAGATCATCTTCAATCAGTAACTAGAGATAATGTTCAAT	2	SIKEDHLQSVTRDNVQ
C1_00910W_A 1	C1_00910W_A	C1_00910W_A CGDID:CAL0000179780	yes	1	15	218	36	-0.948579	-0.879676	ACAAGAAATCGATAGGAAAGAAATGGAGAGACAAGA	1	QEIDRKEMERQ
C1_00910W_B 1	C1_00910W_B	C1_00910W_B CGDID:CAL0000196456	yes	1	15	218	36	-0.948579	-0.879676	ACAAGAAATCGATAGGAAAGAAATGGAGAGACAAGA	1	QEIDRKEMERQ
C1_00920W_A 1	C1_00920W_A	C1_00920W_A CGDID:CAL0000186004	no	1	21	3007	40	-0.953284	-0.953284	AACCATCAAGAGAAGAATTTGAACAATCAATACAAAATTT	2	PSREEFEQSIQN
C1_00920W_A 2	C1_00920W_A	C1_00920W_A CGDID:CAL0000186004	no	2	15	3694	35	-0.942168	-0.942168	AAGAAGATATAATTTTAAGAATATTAATTGCAAGA	2	EDIILRILIAR
C1_00920W_B 1	C1_00920W_B	C1_00920W_B CGDID:CAL0000198580	no	1	21	3007	40	-0.953284	-0.953284	AACCATCAAGAGAAGAATTTGAACAATCAATACAAAATTT	2	PSREEFEQSIQN
C1_00920W_B 2	C1_00920W_B	C1_00920W_B CGDID:CAL0000198580	no	2	15	3694	35	-0.942168	-0.942168	AAGAAGATATAATTTTAAGAATATTAATTGCAAGA	2	EDIILRILIAR
C1_00930C_A 1	C1_00930C_A	SIN3 CGDID:CAL0000177059	yes	1	9	126	20	-1.07659	-1.07659	TTACCAAGTTTACCAAGTTT	0	LPSLPS
C1_00930C_A 2	C1_00930C_A	SIN3 CGDID:CAL0000177059	yes	2	9	2586	20	-1.07659	-1.07659	TTACAATTTTTACAATTTTT	0	LQFLQF
C1_00930C_A 3	C1_00930C_A	SIN3 CGDID:CAL0000177059	yes	3	26	3917	50	-1.00396	-0.802997	ATTTGATAAAGGAGGTGTTGAATTTAAGAAATTTGAGGAGGTGTTGAATT	1	FDKGGVEFKKFEEVLN
C1_00930C_B 1	C1_00930C_B	C1_00930C_B CGDID:CAL0000193475	yes	1	9	126	20	-1.07659	-1.07659	TTACCAAGTTTACCAAGTTT	0	LPSLPS
C1_00930C_B 2	C1_00930C_B	C1_00930C_B CGDID:CAL0000193475	yes	2	9	2586	20	-1.07659	-1.07659	TTACAATTTTTACAATTTTT	0	LQFLQF
C1_00930C_B 3	C1_00930C_B	C1_00930C_B CGDID:CAL0000193475	yes	3	26	3917	50	-1.00396	-0.802997	ATTTGATAAAGGAGGTGTTGAATTTAAGAAATTTGAGGAGGTGTTGAATT	1	FDKGGVEFKKFEEVLN
C1_01100W_A 1	C1_01100W_A	CCH1 CGDID:CAL0000177769	no	1	6	586	32	-0.0724975	-0.0724975	CAAACACAAACACAAACACAAACAAAAACAAA	2	NTNTNTNKNK
C1_01100W_A 2	C1_01100W_A	CCH1 CGDID:CAL0000177769	no	2	20	3809	42	-0.916185	-0.916185	AACTATTGTTAAGGAAAGAAAAAACATTGTTAGCAAACAAAA	1	TIVKERKNIVSKQ
C1_01100W_B 1	C1_01100W_B	C1_01100W_B CGDID:CAL0000193248	no	1	6	586	32	-0.0724975	-0.0724975	CAAACACAAACACAAACACAAACAAAAACAAA	2	NTNTNTNKNK
C1_01100W_B 2	C1_01100W_B	C1_01100W_B CGDID:CAL0000193248	no	2	20	3809	42	-0.916185	-0.916185	AACTATTGTTAAGGAAAGAAAAAACATTGTTAGCAAACAAAA	1	TIVKERKNIVSKQ
C1_01110C_A 1	C1_01110C_A	ZPR1 CGDID:CAL0000194324	no	1	6	830	28	-0.21207	-0.21207	ACAATCACAATCACAATCACAATCACAA	1	QSQSQSQSQ
C1_01110C_B 1	C1_01110C_B	C1_01110C_B CGDID:CAL0000195660	no	1	6	830	28	-0.21207	-0.21207	ACAATCACAATCACAATCACAATCACAA	1	QSQSQSQSQ
C1_01130W_A 1	C1_01130W_A	C1_01130W_A CGDID:CAL0000190294	no	1	6	95	25	-0.533217	-0.375349	ACCACAACCACAACCTCAACCACAA	1	PQPQPQPQ
C1_01130W_A 2	C1_01130W_A	C1_01130W_A CGDID:CAL0000190294	no	2	3	901	32	0.846978	0.944588	AACAACAACAACAACAGCAGCAGCAACAACAA	2	QQQQQQQQQQ
C1_01130W_A 3	C1_01130W_A	C1_01130W_A CGDID:CAL0000190294	no	3	6	1765	22	-0.549305	-0.549305	CAGCCACAGCCACAGCCACAGC	2	ATATAT
C1_01130W_B 1	C1_01130W_B	C1_01130W_B CGDID:CAL0000174054	no	1	6	95	25	-0.533217	-0.375349	ACCACAACCACAACCTCAACCACAA	1	PQPQPQPQ
C1_01130W_B 2	C1_01130W_B	C1_01130W_B CGDID:CAL0000174054	no	2	3	901	32	0.846978	0.944588	AACAACAACAACAACAGCAGCAGCAACAACAA	2	QQQQQQQQQQ
C1_01130W_B 3	C1_01130W_B	C1_01130W_B CGDID:CAL0000174054	no	3	6	1765	22	-0.549305	-0.549305	CAGCCACAGCCACAGCCACAGC	2	ATATAT
C1_01140C_A 1	C1_01140C_A	C1_01140C_A CGDID:CAL0000184544	no	1	16	1536	32	-0.975703	-0.975703	AATCCAGAAAATACAAATTCAGCAAAATACAA	0	NPENTNSAKY
C1_01140C_A 2	C1_01140C_A	C1_01140C_A CGDID:CAL0000184544	no	2	9	1968	32	-0.766459	0.507762	AGTAGAAATAGCAGCAGTAGTAGCAATAGTAG	0	SRNSSSSSNS
C1_01140C_B 1	C1_01140C_B	C1_01140C_B CGDID:CAL0000197178	no	1	16	1536	32	-0.975703	-0.975703	AATCCAGAAAATACAAATTCAGCAAAATACAA	0	NPENTNSAKY
C1_01140C_B 2	C1_01140C_B	C1_01140C_B CGDID:CAL0000197178	no	2	9	1968	32	-0.766459	0.507762	AGTAGAAATAGCAGCAGTAGTAGCAATAGTAG	0	SRNSSSSSNS
C1_01170C_A 1	C1_01170C_A	ZCF17 CGDID:CAL0000198600	no	1	12	487	31	-0.921149	-0.921149	ACGAGGAAGATCAGGAAGTATACGAGGAAGT	2	EEDQEVYEE
C1_01170C_B 1	C1_01170C_B	C1_01170C_B CGDID:CAL0000182466	no	1	12	487	31	-0.921149	-0.921149	ACGAGGAAGATCAGGAAGTATACGAGGAAGT	2	EEDQEVYEE
C1_01180C_A 1	C1_01180C_A	C1_01180C_A CGDID:CAL0000183053	no	1	6	1471	20	-0.696231	-0.696231	GTGGCCGTGGCCGTGGCCGT	2	GRGRGR
C1_01180C_B 1	C1_01180C_B	C1_01180C_B CGDID:CAL0000184626	no	1	6	1471	20	-0.696231	-0.696231	GTGGCCGTGGCCGTGGCCGT	2	GRGRGR
C1_01220C_A 1	C1_01220C_A	C1_01220C_A CGDID:CAL0000179037	no	1	14	564	38	-1.09074	-0.905456	CAACAACAGAAACTCCTTAACCAACAGAATCCAACCAA	0	QQQKLLNQQNPT
C1_01220C_B 1	C1_01220C_B	C1_01220C_B CGDID:CAL0000191631	no	1	14	564	38	-1.09074	-0.846069	CAACAACAGAAACTCCTTAACCAACAGAATCCAACCAA	0	QQQKLLNQQNPT
C1_01270W_A 1	C1_01270W_A	CTA9 CGDID:CAL0000188386	no	1	1899-12-31 12:24:00	1191	56	-0.877786	-0.185031	AGTAGAATTGCTAGCAGAGTTACTAGTAGAACTGCAAGCAGAACCGCTAGCAGAAC	0	SRIASRVTSRTASRTASR
C1_01270W_B 1	C1_01270W_B	C1_01270W_B CGDID:CAL0000195036	no	1	1899-12-31 12:24:00	1191	56	-0.877786	-0.182873	AGTAGAATTGCTAGCAGAGTTACTAGTAGAACTGCAAGCAGAACCGCTAGCAGAAC	0	SRIASRVTSRTASRTASR
C1_01320W_A 1	C1_01320W_A	MRS7 CGDID:CAL0000199751	no	1	1899-12-31 12:15:00	1276	37	-0.844681	-0.844681	AAGAAGAAATGATTGAAGAAGAAAATGAAAGAGAAAA	2	EEMIEEENERE
C1_01320W_B 1	C1_01320W_B	C1_01320W_B CGDID:CAL0000184043	no	1	1899-12-31 12:15:00	1276	37	-0.844681	-0.844681	AAGAAGAAATGATTGAAGAAGAAAATGAAAGAGAAAA	2	EEMIEEENERE
C1_01380C_A 1	C1_01380C_A	TRM2 CGDID:CAL0000192336	no	1	19	433	41	-0.935614	-0.885626	ATCTACTTTCGATTGAAAAATCTACTTCTATGAGAAACAAT	2	LLSIEKSTSMRNN
C1_01380C_A 2	C1_01380C_A	TRM2 CGDID:CAL0000192336	no	2	12	611	25	-1.15887	-1.15887	GAAGTTATTACCTGAAGTTTTACCT	1	KLLPEVLP
C1_01380C_B 1	C1_01380C_B	C1_01380C_B CGDID:CAL0000199862	no	1	19	433	41	-0.935614	-0.885626	ATCTACTTTCGATTGAAAAATCTACTTCTATGAGAAACAAT	2	LLSIEKSTSMRNN
C1_01380C_B 2	C1_01380C_B	C1_01380C_B CGDID:CAL0000199862	no	2	12	611	25	-1.15887	-1.15887	GAAGTTATTACCTGAAGTTTTACCT	1	KLLPEVLP
C1_01390C_A 1	C1_01390C_A	HOT1 CGDID:CAL0000195853	no	1	24	201	65	-0.765995	0.88505	AATAATAACAACAATAACGGTAATAATAATAGCAACAGCAGCGGTAATACCAATAACAACAACAA	0	NNNNNNGNNNSNSSGNTNNNN
C1_01390C_A 2	C1_01390C_A	HOT1 CGDID:CAL0000195853	no	2	1899-12-31 09:03:00	630	46	0.948658	1.10827	CAACTGCAACAACAGCAACAACAGCAGCAGCAGCAGCAGCAGCAGC	0	QSQQQQQQQQQQQQQ
C1_01390C_B 1	C1_01390C_B	C1_01390C_B CGDID:CAL0000181422	no	1	24	201	65	-0.765995	0.88505	AATAATAACAACAATAACGGTAATAATAATAGCAACAGCAGCGGTAATACCAATAACAACAACAA	0	NNNNNNGNNNSNSSGNTNNNN
C1_01390C_B 2	C1_01390C_B	C1_01390C_B CGDID:CAL0000181422	no	2	1899-12-31 09:03:00	630	46	0.948658	1.10827	CAACTGCAACAACAGCAACAACAGCAGCAGCAGCAGCAGCAGCAGC	0	QSQQQQQQQQQQQQQ
C1_01480C_A 1	C1_01480C_A	RPS21 CGDID:CAL0000191073	no	1	1899-12-31 12:27:00	30	57	-0.489431	-0.489431	GGTGATAGAAGAAGAGGTGGTAGAAGAGGTGGTAGAAGAGATGGTGAAGAAAAAGGT	0	GDRRRGGRRGGRRDGEEKG
C1_01480C_B 1	C1_01480C_B	C1_01480C_B CGDID:CAL0000176976	no	1	1899-12-31 12:27:00	30	57	-0.489431	-0.489431	GGTGATAGAAGAAGAGGTGGTAGAAGAGGTGGTAGAAGAGATGGTGAAGAAAAAGGT	0	GDRRRGGRRGGRRDGEEKG
C1_01490W_A 1	C1_01490W_A	C1_01490W_A CGDID:CAL0000177503	no	1	12	31	24	-1.14737	-1.0887	TTAAGAAAGACGTTAAAAAAGACG	2	KKDVKKD
C1_01490W_A 2	C1_01490W_A	C1_01490W_A CGDID:CAL0000177503	no	2	1900-01-01 09:33:00	106	132	-0.688965	0.589508	AAGGCAAAGAAGCTGTCGATGAAGCCAGCGAAAAAGGTAAAGAATTCATTGATCAAGCTAACAAAAAGGGTAAAGAATTATTAGATGAAGCCAACGATAAAAGTAAAGAATTCTTGAAGGAAGCTAGAAAAG	2	GKEAVDEASEKGKEFIDQANKKGKELLDEANDKSKEFLKEARK
C1_01490W_A 3	C1_01490W_A	C1_01490W_A CGDID:CAL0000177503	no	3	12	422	31	-0.960618	-0.867642	TGCTGTTGCTGCTGGTGGTGCCGCTGCTGGT	1	AVAAGGAAAG
C1_01490W_B 1	C1_01490W_B	C1_01490W_B CGDID:CAL0000193784	no	1	12	31	24	-1.14737	-1.0887	TTAAGAAAGACGTTAAAAAAGACG	2	KKDVKKD
C1_01490W_B 2	C1_01490W_B	C1_01490W_B CGDID:CAL0000193784	no	2	1900-01-01 09:33:00	106	132	-0.688965	0.589508	AAGGCAAAGAAGCTGTCGATGAAGCCAGCGAAAAAGGTAAAGAATTCATTGATCAAGCTAACAAAAAGGGTAAAGAATTATTAGATGAAGCCAACGATAAAAGTAAAGAATTCTTGAAGGAAGCTAGAAAAG	2	GKEAVDEASEKGKEFIDQANKKGKELLDEANDKSKEFLKEARK
C1_01490W_B 3	C1_01490W_B	C1_01490W_B CGDID:CAL0000193784	no	3	12	422	31	-0.960618	-0.867642	TGCTGTTGCTGCTGGTGGTGCCGCTGCTGGT	1	AVAAGGAAAG
C1_01510W_A 1	C1_01510W_A	C1_01510W_A CGDID:CAL0000178375	no	1	3	90	48	1.10045	1.1089	CAACAACAACAACCACCTCAACAACAACAACAACAACAACAACAACAA	0	QQQQPPQQQQQQQQQQ
C1_01510W_A 2	C1_01510W_A	C1_01510W_A CGDID:CAL0000178375	no	2	12	2051	24	-1.14737	-1.0887	AGCTTTGCAAAGAGCTTTACAAAG	1	ALQRALQ
C1_01510W_B 1	C1_01510W_B	C1_01510W_B CGDID:CAL0000186978	no	1	3	90	48	1.10045	1.1089	CAACAACAACAACCACCTCAACAACAACAACAACAACAACAACAACAA	0	QQQQPPQQQQQQQQQQ
C1_01510W_B 2	C1_01510W_B	C1_01510W_B CGDID:CAL0000186978	no	2	12	2051	24	-1.14737	-1.0887	AGCTTTGCAAAGAGCTTTACAAAG	1	ALQRALQ
C1_01560W_A 1	C1_01560W_A	SIZ1 CGDID:CAL0000196444	no	1	15	4311	32	-0.949884	-0.949884	TCAAATCGAGATTCTTCAAACAAGATTCGTTC	0	SNRDSSNKIR
C1_01560W_A 2	C1_01560W_A	SIZ1 CGDID:CAL0000196444	no	2	9	2286	36	-0.75419	0.876949	CAACAACAGCAACAACAGCAATTACAACTACAACAG	0	QQQQQQQLQLQQ
C1_01560W_A 3	C1_01560W_A	SIZ1 CGDID:CAL0000196444	no	3	12:6:30:3	2381	153	1.14465	1.17409	ACAGCAACAGCAACAGCGACAACTTCGACAACTAGAACAGCAGCAACGGCTACAGCGACAGCAATGGCAACAGCAACAGCAACTACTACAGCAACAACAACAACAACTTCCTCGCCAACTTCCCCTACAGTCTCCCCAACAACTTCCCCAACA	1	QQQQQRQLRQLEQQQRLQRQQWQQQQQLLQQQQQQLPRQLPLQSPQQLPQ
C1_01560W_A 4	C1_01560W_A	SIZ1 CGDID:CAL0000196444	no	4	15	2604	42	-0.796922	-0.796922	CAACAACTTCAATCCCAACAACGTCAATCTCAACAACGTCAA	0	QQLQSQQRQSQQRQ
C1_01560W_A 5	C1_01560W_A	SIZ1 CGDID:CAL0000196444	no	5	3	2741	68	1.00513	1.11451	ACAACAACAACAGCAACAGCAACATCACCATTATCAACAACAGCAACAGCAACAACAACAACAACAAC	1	QQQQQQQHHHYQQQQQQQQQQQ
C1_01560W_B 1	C1_01560W_B	C1_01560W_B CGDID:CAL0000184243	no	1	6:3:12:24	2381	154	0.918353	1.19349	ACAGCAACAGCAACAGCGACAACTTCGACAACTAGAACAGCAGCAACGGCTACAGCGACAGCAATGGCAACAGCAACAGCAACAACTACAGCAACAACAACAACAACTTCCTCGCCAACTTCCCCAACAGTCTCCCCGACAACTTCCCCAACAG	1	QQQQQRQLRQLEQQQRLQRQQWQQQQQQLQQQQQQLPRQLPQQSPRQLPQQ
C1_01560W_B 2	C1_01560W_B	C1_01560W_B CGDID:CAL0000184243	no	2	3	2741	68	1.02561	1.16567	ACAACAACAACAGCAACAGCAACATCACCATTATCAACAACAACAACAACAACAACAACAACAACAAC	1	QQQQQQQHHHYQQQQQQQQQQQ
C1_01560W_B 3	C1_01560W_B	C1_01560W_B CGDID:CAL0000184243	no	3	15	2604	42	-0.796922	-0.796922	CAACAACTTCAATCCCAACAACGTCAATCTCAACAACGTCAA	0	QQLQSQQRQSQQRQ
C1_01560W_B 4	C1_01560W_B	C1_01560W_B CGDID:CAL0000184243	no	4	9	2286	36	-0.75419	0.876949	CAACAACAGCAACAACAGCAATTACAACTACAACAG	0	QQQQQQQLQLQQ
C1_01560W_B 5	C1_01560W_B	C1_01560W_B CGDID:CAL0000184243	no	5	15	4311	32	-0.949884	-0.949884	TCAAATCGAGATTCTTCAAACAAGATTCGTTC	0	SNRDSSNKIR
C1_01590C_A 1	C1_01590C_A	C1_01590C_A CGDID:CAL0000182792	no	1	9	903	27	-0.953892	-0.953892	AATGATTGGCAAATGTTGGAAATGTTG	0	NDWQMLEML
C1_01590C_B 1	C1_01590C_B	C1_01590C_B CGDID:CAL0000195394	no	1	9	903	27	-0.953892	-0.953892	AATGATTGGCAAATGTTGGAAATGTTG	0	NDWQMLEML
C1_01620C_A 1	C1_01620C_A	C1_01620C_A CGDID:CAL0000201366	no	1	12	218	30	-0.955959	-0.955959	AAACAGACAAGCTAAACAGACCGCTAAACA	1	NRQAKQTAK
C1_01650W_A 1	C1_01650W_A	ISN1 CGDID:CAL0000179159	no	1	18	508	58	-1.31694	-1.16563	CATTTGATGGTGATGTGACATTATATGAAGATGGGAAATCATTAGATGAAAATAGTGA	2	FDGDVTLYEDGKSLDENS
C1_01650W_B 1	C1_01650W_B	C1_01650W_B CGDID:CAL0000191633	no	1	18	508	58	-1.31694	-1.16563	CATTTGATGGTGATGTGACATTATATGAAGATGGGAAATCATTAGATGAAAATAGTGA	2	FDGDVTLYEDGKSLDENS
C1_01670C_A 1	C1_01670C_A	ESP1 CGDID:CAL0000192671	no	1	1899-12-31 06:18:00	3935	72	0.930407	0.930407	CAACAACAAAAACAACAGCAACAACAACAGCAACAACAACAACAACAGCAACAACAACAGCAACAGCAACAA	1	NNKNNSNNNSNNNNNSNNNSNSN
C1_01670C_B 1	C1_01670C_B	C1_01670C_B CGDID:CAL0000177569	no	1	3	3935	73	0.893486	0.893486	CAACAACAACAACAACAACAACAACAACAACAACAACAACAACAACAACAACAACAACAGCAACAGCAACAAC	1	NNNNNNNNNNNNNNNNNNNSNSNN
C1_01700W_A 1	C1_01700W_A	ARP8 CGDID:CAL0000183451	no	1	3:30:33:12	719	67	0.939876	0.995748	ACAACAAAAAATGAAAAAACTCAAACAACAACAACAACAAAATAATCAACAAAACAATCAACAACAA	1	QQKMKKLKQQQQQNNQQNNQQQ
C1_01700W_A 2	C1_01700W_A	ARP8 CGDID:CAL0000183451	no	2	12	2989	26	-1.11828	-1.11828	ATTATATTGAAGAATTAATTGAAGAA	2	YIEELIEE
C1_01700W_A 3	C1_01700W_A	ARP8 CGDID:CAL0000183451	no	3	18	2760	37	-0.995941	-0.905191	AAAAAGAATTTATTGAAAAAAGAGAATTTAATTGAAA	0	KKNLLKKENLIE
C1_01700W_A 4	C1_01700W_A	ARP8 CGDID:CAL0000183451	no	4	9	393	20	-1.07659	0.303382	TCATCTTCATCATCTTCATC	0	SSSSSS
C1_01700W_A 5	C1_01700W_A	ARP8 CGDID:CAL0000183451	no	5	12	2363	33	-0.902571	-0.902571	AAAATTGATCAATCAAAATGATAATGAAAATGA	1	KLINQNDNEN
C1_01700W_B 1	C1_01700W_B	C1_01700W_B CGDID:CAL0000189240	no	1	1900-01-01 03:03:30	719	64	0.802238	0.897003	ACAACAAAAAATGAAAAAACTCAAACAACAACAACAAAATAATCAACAAAACAATCAACAACAA	1	QQKMKKLKQQQQNNQQNNQQQ
C1_01700W_B 2	C1_01700W_B	C1_01700W_B CGDID:CAL0000189240	no	2	12	2986	26	-1.11828	-1.11828	ATTATATTGAAGAATTAATTGAAGAA	2	YIEELIEE
C1_01700W_B 3	C1_01700W_B	C1_01700W_B CGDID:CAL0000189240	no	3	12	1190	52	-0.847775	-0.847775	TGATGAAAATGAAGAAGAATTGGAGTATTATATTGATGAAGAATTTGATGAA	1	DENEEELEYYIDEEFDE
C1_01700W_B 4	C1_01700W_B	C1_01700W_B CGDID:CAL0000189240	no	4	18	2757	37	-0.995941	-0.866402	AAAAAGAATTTATTGAAAAAAGAGAATTTAATTGAAA	0	KKNLLKKENLIE
C1_01700W_B 5	C1_01700W_B	C1_01700W_B CGDID:CAL0000189240	no	5	9	393	20	-1.07659	0.303382	TCATCTTCATCATCTTCATC	0	SSSSSS
C1_01700W_B 6	C1_01700W_B	C1_01700W_B CGDID:CAL0000189240	no	6	12	2360	35	-0.795487	-0.795487	AAAATTGATTAATCAAAATGATAATGAAAATGATA	1	KLINQNDNEND
C1_01710W_A 1	C1_01710W_A	C1_01710W_A CGDID:CAL0000193560	no	1	19	852	54	-1.35255	-1.35255	AAAGATAATAATTATGGATTGAAGACAAGTTTTATTTTGAAAGATAAGAGTTAT	0	KDNNYGLKTSFILKDKSY
C1_01710W_A 2	C1_01710W_A	C1_01710W_A CGDID:CAL0000193560	no	2	12	1463	24	-1.11828	-1.11828	AACTAATTATAAACTGAATTATAA	1	TNYKSNY
C1_01710W_A 3	C1_01710W_A	C1_01710W_A CGDID:CAL0000193560	no	3	15	800	37	-0.825298	-0.825298	TTATAGTGATTATAATTATGGTGATGATAATGATAGT	1	YSDYNYGDDNDS
C1_01710W_A 4	C1_01710W_A	C1_01710W_A CGDID:CAL0000193560	no	4	1899-12-31 06:18:03	1172	66	0.462434	1.06506	ACAACAACAACCTCAACAACAAAAATCTACAACTACAACTACAACTATAACTACATCACCAAAATC	1	QQQPQQQKSTTTTTTITTSPK
C1_01710W_A 5	C1_01710W_A	C1_01710W_A CGDID:CAL0000193560	no	5	12	1378	31	-0.995261	0.516554	CAACTTCTAGTTCCAGTTCAAGTTCCAATTC	2	TSSSSSSSN
C1_01710W_B 1	C1_01710W_B	C1_01710W_B CGDID:CAL0000177081	no	1	12	1378	31	-0.995261	0.516554	CAACTTCTAGTTCCAGTTCAAGTTCCAATTC	2	TSSSSSSSN
C1_01710W_B 2	C1_01710W_B	C1_01710W_B CGDID:CAL0000177081	no	2	12	1463	24	-1.11828	-1.11828	AACTAATTATAAACTGAATTATAA	1	TNYKSNY
C1_01710W_B 3	C1_01710W_B	C1_01710W_B CGDID:CAL0000177081	no	3	1899-12-31 03:18:06	1172	66	0.462434	1.06506	ACAACAACAACCTCAACAACAAAAATCTACAACTACAACTACAACTATAACTACATCACCAAAATC	1	QQQPQQQKSTTTTTTITTSPK
C1_01710W_B 4	C1_01710W_B	C1_01710W_B CGDID:CAL0000177081	no	4	19	852	54	-1.35255	-1.35255	AAAGATAATAATTATGGATTGAAGACAAGTTTTATTTTGAAAGATAAGAGTTAT	0	KDNNYGLKTSFILKDKSY
C1_01710W_B 5	C1_01710W_B	C1_01710W_B CGDID:CAL0000177081	no	5	15	800	37	-0.825298	-0.825298	TTATAGTGATTATAATTATGGTGATGATAATGATAGT	1	YSDYNYGDDNDS
C1_01750W_A 1	C1_01750W_A	C1_01750W_A CGDID:CAL0000179216	no	1	24	1783	49	-0.936203	-0.936203	TTGGGGAATTATCATGGATATTGTTGGGTGGATTATCATTGATTTGTTG	2	GELSWILLGGLSLIC
C1_01750W_A 2	C1_01750W_A	C1_01750W_A CGDID:CAL0000179216	no	2	9	1848	30	-0.769492	-0.769492	ATGAAAGATAATGAAGATGATGAAGATGAT	0	MKDNEDDEDD
C1_01750W_B 1	C1_01750W_B	C1_01750W_B CGDID:CAL0000194780	no	1	24	1783	49	-0.936203	-0.921992	TTGGGGAATTATCATGGATATTGTTGGGTGGATTATCATTGATTTGTTG	2	GELSWILLGGLSLIC
C1_01750W_B 2	C1_01750W_B	C1_01750W_B CGDID:CAL0000194780	no	2	9	1848	30	-0.769492	-0.769492	ATGAAAGATAATGAAGATGATGAAGATGAT	0	MKDNEDDEDD
C1_01760W_A 1	C1_01760W_A	FGR38 CGDID:CAL0000188150	no	1	9	867	39	-0.769075	-0.769075	TTTGATAATTTGAAACAGTTTCAGCATTTGAAACATTTG	0	FDNLKQFQHLKHL
C1_01760W_A 2	C1_01760W_A	FGR38 CGDID:CAL0000188150	no	2	1899-12-31 03:15:00	2034	78	0.938501	1.22557	GATGAGGACGATAGTGATGACGATGATGATGATGACGACGACGATGATGACGATGATAATGATGACGATGATGAAGAT	0	DEDDSDDDDDDDDDDDDDDNDDDDED
C1_01760W_B 1	C1_01760W_B	C1_01760W_B CGDID:CAL0000179332	no	1	9	867	39	-0.769075	-0.769075	TTTGATAATTTGAAACAGTTTCAGCATTTGAAACATTTG	0	FDNLKQFQHLKHL
C1_01760W_B 2	C1_01760W_B	C1_01760W_B CGDID:CAL0000179332	no	2	1899-12-31 03:15:00	2034	78	0.938501	1.28025	GATGAGGACGATAGTGATGACGATGATGATGATGACGACGACGATGATGACGATGATAATGATGACGATGATGAAGAT	0	DEDDSDDDDDDDDDDDDDDNDDDDED
C1_01780C_A 1	C1_01780C_A	HOL4 CGDID:CAL0000187281	no	1	12	99	23	-1.12987	-1.12987	GAAGATAATGACGAAGATAATGA	0	EDNDEDN
C1_01780C_A 2	C1_01780C_A	HOL4 CGDID:CAL0000187281	no	2	3	989	24	0.31861	0.31861	ACAACAACAACAACAACAAGCAAC	1	QQQQQQA
C1_01780C_B 1	C1_01780C_B	C1_01780C_B CGDID:CAL0000199440	no	1	12	99	23	-1.12987	-1.12987	GAAGATAATGACGAAGATAATGA	0	EDNDEDN
C1_01780C_B 2	C1_01780C_B	C1_01780C_B CGDID:CAL0000199440	no	2	3	989	24	0.31861	0.31861	ACAACAACAACAACAACAAGCAAC	1	QQQQQQA
C1_01790W_A 1	C1_01790W_A	SWI4 CGDID:CAL0000174900	yes	1	18	344	45	-1.21982	-0.893312	AAAAGAAAAGCCAGCGTCCAAAGAACCAGCAGCAGCCAAAAGAAA	1	KEKPASKEPAAAKR
C1_01790W_A 2	C1_01790W_A	SWI4 CGDID:CAL0000174900	yes	2	9	902	34	-0.870546	0.996479	GCAGCAACAACAACAACAGCAGCAGCAGCAACAA	1	QQQQQQQQQQQ
C1_01790W_A 3	C1_01790W_A	SWI4 CGDID:CAL0000174900	yes	3	6	2274	27	-0.48796	-0.424763	CCACTTCCACTCCCACTCTCACTCCCA	0	PLPLPLSLP
C1_01790W_B 1	C1_01790W_B	C1_01790W_B CGDID:CAL0000189744	yes	1	6	2274	27	-0.381589	-0.276108	CCACTTCCACTCCCACTCCCACTCCCA	0	PLPLPLPLP
C1_01800W_A 1	C1_01800W_A	C1_01800W_A CGDID:CAL0000175083	no	1	12	377	27	-1.01764	-1.01764	TGATTTACAAAATGAATTACAAACTGA	1	DLQNELQT
C1_01800W_B 1	C1_01800W_B	C1_01800W_B CGDID:CAL0000191095	no	1	12	377	27	-1.01764	-1.01764	TGATTTACAAAATGAATTACAAACTGA	1	DLQNELQT
C1_01800W_B 2	C1_01800W_B	C1_01800W_B CGDID:CAL0000191095	no	2	18	609	34	-0.993284	-0.928485	GAAAAAAAAGAGACAGGAAATAAACAAGAGACAG	0	EKKETGNKQET
C1_01870C_A 1	C1_01870C_A	CYS4 CGDID:CAL0000179764	no	1	13	693	28	-1.05847	-1.05847	GAAGGTTACTTGGTTGAAGGTATTGGTT	0	EGYLVEGIG
C1_01870C_A 2	C1_01870C_A	CYS4 CGDID:CAL0000179764	no	2	12	853	24	-1.14737	-1.0887	CTGCCTTACAAGCTGCTTTACAAG	2	ALQAALQ
C1_01870C_B 1	C1_01870C_B	C1_01870C_B CGDID:CAL0000188420	no	1	13	693	28	-1.05847	-1.05847	GAAGGTTACTTGGTTGAAGGTATTGGTT	0	EGYLVEGIG
C1_01870C_B 2	C1_01870C_B	C1_01870C_B CGDID:CAL0000188420	no	2	12	853	24	-1.14737	-1.0887	CTGCCTTACAAGCTGCTTTACAAG	2	ALQAALQ
C1_01920W_A 1	C1_01920W_A	ROA1 CGDID:CAL0000197958	no	1	20	895	59	-0.761037	-0.637178	CAGTGAAAGACACAACATCAGTTGAAAAGGAACAACAAACAGTAGAAAGAATCAACAAA	2	VKDTTSVEKEQQTVERINK
C1_01920W_A 2	C1_01920W_A	ROA1 CGDID:CAL0000197958	no	2	15	1429	31	-0.914466	-0.914466	CATTATTGTTTTCCATTATTACGTTTTTCAT	2	LLFSIITFF
C1_01920W_B 1	C1_01920W_B	C1_01920W_B CGDID:CAL0000181730	no	1	20	895	59	-0.761037	-0.637178	CAGTGAAAGACACAACATCAGTTGAAAAGGAACAACAAACAGTAGAAAGAATCAACAAA	2	VKDTTSVEKEQQTVERINK
C1_01920W_B 2	C1_01920W_B	C1_01920W_B CGDID:CAL0000181730	no	2	15	1429	31	-0.914466	-0.914466	CATTATTGTTTTCCATTATTACGTTTTTCAT	2	LLFSIITFF
C1_01940C_A 1	C1_01940C_A	C1_01940C_A CGDID:CAL0000197941	no	1	9	101	21	-1.03519	-1.03519	ATCTAAAAAATCTAAAAAATC	1	SKKSKK
C1_01940C_A 2	C1_01940C_A	C1_01940C_A CGDID:CAL0000197941	no	2	12	471	32	-0.8299	0.846978	AAAAAGAAGAACAAGAAGAAGAAAAAAAAGAA	0	KKKNKKKKKK
C1_01940C_B 1	C1_01940C_B	C1_01940C_B CGDID:CAL0000181809	no	1	9	101	21	-1.03519	-1.03519	ATCTAAAAAATCTAAAAAATC	1	SKKSKK
C1_01940C_B 2	C1_01940C_B	C1_01940C_B CGDID:CAL0000181809	no	2	12	471	32	-0.8299	0.846978	AAAAAGAAGAACAAGAAGAAGAAAAAAAAGAA	0	KKKNKKKKKK
C1_01950C_A 1	C1_01950C_A	C1_01950C_A CGDID:CAL0000175736	no	1	14	102	27	-1.01974	-0.599327	ATCTCCATTTTCCATCGTCCATCTTCC	0	ISIFHRPSS
C1_01950C_B 1	C1_01950C_B	C1_01950C_B CGDID:CAL0000176308	no	1	14	102	27	-1.01974	-0.599327	ATCTCCATTTTCCATCGTCCATCTTCC	0	ISIFHRPSS
C1_02010C_A 1	C1_02010C_A	ZCF24 CGDID:CAL0000180650	yes	1	17	1237	43	-1.08676	-0.92659	AGATATCAATTATTCAAATGAATTATATTTTCAGAGATATTAT	2	ISIIQMNYIFRDI
C1_02010C_B 1	C1_02010C_B	C1_02010C_B CGDID:CAL0000192330	yes	1	17	1237	43	-1.08676	-0.92659	AGATATCAATTATTCAAATGAATTATATTTTCAGAGATATTAT	2	ISIIQMNYIFRDI
C1_02040C_A 1	C1_02040C_A	C1_02040C_A CGDID:CAL0000181496	no	1	18	200	33	-0.961465	-0.740893	AATTTCATTGATACTATCAATTTCTTTATATAT	1	ISLILSISLY
C1_02040C_A 2	C1_02040C_A	C1_02040C_A CGDID:CAL0000181496	no	2	12	1509	23	-1.12987	-1.12987	GAAGATGACGATGAAGATGACGA	0	EDDDEDD
C1_02040C_A 3	C1_02040C_A	C1_02040C_A CGDID:CAL0000181496	no	3	1899-12-31 09:06:00	1583	42	-0.0509391	-0.0509391	AGATGATGAGACAGATGAAGAAGAAGAAGAAGATGATGATGA	1	DDETDEEEEEDDD
C1_02040C_B 1	C1_02040C_B	C1_02040C_B CGDID:CAL0000200294	no	1	18	200	33	-0.961465	-0.740893	AATTTCATTGATACTATCAATTTCTTTATATAT	1	ISLILSISLY
C1_02040C_B 2	C1_02040C_B	C1_02040C_B CGDID:CAL0000200294	no	2	9	1575	51	-0.186066	-0.186066	GATGATTTAGATGATGAGACAGATGAAGAAGAAGAAGATGATGATGATGAT	0	DDLDDETDEEEEDDDDD
C1_02050C_A 1	C1_02050C_A	PHO91 CGDID:CAL0000176776	no	1	12	300	30	-0.903864	-0.903864	ATGAATGATTTGATGAATGACATTGATAAT	0	MNDLMNDIDN
C1_02050C_A 2	C1_02050C_A	PHO91 CGDID:CAL0000176776	no	2	18	1846	38	-0.909892	-0.909892	TTTTGGCATTGTTGTTGATTTGGGTATTTTTGTTAATT	2	LALLLIWVFLLI
C1_02050C_A 3	C1_02050C_A	PHO91 CGDID:CAL0000176776	no	3	21	2236	42	-0.88715	-0.88715	TTGGAATTATTTTAACTATTGGAATTTTTGTATTAACTATTG	2	GIILTIGIFVLTI
C1_02050C_B 1	C1_02050C_B	C1_02050C_B CGDID:CAL0000193009	no	1	12	300	30	-0.903864	-0.903864	ATGAATGATTTGATGAATGACATTGATAAT	0	MNDLMNDIDN
C1_02050C_B 2	C1_02050C_B	C1_02050C_B CGDID:CAL0000193009	no	2	18	1846	38	-0.909892	-0.909892	TTTTGGCATTGTTGTTGATTTGGGTATTTTTGTTAATT	2	LALLLIWVFLLI
C1_02050C_B 3	C1_02050C_B	C1_02050C_B CGDID:CAL0000193009	no	3	21	2236	42	-0.88715	-0.88715	TTGGAATTATTTTAACTATTGGAATTTTTGTATTAACTATTG	2	GIILTIGIFVLTI
C1_02090C_A 1	C1_02090C_A	C1_02090C_A CGDID:CAL0000200463	no	1	13	877	25	-1.16064	-1.16064	AAGGTCCATTAACAAGGTCCAATAA	2	GPLTRSN
C1_02090C_B 1	C1_02090C_B	C1_02090C_B CGDID:CAL0000185689	no	1	13	877	25	-1.16064	-1.16064	AAGGTCCATTAACAAGGTCCAATAA	2	GPLTRSN
C1_02100W_B 1	C1_02100W_B	C1_02100W_B CGDID:CAL0000181801	no	1	13	1370	27	-1.05265	-1.05265	ATTTGAAAATAAATATTTAAAACAAAT	1	FENKYLKQ
C1_02110C_A 1	C1_02110C_A	HGT2 CGDID:CAL0000184480	no	1	16	509	34	-0.991355	-0.991355	TATATTGATTATGTTTTATATCTCATTTGGTTTA	1	ILIMFYISFGL
C1_02110C_B 1	C1_02110C_B	C1_02110C_B CGDID:CAL0000178430	no	1	16	509	34	-0.991355	-0.991355	TATATTGATTATGTTTTATATCTCATTTGGTTTA	1	ILIMFYISFGL
C1_02120C_A 1	C1_02120C_A	SHA3 CGDID:CAL0000189265	no	1	10	1021	32	-0.763095	-0.727971	ATATGAATCAATATGAGTCAATTGAAATCAAT	2	MNQYESIEIN
C1_02120C_A 2	C1_02120C_A	SHA3 CGDID:CAL0000189265	no	2	16	1102	32	-0.962963	-0.962963	GGGATATTTGGTCATTGGGAGTATTGTTCATT	2	DIWSLGVLFI
C1_02120C_A 3	C1_02120C_A	SHA3 CGDID:CAL0000189265	no	3	9	1569	47	-0.472151	0.570658	GATGAAGAAGATGAAGATATTGAAGAATATGAAGAGGAAGAGGAAGA	0	DEEDEDIEEYEEEEE
C1_02120C_B 1	C1_02120C_B	C1_02120C_B CGDID:CAL0000190806	no	1	10	1021	32	-0.763095	-0.727971	ATATGAATCAATATGAGTCAATTGAAATCAAT	2	MNQYESIEIN
C1_02120C_B 2	C1_02120C_B	C1_02120C_B CGDID:CAL0000190806	no	2	16	1102	32	-0.962963	-0.962963	GGGATATTTGGTCATTGGGAGTATTGTTCATT	2	DIWSLGVLFI
C1_02120C_B 3	C1_02120C_B	C1_02120C_B CGDID:CAL0000190806	no	3	9	1569	47	-0.472151	0.570658	GATGAAGAAGATGAAGATATTGAAGAATATGAAGAGGAAGAGGAAGA	0	DEEDEDIEEYEEEEE
C1_02150W_A 1	C1_02150W_A	GAL10 CGDID:CAL0000174041	no	1	14	338	27	-1.05301	-1.05301	ATGTAAAGCCAATGATGTGAAGACAAT	1	CKANDVKT
C1_02150W_A 2	C1_02150W_A	GAL10 CGDID:CAL0000174041	no	2	14	1255	26	-1.01974	-1.01974	CCAATAGAATTTCCAATGGAGAATTT	2	NRISNGEF
C1_02150W_B 1	C1_02150W_B	C1_02150W_B CGDID:CAL0000189811	no	1	14	338	27	-1.05301	-1.05301	ATGTAAAGCCAATGATGTGAAGACAAT	1	CKANDVKT
C1_02150W_B 2	C1_02150W_B	C1_02150W_B CGDID:CAL0000189811	no	2	14	1255	26	-1.01974	-1.01974	CCAATAGAATTTCCAATGGAGAATTT	2	NRISNGEF
C1_02190W_A 1	C1_02190W_A	ABP140 CGDID:CAL0000183988	no	1	12	398	30	-0.981981	-0.981981	AAATCAAAATGAAAATGAAAATTTGAAAAT	1	NQNENENLK
C1_02190W_B 1	C1_02190W_B	C1_02190W_B CGDID:CAL0000197601	no	1	12	398	30	-0.981981	-0.981981	AAATCAAAATGAAAATGAAAATTTGAAAAT	1	NQNENENLK
C1_02210W_A 1	C1_02210W_A	C1_02210W_A CGDID:CAL0000196833	no	1	12	1129	30	-0.909027	-0.909027	ATAAGAAAACTGATAAGGAATCTGATAAGA	2	KKTDKESDK
C1_02210W_B 1	C1_02210W_B	C1_02210W_B CGDID:CAL0000185133	no	1	10	196	26	-0.913206	-0.913206	CAAAATCAACAAGAATCAAAAAGAAT	2	KSTRIKKN
C1_02210W_B 2	C1_02210W_B	C1_02210W_B CGDID:CAL0000185133	no	2	3	934	21	0.37134	0.37134	GTGGTGGTGGTGGTGGTGGTG	2	GGGGGG
C1_02230W_A 1	C1_02230W_A	SEP7 CGDID:CAL0000186883	no	1	3	1180	32	0.944588	0.944588	ATAATAATAATAATAATAATAATAATAATAAT	2	NNNNNNNNNN
C1_02230W_A 2	C1_02230W_A	SEP7 CGDID:CAL0000186883	no	2	1899-12-31 18:06:00	1855	45	0.110886	0.338496	ATGGATATGGATATGGACATGGTCATGGACATGGACAAAGTCATG	2	GYGYGHGHGHGQSH
C1_02230W_B 1	C1_02230W_B	C1_02230W_B CGDID:CAL0000195671	no	1	3	1180	33	0.878982	0.878982	ATAATAATAATAATAATGATAATAATAATAATA	2	NNNNNDNNNN
C1_02230W_B 2	C1_02230W_B	C1_02230W_B CGDID:CAL0000195671	no	2	1899-12-31 18:06:00	1855	45	0.110886	0.338496	ATGGATATGGATATGGACATGGTCATGGACATGGACAAAGTCATG	2	GYGYGHGHGHGQSH
C1_02240W_A 1	C1_02240W_A	C1_02240W_A CGDID:CAL0000186968	no	1	12	1377	27	-0.985658	-0.985658	TTATTGATGGCATTAGTTGATGGATTA	0	LLMALVDGL
C1_02240W_B 1	C1_02240W_B	C1_02240W_B CGDID:CAL0000178464	no	1	12	1377	27	-0.985658	-0.985658	TTATTGATGGCATTAGTTGATGGATTA	0	LLMALVDGL
C1_02250W_A 1	C1_02250W_A	CWH8 CGDID:CAL0000176202	no	1	16	103	38	-0.867249	-0.867249	TATATCTTATGGTATTTTATACTTCATGGTTTTTAATC	2	YLMVFYTSWFLI
C1_02250W_A 2	C1_02250W_A	CWH8 CGDID:CAL0000176202	no	2	12	180	44	-0.774913	-0.774913	TTAATTAATGAATTAATTAATAAAATTATTAAAGTATCAATTAA	0	LINELINKIIKVSI
C1_02250W_B 1	C1_02250W_B	C1_02250W_B CGDID:CAL0000198845	no	1	16	103	38	-0.867249	-0.867249	TATATCTTATGGTATTTTATACTTCATGGTTTTTAATC	2	YLMVFYTSWFLI
C1_02250W_B 2	C1_02250W_B	C1_02250W_B CGDID:CAL0000198845	no	2	12	180	44	-0.774913	-0.774913	TTAATTAATGAATTAATTAATAAAATTATTAAAGTATCAATTAA	0	LINELINKIIKVSI
C1_02260C_A 1	C1_02260C_A	AGE3 CGDID:CAL0000194066	no	1	1899-12-31 03:06:03	618	55	0.868899	1.0839	AACAACAACAACAACAACAATTCCAATAACAATAATAATAACAATAATAATAATA	0	NNNNNNNSNNNNNNNNNN
C1_02260C_B 1	C1_02260C_B	C1_02260C_B CGDID:CAL0000178628	no	1	3:6:3:9	618	55	1.00007	1.0839	AACAACAACAACAACAACAATTCCAATAACAATAATAATAATAATAATAATAATA	0	NNNNNNNSNNNNNNNNNN
C1_02280C_A 1	C1_02280C_A	PSY2 CGDID:CAL0000200329	no	1	12	1932	29	-0.954254	-0.954254	GAATTATTATATCAATTATTATGTGAATT	0	ELLYQLLCE
C1_02280C_A 10	C1_02280C_A	PSY2 CGDID:CAL0000200329	no	10	3	2824	40	0.836326	1.05514	CTACTACTACTACTACTACTACAACTATTACAACCACTAC	2	TTTTTTTTITTT
C1_02280C_A 2	C1_02280C_A	PSY2 CGDID:CAL0000200329	no	2	3	2535	20	0.303382	0.303382	AACAACAACAACAACAACAA	0	NNNNNN
C1_02280C_A 3	C1_02280C_A	PSY2 CGDID:CAL0000200329	no	3	12	2566	29	-0.955959	-0.955959	ATGAAGACGATAATGAATACGACAATGAA	2	EDDNEYDNE
C1_02280C_A 4	C1_02280C_A	PSY2 CGDID:CAL0000200329	no	4	25	842	67	-1.08934	-0.891277	TATTGAAATTTTTAAACGAGATTTTTATTTAAATTATTTGAAAGATGTTGTATTGGCAAGATTTTTA	1	IEIFKRDFYLNYLKDVVLARFL
C1_02280C_A 5	C1_02280C_A	PSY2 CGDID:CAL0000200329	no	5	6	1684	47	0.292184	0.514264	CCAATGCCAATGCCAACGCCAATGCCAACACAAATACCAATACCAAT	2	NANANANANTNTNTN
C1_02280C_A 6	C1_02280C_A	PSY2 CGDID:CAL0000200329	no	6	6	2477	22	-0.549305	-0.549305	TAATAGTAATAGTAATAGTAAT	1	NSNSNSN
C1_02280C_A 7	C1_02280C_A	PSY2 CGDID:CAL0000200329	no	7	14	2155	52	-0.730842	-0.730842	TGATTTTATTAAATGATGAATTTTATACAAGATATTTTATAAATCATGATTT	2	ILLNDEFYTRYFINHD
C1_02280C_A 8	C1_02280C_A	PSY2 CGDID:CAL0000200329	no	8	15	1993	67	-0.656076	0.921083	TATCATTATCTTCATTATCCTCCTCCTCCTTTTCATCATCGTCTTTATCATCACGATCATTTTTCAT	2	SLSSLSSSSFSSSSLSSRSFF
C1_02280C_A 9	C1_02280C_A	PSY2 CGDID:CAL0000200329	no	9	12	1062	24	-1.14737	-1.0887	GATGATGACAATGATGATGATAAT	0	DDDNDDDN
C1_02280C_B 1	C1_02280C_B	C1_02280C_B CGDID:CAL0000184608	no	1	12	1062	24	-1.14737	-1.0887	GATGATGACAATGATGATGATAAT	0	DDDNDDDN
C1_02280C_B 2	C1_02280C_B	C1_02280C_B CGDID:CAL0000184608	no	2	3	2535	20	0.303382	0.303382	AACAACAACAACAACAACAA	0	NNNNNN
C1_02280C_B 3	C1_02280C_B	C1_02280C_B CGDID:CAL0000184608	no	3	25	842	67	-1.08934	-0.891277	TATTGAAATTTTTAAACGAGATTTTTATTTAAATTATTTGAAAGATGTTGTATTGGCAAGATTTTTA	1	IEIFKRDFYLNYLKDVVLARFL
C1_02280C_B 4	C1_02280C_B	C1_02280C_B CGDID:CAL0000184608	no	4	3	2824	40	0.836326	1.05514	CTACTACTACTACTACTACTACAACTATTACAACCACTAC	2	TTTTTTTTITTT
C1_02280C_B 5	C1_02280C_B	C1_02280C_B CGDID:CAL0000184608	no	5	6	2477	22	-0.549305	-0.549305	TAATAGTAATAGTAATAGTAAT	1	NSNSNSN
C1_02280C_B 6	C1_02280C_B	C1_02280C_B CGDID:CAL0000184608	no	6	14	2155	52	-0.730842	-0.730842	TGATTTTATTAAATGATGAATTTTATACAAGATATTTTATAAATCATGATTT	2	ILLNDEFYTRYFINHD
C1_02280C_B 7	C1_02280C_B	C1_02280C_B CGDID:CAL0000184608	no	7	15	1993	67	-0.656076	0.921083	TATCATTATCTTCATTATCCTCCTCCTCCTTTTCATCATCGTCTTTATCATCACGATCATTTTTCAT	2	SLSSLSSSSFSSSSLSSRSFF
C1_02280C_B 8	C1_02280C_B	C1_02280C_B CGDID:CAL0000184608	no	8	6	1684	28	-0.360282	-0.21207	CCAATGCCAATGCCAACGCCAATGCCAA	2	NANANANA
C1_02280C_B 9	C1_02280C_B	C1_02280C_B CGDID:CAL0000184608	no	9	12	1932	29	-0.954254	-0.954254	GAATTATTATATCAATTATTATGTGAATT	0	ELLYQLLCE
C1_02290C_A 1	C1_02290C_A	C1_02290C_A CGDID:CAL0000191919	no	1	15	363	30	-1.03895	-1.03895	AATAATGAAACTCAAAAATATGAAATTCAA	0	NNETQKYEIQ
C1_02290C_A 2	C1_02290C_A	C1_02290C_A CGDID:CAL0000191919	no	2	9	739	20	-1.07659	-1.07659	TTAATGAATTTAATGAATTT	2	NEFNEF
C1_02290C_B 1	C1_02290C_B	C1_02290C_B CGDID:CAL0000179871	no	1	15	363	30	-1.03895	-1.03895	AATAATGAAACTCAAAAATATGAAATTCAA	0	NNETQKYEIQ
C1_02290C_B 2	C1_02290C_B	C1_02290C_B CGDID:CAL0000179871	no	2	9	739	20	-1.07659	-1.07659	TTAATGAATTTAATGAATTT	2	NEFNEF
C1_02310C_A 1	C1_02310C_A	C1_02310C_A CGDID:CAL0000189656	no	1	3	266	23	0.516554	0.516554	TGGTGGTGGTGGTGGTGGTGGTG	1	GGGGGGG
C1_02310C_B 1	C1_02310C_B	C1_02310C_B CGDID:CAL0000174168	no	1	3	266	23	0.516554	0.516554	TGGTGGTGGTGGTGGTGGTGGTG	1	GGGGGGG
C1_02320C_A 1	C1_02320C_A	C1_02320C_A CGDID:CAL0000179837	no	1	15	8	48	-0.661989	-0.597912	ATCAACAACAACAACATCATCACCATCAGCATCAACAACTTCAGCATC	1	STTTTSSPSASTTSA
C1_02320C_A 2	C1_02320C_A	C1_02320C_A CGDID:CAL0000179837	no	2	3	1132	31	0.624788	0.624788	AACAACAACAACAACAACAACAAGAAGCAAC	2	QQQQQQQEA
C1_02320C_B 1	C1_02320C_B	C1_02320C_B CGDID:CAL0000187943	no	1	15	8	48	-0.661989	0.650098	ATCAACAACAACAACATCATCATCATCAGCATCAACAACTTCAGCATC	1	STTTTSSSSASTTSA
C1_02320C_B 2	C1_02320C_B	C1_02320C_B CGDID:CAL0000187943	no	2	3	1132	31	0.624788	0.624788	AACAACAACAACAACAACAACAAGAAGCAAC	2	QQQQQQQEA
C1_02350W_A 1	C1_02350W_A	TIM21 CGDID:CAL0000180033	no	1	3	176	25	0.6266	0.6266	TCATCATCATCATCATCATCATCAT	1	HHHHHHHH
C1_02350W_A 2	C1_02350W_A	TIM21 CGDID:CAL0000180033	no	2	1899-12-31 06:12:00	220	31	-0.364088	0.705979	CTCCACCTCCACCTCCACCTCCACAACCACC	2	PPPPPPPQP
C1_02350W_B 1	C1_02350W_B	C1_02350W_B CGDID:CAL0000181482	no	1	3	176	25	0.6266	0.6266	TCATCATCATCATCATCATCATCAT	1	HHHHHHHH
C1_02350W_B 2	C1_02350W_B	C1_02350W_B CGDID:CAL0000181482	no	2	1899-12-31 06:12:00	220	31	-0.364088	0.705979	CTCCACCTCCACCTCCACCTCCACAACCACC	2	PPPPPPPQP
C1_02360C_A 1	C1_02360C_A	PGA5 CGDID:CAL0000178583	no	1	12	1598	37	-0.952166	0.524694	AGGAAAAGAAGAAGAAAAAGAGGTACAAGAAGAGGAA	1	GKEEEKEVQEEE
C1_02360C_A 2	C1_02360C_A	PGA5 CGDID:CAL0000178583	no	2	18:12:6:6:3	1691	78	0.824686	0.985152	TAAAAGAAAAGGAAAAGGTAAAAGTAAAGAAAAAGAAAAAGGGAAATTAATTGAAGAAGAAGAAGAAGAAGAAGAAGA	1	KRKGKGKSKEKEKGKLIEEEEEEEE
C1_02360C_A 3	C1_02360C_A	PGA5 CGDID:CAL0000178583	no	3	3	99	30	0.870827	0.870827	AACAACAACAACAACAACAACAACAACAAC	0	NNNNNNNNNN
C1_02360C_A 4	C1_02360C_A	PGA5 CGDID:CAL0000178583	no	4	3	1194	28	0.78188	0.78188	TCTTCTTCTTCTTCTTCTTCTTCTTCTT	0	SSSSSSSSS
C1_02360C_B 1	C1_02360C_B	C1_02360C_B CGDID:CAL0000183055	no	1	24:12:6:17	1691	50	0.0945826	0.281807	TAAAGGAAAAGGAAAAGGCAAAAGTAAAGAAAAAGAAAAAGGGAAATTAA	1	KGKGKGKSKEKEKGKL
C1_02360C_B 2	C1_02360C_B	C1_02360C_B CGDID:CAL0000183055	no	2	15	1139	31	-0.992029	-0.992029	TGAAGCCACCATATGTGAACCACCAATATGT	1	EATICEPPIC
C1_02360C_B 3	C1_02360C_B	C1_02360C_B CGDID:CAL0000183055	no	3	3	1743	26	0.692832	0.692832	GAAGAAGAAGAAGAAGAAGAAGAAGA	0	EEEEEEEE
C1_02360C_B 4	C1_02360C_B	C1_02360C_B CGDID:CAL0000183055	no	4	3	1194	28	0.78188	0.78188	TCTTCTTCTTCTTCTTCTTCTTCTTCTT	0	SSSSSSSSS
C1_02360C_B 5	C1_02360C_B	C1_02360C_B CGDID:CAL0000183055	no	5	12	1598	37	-0.952166	0.524694	AGGAAAAGAAGAAGAAAAAGAGGTACAAGAAGAGGAA	1	GKEEEKEVQEEE
C1_02360C_B 6	C1_02360C_B	C1_02360C_B CGDID:CAL0000183055	no	6	3	99	30	0.870827	0.870827	AACAACAACAACAACAACAACAACAACAAC	0	NNNNNNNNNN
C1_02370C_A 1	C1_02370C_A	C1_02370C_A CGDID:CAL0000194228	no	1	24	1651	44	-0.964163	-0.964163	AACCATCACCTATAGGTAGTGAACAACCATCAGATAGTGGTGAA	2	PSPIGSEQPSDSGE
C1_02370C_A 2	C1_02370C_A	C1_02370C_A CGDID:CAL0000194228	no	2	1899-12-31 06:12:00	3527	31	-0.228121	-0.228121	TAATAGTAATGGTAATAGTAATGGTAATGGT	1	NSNGNSNGNG
C1_02370C_A 3	C1_02370C_A	C1_02370C_A CGDID:CAL0000194228	no	3	3	948	20	0.303382	0.303382	ACTACTACTACTACTACTAC	0	TTTTTT
C1_02370C_A 4	C1_02370C_A	C1_02370C_A CGDID:CAL0000194228	no	4	1899-12-31 06:09:00	1827	31	-0.188345	0.904241	ACTACTACTACCACTACCACCACCACCACCA	0	TTTTTTTTTT
C1_02370C_A 5	C1_02370C_A	C1_02370C_A CGDID:CAL0000194228	no	5	1900-01-01 00:03:12	2622	49	0.670244	0.670244	AAAGAAGAAGAAACCGATGAAGAAAAAGAAGAAGAAGAAGTTGATGAAA	0	KEEETDEEKEEEEVDE
C1_02370C_A 6	C1_02370C_A	C1_02370C_A CGDID:CAL0000194228	no	6	3	770	45	0.859112	0.859112	TGATTATAATGATGATGATGATGATGATGCTGATGTTGATGTTGA	1	DYNDDDDDDADVDV
C1_02370C_A 7	C1_02370C_A	C1_02370C_A CGDID:CAL0000194228	no	7	1899-12-31 09:18:00	3245	53	-0.372886	0.968154	TGATGACGATGATGACGATGACCACGATGATGATGATTATCAACGATTGATGA	1	DDDDDDDHDDDDYQRLM
C1_02370C_A 8	C1_02370C_A	C1_02370C_A CGDID:CAL0000194228	no	8	15	3337	29	-1.0292	-1.0292	AATTAAATGTTGATCAATTAATTGATGAT	2	LNVDQLIDD
C1_02370C_B 1	C1_02370C_B	C1_02370C_B CGDID:CAL0000196964	no	1	3	948	20	0.303382	0.303382	ACTACTACTACTACTACTAC	0	TTTTTT
C1_02370C_B 2	C1_02370C_B	C1_02370C_B CGDID:CAL0000196964	no	2	1899-12-31 09:18:00	3248	53	-0.372886	0.968154	TGATGACGATGATGACGATGACCACGATGATGATGATTATCAACGATTGATGA	1	DDDDDDDHDDDDYQRLM
C1_02370C_B 3	C1_02370C_B	C1_02370C_B CGDID:CAL0000196964	no	3	1899-12-31 09:06:00	1830	31	-0.188345	0.904241	ACTACTACTACCACTACCACCACCACCACCA	0	TTTTTTTTTT
C1_02370C_B 4	C1_02370C_B	C1_02370C_B CGDID:CAL0000196964	no	4	24	1654	44	-0.964163	-0.964163	AACCATCACCTATAGGTAGTGAACAACCATCAGATAGTGGTGAA	2	PSPIGSEQPSDSGE
C1_02370C_B 5	C1_02370C_B	C1_02370C_B CGDID:CAL0000196964	no	5	1899-12-31 12:03:24	2625	49	0.670244	0.670244	AAAGAAGAAGAAACCGATGAAGAAAAAGAAGAAGAAGAAGTTGATGAAA	0	KEEETDEEKEEEEVDE
C1_02370C_B 6	C1_02370C_B	C1_02370C_B CGDID:CAL0000196964	no	6	15	3340	29	-1.0292	-1.0292	AATTAAATGTTGATCAATTAATTGATGAT	2	LNVDQLIDD
C1_02370C_B 7	C1_02370C_B	C1_02370C_B CGDID:CAL0000196964	no	7	1899-12-31 12:06:00	3530	31	-0.228121	-0.228121	TAATAGTAATGGTAATAGTAATGGTAATGGT	1	NSNGNSNGNG
C1_02370C_B 8	C1_02370C_B	C1_02370C_B CGDID:CAL0000196964	no	8	3	770	35	0.777452	0.777452	TGATTATAATGATGATGATGATGATGATGCTGATG	1	DYNDDDDDDAD
C1_02380C_A 1	C1_02380C_A	C1_02380C_A CGDID:CAL0000196630	no	1	1899-12-31 03:12:00	180	31	0.456984	0.785797	AACAACAACAACAATAACAACAACAGTAACA	0	NNNNNNNNSN
C1_02380C_B 1	C1_02380C_B	C1_02380C_B CGDID:CAL0000187074	no	1	3:12:11:6	180	63	0.649741	0.945075	AACAACAACAACAATAACAACAACAGTAACAGTAACGATAACGATGAATATACGTTGAATATA	0	NNNNNNNNSNSNDNDEYTLNI
C1_02390W_A 1	C1_02390W_A	C1_02390W_A CGDID:CAL0000194119	no	1	3	327	20	0.303382	0.303382	ACAACAACAACAACAACAAC	0	TTTTTT
C1_02390W_A 2	C1_02390W_A	C1_02390W_A CGDID:CAL0000194119	no	2	1899-12-31 18:06:00	584	38	0.00237155	0.00237155	CAAAACCAATATCAATACCAATACCAATATCAATACCA	1	KTNINTNTNINT
C1_02390W_A 3	C1_02390W_A	C1_02390W_A CGDID:CAL0000194119	no	3	6	75	41	0.146271	0.61481	CAACGGCAACAGCAACAGCAACGGCAACGGCAACCCAACAG	0	QRQQQQQRQRQPN
C1_02390W_A 4	C1_02390W_A	C1_02390W_A CGDID:CAL0000194119	no	4	1899-12-31 12:18:06	2145	56	0.125419	0.680741	ACCAAAAGAAAGACTAAGACCAATACCAAGACTAAAACCAAGACCAAAACCAAGAC	0	TKRKTKTNTKTKTKTKTK
C1_02390W_A 5	C1_02390W_A	C1_02390W_A CGDID:CAL0000194119	no	5	6	732	20	-0.696231	0.303382	TCTTCATCTTCATCTTCATC	0	SSSSSS
C1_02390W_A 6	C1_02390W_A	C1_02390W_A CGDID:CAL0000194119	no	6	12	365	33	-0.9263	-0.9263	AGAAATATCAGAAGTAAAATCAGAAGAAACTAT	1	EISEVKSEET
C1_02390W_A 7	C1_02390W_A	C1_02390W_A CGDID:CAL0000194119	no	7	19	2313	51	-0.711547	-0.711547	AATTATGAAAATGAATTTCAATTGATTAAAATGAATCGAATTATTCAAAAT	0	NYENEFQLIKMNRIIQN
C1_02390W_A 8	C1_02390W_A	C1_02390W_A CGDID:CAL0000194119	no	8	3	1069	44	1.07362	1.10189	AAGAAGATGACGAGGAGGAAGAAGAAGAAGAAGAAGAAGAAGAA	2	EDDEEEEEEEEEEE
C1_02390W_B 1	C1_02390W_B	C1_02390W_B CGDID:CAL0000175528	no	1	3	327	20	0.303382	0.303382	ACAACAACAACAACAACAAC	0	TTTTTT
C1_02390W_B 2	C1_02390W_B	C1_02390W_B CGDID:CAL0000175528	no	2	1899-12-31 12:18:06	2145	56	0.125419	0.680741	ACCAAAAGAAAGACTAAGACCAATACCAAGACTAAAACCAAGACCAAAACCAAGAC	0	TKRKTKTNTKTKTKTKTK
C1_02390W_B 3	C1_02390W_B	C1_02390W_B CGDID:CAL0000175528	no	3	3	1069	44	1.07362	1.10189	AAGAAGATGACGAGGAGGAAGAAGAAGAAGAAGAAGAAGAAGAA	2	EDDEEEEEEEEEEE
C1_02390W_B 4	C1_02390W_B	C1_02390W_B CGDID:CAL0000175528	no	4	6	584	38	0.0989042	0.0989042	CAAAACCAATACCAATACCAATACCAATATCAATACCA	1	KTNTNTNTNINT
C1_02390W_B 5	C1_02390W_B	C1_02390W_B CGDID:CAL0000175528	no	5	6	75	41	0.146271	0.61481	CAACGGCAACAGCAACAGCAACGGCAACGGCAACCCAACAG	0	QRQQQQQRQRQPN
C1_02390W_B 6	C1_02390W_B	C1_02390W_B CGDID:CAL0000175528	no	6	19	2313	51	-0.711547	-0.711547	AATTATGAAAATGAATTTCAATTGATTAAAATGAATCGAATTATTCAAAAT	0	NYENEFQLIKMNRIIQN
C1_02390W_B 7	C1_02390W_B	C1_02390W_B CGDID:CAL0000175528	no	7	6	732	20	-0.696231	0.303382	TCTTCATCTTCATCTTCATC	0	SSSSSS
C1_02390W_B 8	C1_02390W_B	C1_02390W_B CGDID:CAL0000175528	no	8	15	1975	31	-0.914466	-0.914466	AACAAAAAGAAGAAACAGAAAACGATGAAAC	2	QKEETENDE
C1_02390W_B 9	C1_02390W_B	C1_02390W_B CGDID:CAL0000175528	no	9	12	365	33	-0.9263	-0.9263	AGAAATATCAGAAGTAAAATCAGAAGAAACTAT	1	EISEVKSEET
C1_02400C_A 1	C1_02400C_A	MNN11 CGDID:CAL0000193393	no	1	16	127	33	-0.925759	-0.925759	TATTAATTGTATTATTTATTATATGGTATATTT	2	LIVLFIIWYI
C1_02400C_A 2	C1_02400C_A	MNN11 CGDID:CAL0000193393	no	2	1899-12-31 12:24:00	160	54	-0.950388	-0.725082	TTTTCAATTCATTTTTATCACCATTTTCATATTTATTTTCTAAATCAATTTCAA	2	FNSFLSPFSYLFSKSIS
C1_02400C_A 3	C1_02400C_A	MNN11 CGDID:CAL0000193393	no	3	15	855	37	-1.07502	-1.07502	ATGTTAAAACCAGAAATTTTAAATTCAATAATGTTAA	0	MLKPEILNSIML
C1_02400C_A 4	C1_02400C_A	MNN11 CGDID:CAL0000193393	no	4	3	524	21	0.37134	0.37134	TTCTTCTTCTTCTTCTTCTTC	1	SSSSSS
C1_02400C_B 1	C1_02400C_B	C1_02400C_B CGDID:CAL0000176974	no	1	16	127	33	-0.925759	-0.925759	TATTAATTGTATTATTTATTATATGGTATATTT	2	LIVLFIIWYI
C1_02400C_B 2	C1_02400C_B	C1_02400C_B CGDID:CAL0000176974	no	2	1899-12-31 12:24:00	160	54	-0.950388	-0.620828	TTTTCAATTCATTTTTATCACCATTTTCATATTTATTTTCTAAATCAATTTCAA	2	FNSFLSPFSYLFSKSIS
C1_02400C_B 3	C1_02400C_B	C1_02400C_B CGDID:CAL0000176974	no	3	15	858	37	-1.07502	-1.07502	ATGTTAAAACCAGAAATTTTAAATTCAATAATGTTAA	0	MLKPEILNSIML
C1_02400C_B 4	C1_02400C_B	C1_02400C_B CGDID:CAL0000176974	no	4	3	524	24	0.573207	0.573207	TTCTTCTTCTTCTTCTTCTTCTTC	1	SSSSSSS
C1_02410C_A 1	C1_02410C_A	C1_02410C_A CGDID:CAL0000177551	no	1	3	688	30	0.747237	0.747237	CAACAACAACAACATCAACAACAACAACAA	2	TTTTSTTTT
C1_02410C_B 1	C1_02410C_B	C1_02410C_B CGDID:CAL0000189833	no	1	3	688	30	0.747237	0.747237	CAACAACAACAACATCAACAACAACAACAA	2	TTTTSTTTT
C1_02420C_A 1	C1_02420C_A	GSC1 CGDID:CAL0000176780	no	1	9	741	47	-0.676749	-0.431415	AGAAAAGCCAGAAAAGCTTCCAAGAAATCCAAAAAAGCTAGAAAAGC	0	RKARKASKKSKKARK
C1_02420C_A 2	C1_02420C_A	GSC1 CGDID:CAL0000176780	no	2	12	4089	42	-0.856131	-0.856131	TTGTCTATTTTCATTGTTTTCTTCATTTCTTTCATTCCATTG	0	LSIFIVFFISFIPL
C1_02420C_B 1	C1_02420C_B	C1_02420C_B CGDID:CAL0000192798	no	1	12	4089	42	-0.856131	-0.856131	TTGTCTATTTTCATTGTTTTCTTCATTTCTTTCATTCCATTG	0	LSIFIVFFISFIPL
C1_02430C_A 1	C1_02430C_A	C1_02430C_A CGDID:CAL0000199029	no	1	12	1610	32	-0.866046	-0.866046	AAAGAGAGAAGCAAAGAAACAAGCACAAGAAA	1	KREAKKQAQE
C1_02430C_A 2	C1_02430C_A	C1_02430C_A CGDID:CAL0000199029	no	2	1899-12-31 12:06:00	1704	39	-0.193282	-0.108264	GCTCCAGCTTCTACTCCTGCTCCTACTCCTGCTACTGCT	0	APASTPAPTPATA
C1_02430C_B 1	C1_02430C_B	C1_02430C_B CGDID:CAL0000189778	no	1	12	1610	32	-0.866046	-0.866046	AAAGAGAGAAGCAAAGAAACAAGCACAAGAAA	1	KREAKKQAQE
C1_02430C_B 2	C1_02430C_B	C1_02430C_B CGDID:CAL0000189778	no	2	6	1717	32	-0.11756	-0.11756	CTCCTGCTCCTGCTCCTGCTACTGCTACTGCT	2	PAPAPATATA
C1_02450C_A 1	C1_02450C_A	C1_02450C_A CGDID:CAL0000190982	no	1	1899-12-31 18:18:00	313	42	-0.755163	-0.755163	TGGAAAAATATAAACAATTGGAAAATGATAAACAAGAAAATA	2	EKYKQLENDKQEN
C1_02450C_A 2	C1_02450C_A	C1_02450C_A CGDID:CAL0000190982	no	2	1899-12-31 03:12:00	435	39	0.68827	0.97183	CAACAACAACAGCAACAACAACAGCAAGAAGAACTACAA	0	QQQQQQQQQEELQ
C1_02450C_B 1	C1_02450C_B	C1_02450C_B CGDID:CAL0000196938	no	1	1899-12-31 18:12:27	313	86	-0.563736	-0.248875	TGGAAAAATATAAACAATTGGAAAATGATAAACAAGAAAATAAACATGAATATGATAAATTAATAAATCAAAAGAAAGATAATTTA	2	EKYKQLENDKQENKHEYDKLINQKKDNL
C1_02450C_B 2	C1_02450C_B	C1_02450C_B CGDID:CAL0000196938	no	2	1899-12-31 12:03:00	435	39	0.68827	0.97183	CAACAACAACAGCAACAACAACAGCAAGAAGAACTACAA	0	QQQQQQQQQEELQ
C1_02470W_A 1	C1_02470W_A	C1_02470W_A CGDID:CAL0000183813	no	1	3	199	31	0.639575	0.639575	AACAACAACAACAACAACAAGGACAACAACA	2	QQQQQQGQQ
C1_02470W_B 1	C1_02470W_B	C1_02470W_B CGDID:CAL0000178385	no	1	3	199	31	0.639575	0.639575	AACAACAACAACAACAACAAGGACAACAACA	2	QQQQQQGQQ
C1_02490C_A 1	C1_02490C_A	C1_02490C_A CGDID:CAL0000195583	no	1	16	90	46	-1.387	-1.22928	AATAAAAGTAAATTTTCATCAATTGAAAATTTCAATAAAAATAAAA	0	NKSKFSSIENFNKNK
C1_02490C_A 2	C1_02490C_A	C1_02490C_A CGDID:CAL0000195583	no	2	12	701	24	-1.11828	-1.11828	TAAGATCCCATTAAGAATCCCATT	1	KIPLRIP
C1_02490C_A 3	C1_02490C_A	C1_02490C_A CGDID:CAL0000195583	no	3	6	938	36	-0.0339219	0.0259858	TAATTCTAATTCAAATTCTAATTCTAATTCTGAATT	1	NSNSNSNSNSE
C1_02490C_B 1	C1_02490C_B	C1_02490C_B CGDID:CAL0000183047	no	1	16	90	46	-1.387	-1.22928	AATAAAAGTAAATTTTCATCAATTGAAAATTTCAATAAAAATAAAA	0	NKSKFSSIENFNKNK
C1_02490C_B 2	C1_02490C_B	C1_02490C_B CGDID:CAL0000183047	no	2	12	701	24	-1.11828	-1.11828	TAAGATCCCATTAAGAATCCCATT	1	KIPLRIP
C1_02490C_B 3	C1_02490C_B	C1_02490C_B CGDID:CAL0000183047	no	3	6	938	36	0.0259858	0.0259858	TAATTCTAATTCTAATTCTAATTCTAATTCTGAATT	1	NSNSNSNSNSE
C1_02520W_A 1	C1_02520W_A	SCW4 CGDID:CAL0000198806	no	1	9	306	21	-1.03519	-1.03519	GCTGCTCCAGCTGCTCCAGCT	0	AAPAAPA
C1_02520W_A 2	C1_02520W_A	SCW4 CGDID:CAL0000198806	no	2	18	505	42	-0.948231	0.146271	CACAACCACAAGCACCAGCCCAAGCCCAAGCTCCAGTACAAG	2	QPQAPAQAQAPVQ
C1_02520W_A 3	C1_02520W_A	SCW4 CGDID:CAL0000198806	no	3	3	345	51	0.597281	0.845976	GCTTCTGCTGCTGCTGCTCCTGCTGTTGCTGTTGCTGTTGCTCCAGCTGCT	0	ASAAAAPAVAVAVAPAA
C1_02520W_A 4	C1_02520W_A	SCW4 CGDID:CAL0000198806	no	4	30:12:18:18:9	109	66	-0.321998	0.789932	CTGCTGCTGCAGCTCCGGCTGCTGCCCCTGCTCCGGCTGCTGCCCCTGCTGTTGCCCCTGCTGCCC	2	AAAAPAAAPAPAAAPAVAPAA
C1_02520W_B 1	C1_02520W_B	C1_02520W_B CGDID:CAL0000183906	no	1	30:12:18:18:9	109	66	-0.321998	0.789932	CTGCTGCTGCAGCTCCGGCTGCTGCCCCTGCTCCGGCTGCTGCCCCTGCTGTTGCCCCTGCTGCCC	2	AAAAPAAAPAPAAAPAVAPAA
C1_02520W_B 2	C1_02520W_B	C1_02520W_B CGDID:CAL0000183906	no	2	3	345	51	0.597281	0.845976	GCTTCTGCTGCTGCTGCTCCTGCTGTTGCTGTTGCTGTTGCTCCAGCTGCT	0	ASAAAAPAVAVAVAPAA
C1_02520W_B 3	C1_02520W_B	C1_02520W_B CGDID:CAL0000183906	no	3	9	306	21	-1.03519	-1.03519	GCTGCTCCAGCTGCTCCAGCT	0	AAPAAPA
C1_02520W_B 4	C1_02520W_B	C1_02520W_B CGDID:CAL0000183906	no	4	18	505	42	-0.948231	0.146271	CACAACCACAAGCACCAGCCCAAGCCCAAGCTCCAGTACAAG	2	QPQAPAQAQAPVQ
C1_02580W_A 1	C1_02580W_A	HNM4 CGDID:CAL0000188197	no	1	15	499	35	-1.04944	-0.942168	GTTATTTGGTCAATGTGTTTTTAGTCAAATTGTTA	2	YLVNVFLVKLL
C1_02580W_B 1	C1_02580W_B	C1_02580W_B CGDID:CAL0000200340	no	1	27	476	57	-0.942941	-0.652089	TTATTTGGCAGTGTTTTTATCGGGTTATTTGGTCAATGTGTTTTTAGTCAAATTATT	1	YLAVFLSGYLVNVFLVKL
C1_02610W_A 1	C1_02610W_A	IML1 CGDID:CAL0000199259	no	1	14	3344	28	-0.989975	-0.989975	AACTTATGGACAAAACTTAATGAACAAA	1	TYGQNLMNK
C1_02610W_B 1	C1_02610W_B	C1_02610W_B CGDID:CAL0000182551	no	1	14	3344	28	-0.989975	-0.989975	AACTTATGGACAAAACTTAATGAACAAA	1	TYGQNLMNK
C1_02690C_A 1	C1_02690C_A	C1_02690C_A CGDID:CAL0000186646	no	1	12	10	23	-1.12987	-1.12987	TTTTTTTTGTTTTTTTTTTTGTT	2	FFVFFFV
C1_02690C_B 1	C1_02690C_B	C1_02690C_B CGDID:CAL0000196558	no	1	12	10	23	-1.12987	-1.12987	TTTTTTTTGTTTTTTTTTTTGTT	2	FFVFFFV
C1_02800W_A 1	C1_02800W_A	C1_02800W_A CGDID:CAL0000198254	no	1	12:18:36:27:9	401	135	0.701363	0.908235	TAAGAAACAAGATAAGAAACAAGATAAGGAGCAGAAACAGCAGAACAGCAGAAACAACAAACGCAACAAACACAACAAGAACAGCAAAAACAGCAAAAGCAACAAAAACAGCAAAAGCCACAGAAAGAATCAAAG	1	KKQDKKQDKEQKQQNSRNNKRNKHNKNSKNSKSNKNSKSHRKNQ
C1_02800W_B 1	C1_02800W_B	C1_02800W_B CGDID:CAL0000178356	no	1	12:36:27:9:18	401	135	0.701363	0.908235	TAAGAAACAAGATAAGAAACAAGATAAGGAGCAGAAACAGCAGAACAGCAGAAACAACAAACGCAACAAACACAACAAGAACAGCAAAAACAGCAAAAGCAACAAAAACAGCAAAAGCCACAGAAAGAATCAAAG	1	KKQDKKQDKEQKQQNSRNNKRNKHNKNSKNSKSNKNSKSHRKNQ
C1_02810W_A 1	C1_02810W_A	RAD16 CGDID:CAL0000195175	no	1	15	267	30	-0.997875	-0.953767	AAGGAGAAAGAGACAAAGAAGAAGAAGACA	0	KEKETKKKKT
C1_02810W_A 2	C1_02810W_A	RAD16 CGDID:CAL0000195175	no	2	12	1023	24	-1.18811	-1.18811	TCTGTCTTAGAGTCTGTCTATAGA	0	SVLESVYR
C1_02810W_B 1	C1_02810W_B	C1_02810W_B CGDID:CAL0000178654	no	1	15	267	30	-0.997875	-0.953767	AAGGAGAAAGAGACAAAGAAGAAGAAGACA	0	KEKETKKKKT
C1_02810W_B 2	C1_02810W_B	C1_02810W_B CGDID:CAL0000178654	no	2	12	1023	24	-1.18811	-1.18811	TCTGTCTTAGAGTCTGTCTATAGA	0	SVLESVYR
C1_02830W_A 1	C1_02830W_A	C1_02830W_A CGDID:CAL0000184091	no	1	3	77	27	0.46233	0.46233	AGGAGAGGAGGAGGAGGTGGAGGAGGA	1	GEEEEVEE
C1_02830W_A 2	C1_02830W_A	C1_02830W_A CGDID:CAL0000184091	no	2	13	1713	27	-1.0908	-1.0908	GTGTTAGGGTTGTTGGTGTTAGTTGTT	0	VLGLLVLVV
C1_02830W_B 1	C1_02830W_B	C1_02830W_B CGDID:CAL0000196250	no	1	3	63	41	0.837181	0.959914	GAGGAAGAAGAGGAAGGAGAGGAGGAGGAGGTGGAGGAGGA	0	EEEEEGEEEEVEE
C1_02830W_B 2	C1_02830W_B	C1_02830W_B CGDID:CAL0000196250	no	2	13	1713	27	-1.0908	-1.0908	GTGTTAGGGTTGTTGGTGTTAGTTGTT	0	VLGLLVLVV
C1_02840W_A 1	C1_02840W_A	PDE2 CGDID:CAL0000178266	no	1	3	192	20	0.303382	0.303382	ACCACCACCACCACCACCAC	0	TTTTTT
C1_02840W_B 1	C1_02840W_B	C1_02840W_B CGDID:CAL0000201328	no	1	1899-12-31 06:09:00	187	42	0.146271	1.08118	CTACTACTACCACCACCACCACCACTACTACTACTAATACCA	2	TTTTTTTTTTTNT
C1_02850W_A 1	C1_02850W_A	C1_02850W_A CGDID:CAL0000193097	no	1	13	174	25	-1.16064	-1.16064	AATTTGCAACATGAATTTGAAACAT	0	NLQHEFET
C1_02850W_A 2	C1_02850W_A	C1_02850W_A CGDID:CAL0000193097	no	2	6	696	27	-0.381589	-0.276108	CAAAACCAAAATCAAAATCAAAATCAA	0	QNQNQNQNQ
C1_02850W_A 3	C1_02850W_A	C1_02850W_A CGDID:CAL0000193097	no	3	9	891	26	-0.891393	-0.891393	CAACAACTGCAACAACTGCAACTACT	0	QQSQQSQL
C1_02850W_B 1	C1_02850W_B	C1_02850W_B CGDID:CAL0000180494	no	1	13	174	25	-1.16064	-1.16064	AATTTGCAACATGAATTTGAAACAT	0	NLQHEFET
C1_02850W_B 2	C1_02850W_B	C1_02850W_B CGDID:CAL0000180494	no	2	6	696	27	-0.381589	-0.276108	CAAAACCAAAATCAAAATCAAAATCAA	0	QNQNQNQNQ
C1_02850W_B 3	C1_02850W_B	C1_02850W_B CGDID:CAL0000180494	no	3	9	891	26	-0.891393	-0.891393	CAACAACTGCAACAACTGCAACTACT	0	QQSQQSQL
C1_02880C_A 1	C1_02880C_A	MIA40 CGDID:CAL0000191454	no	1	14	270	34	-0.913546	-0.913546	CAAGAAAAAGTGATCAAGGAAAATGAACAGAAAA	0	QEKVIKENEQK
C1_02880C_A 2	C1_02880C_A	MIA40 CGDID:CAL0000191454	no	2	12	376	26	-1.07811	-1.00761	AACCTGAAGGTGAACCTGAAGGAGAA	2	PEGEPEGE
C1_02880C_B 1	C1_02880C_B	C1_02880C_B CGDID:CAL0000198441	no	1	14	270	34	-0.913546	-0.913546	CAAGAAAAAGTGATCAAGGAAAATGAACAGAAAA	0	QEKVIKENEQK
C1_02900C_A 1	C1_02900C_A	C1_02900C_A CGDID:CAL0000199681	no	1	15	150	32	-0.949884	-0.949884	GAAGAAGAAGAAGCAGAAGAGAAACAAGCAGA	0	EEEEAEEKQA
C1_02900C_B 1	C1_02900C_B	C1_02900C_B CGDID:CAL0000183882	no	1	15	150	32	-0.949884	-0.949884	GAAGAAGAAGAAGCAGAAGAGAAACAAGCAGA	0	EEEEAEEKQA
C1_03000W_A 1	C1_03000W_A	HOL1 CGDID:CAL0000182173	no	1	15	1439	29	-1.0292	-1.0292	TATTGGGCTTGGGTTTATTGGTTTTGGGT	1	IGLGFIGFG
C1_03000W_B 1	C1_03000W_B	C1_03000W_B CGDID:CAL0000194264	no	1	15	1439	29	-1.0292	-1.0292	TATTGGGCTTGGGTTTATTGGTTTTGGGT	1	IGLGFIGFG
C1_03010W_A 1	C1_03010W_A	RPP1A CGDID:CAL0000178222	no	1	12:3:15:15:3:15:12	184	101	1.28382	1.31997	CTGCTGCTCCAGCTGCCGCTGCTGCTGGTGGTGCTGCTGGTGGTGGTGCTGCTGCCGAAGAAGCTGCTGAAGAAGAAAAAGAAGAAGAAGCCAAAGAAGAA	2	AAPAAAAAGGAAGGGAAAEEAAEEEKEEEAKEE
C1_03010W_B 1	C1_03010W_B	C1_03010W_B CGDID:CAL0000194826	no	1	12:15:3:15:3:15:12	184	101	1.28382	1.31997	CTGCTGCTCCAGCTGCCGCTGCTGCTGGTGGTGCTGCTGGTGGTGGTGCTGCTGCCGAAGAAGCTGCTGAAGAAGAAAAAGAAGAAGAAGCCAAAGAAGAA	2	AAPAAAAAGGAAGGGAAAEEAAEEEKEEEAKEE
C1_03050W_A 1	C1_03050W_A	C1_03050W_A CGDID:CAL0000182470	no	1	15	1669	33	-0.986213	-0.986213	AAACTACAGGGCTTAAAACTGACAAGCTGAAAA	2	TTGLKTDKSK
C1_03050W_B 1	C1_03050W_B	C1_03050W_B CGDID:CAL0000195673	no	1	15	1669	33	-0.986213	-0.986213	AAACTACAGGGCTTAAAACTGACAAGCTGAAAA	2	TTGLKTDKSK
C1_03070C_A 1	C1_03070C_A	ORC1 CGDID:CAL0000190220	no	1	15	920	28	-1.13363	-1.00183	AAAAAAGAAGTTGAAAAATAAGAAGTTG	1	KKKLKNKKL
C1_03070C_B 1	C1_03070C_B	C1_03070C_B CGDID:CAL0000195795	no	1	15	920	28	-1.13363	-1.00183	AAAAAAGAAGTTGAAAAATAAGAAGTTG	1	KKKLKNKKL
C1_03120W_A 1	C1_03120W_A	C1_03120W_A CGDID:CAL0000186184	no	1	66	412	129	-0.0604162	0.79294	CTAAAAAAGATGCAAAGAATTTAATCGATTTAGTAGCTTTGAAGCAAAGTTTAGAAAAGGAAGCTGCTAAAAGAGATGCTAAAAATATACCAGACTTGGAAGCTTTAAAGACAGGTATTGAAGAGGAAG	2	KKDAKNLIDLVALKQSLEKEAAKRDAKNIPDLEALKTGIEEE
C1_03120W_B 1	C1_03120W_B	C1_03120W_B CGDID:CAL0000189408	no	1	66	412	129	-0.0604162	0.79294	CTAAAAAAGATGCAAAGAATTTAATCGATTTAGTAGCTTTGAAGCAAAGTTTAGAAAAGGAAGCTGCTAAAAGAGATGCTAAAAATATACCAGACTTGGAAGCTTTAAAGACAGGTATTGAAGAGGAAG	2	KKDAKNLIDLVALKQSLEKEAAKRDAKNIPDLEALKTGIEEE
C1_03170C_A 1	C1_03170C_A	C1_03170C_A CGDID:CAL0000195291	no	1	14	566	28	-1.02741	-1.02741	CAACAATAATCAATCAACTAATATCAAT	1	NNNQSTNIN
C1_03170C_B 1	C1_03170C_B	C1_03170C_B CGDID:CAL0000182733	no	1	14	566	27	-1.05721	-1.05721	CAACAATAATCAAACAACTAATATCAA	1	NNNQTTNI
C1_03190C_B 1	C1_03190C_B	C1_03190C_B CGDID:CAL0000186575	yes	1	18	515	37	-0.909892	-0.581671	CAACGTTAACAACAATGACAACATTGACACAATTGAC	1	NVNNNDNIDTID
C1_03200C_A 1	C1_03200C_A	ARO80 CGDID:CAL0000193732	no	1	24	485	49	-1.01478	-1.01478	AAATCCTCCACATTCTGCTTTTTCAAATCCGTCAACTTCTTCTCCTTCA	1	NPPHSAFSNPSTSSPS
C1_03200C_A 2	C1_03200C_A	ARO80 CGDID:CAL0000193732	no	2	1899-12-31 03:21:00	1524	48	0.479115	0.677991	CAACAACAACAACAGCCACAACCACATCAACAACAAACACAAACAAAC	0	QQQQQPQPHQQQTQTN
C1_03200C_B 1	C1_03200C_B	C1_03200C_B CGDID:CAL0000198455	no	1	1899-12-31 03:21:00	1524	48	0.479115	0.677991	CAACAACAACAACAGCCACAACCACATCAACAACAAACACAAACAAAC	0	QQQQQPQPHQQQTQTN
C1_03230C_A 1	C1_03230C_A	ARX1 CGDID:CAL0000194302	no	1	20	1601	39	-0.989743	-0.955933	TAAAGATAAAAGATTTGGTATAAAGATCAAGGAGGTGGT	1	KDKRFGIKIKEV
C1_03230C_B 1	C1_03230C_B	C1_03230C_B CGDID:CAL0000180164	no	1	20	1601	39	-0.989743	-0.955933	TAAAGATAAAAGATTTGGTATAAAGATCAAGGAGGTGGT	1	KDKRFGIKIKEV
C1_03250C_A 1	C1_03250C_A	SPP1 CGDID:CAL0000174723	no	1	19	929	37	-0.930834	-0.930834	ACTGATTGTACAACTGATCACTGATTCTGAAACTATC	1	SIVQSITDSETI
C1_03250C_B 1	C1_03250C_B	C1_03250C_B CGDID:CAL0000189682	no	1	19	929	37	-0.930834	-0.930834	ACTGATTGTACAACTGATCACTGATTCTGAAACTATC	1	SIVQSITDSETI
C1_03270W_A 1	C1_03270W_A	C1_03270W_A CGDID:CAL0000198551	yes	1	17	1016	35	-0.911419	-0.907436	GGAGTTCAAAAAAGAAGGGAATTCAAAGAAAAGGG	1	EFKKEGNSKKR
C1_03270W_B 1	C1_03270W_B	C1_03270W_B CGDID:CAL0000175938	yes	1	17	1016	35	-0.911419	-0.907436	GGAGTTCAAAAAAGAAGGGAATTCAAAGAAAAGGG	1	EFKKEGNSKKR
C1_03350C_A 1	C1_03350C_A	RLI1 CGDID:CAL0000178640	no	1	15	89	32	-0.884292	-0.87396	ATGTAAACCAAAGAAATGTAAACAAGAATGTA	1	CKPKKCKQEC
C1_03350C_B 1	C1_03350C_B	C1_03350C_B CGDID:CAL0000185045	no	1	15	89	32	-0.884292	-0.87396	ATGTAAACCAAAGAAATGTAAACAAGAATGTA	1	CKPKKCKQEC
C1_03360W_A 1	C1_03360W_A	C1_03360W_A CGDID:CAL0000187175	no	1	12	204	23	-1.12987	0.516554	GACGATGATGACGACGATGATGA	0	DDDDDDD
C1_03360W_B 1	C1_03360W_B	C1_03360W_B CGDID:CAL0000192390	no	1	12	204	23	-1.12987	0.516554	GACGATGATGACGACGATGATGA	0	DDDDDDD
C1_03370W_A 1	C1_03370W_A	C1_03370W_A CGDID:CAL0000195952	no	1	9	560	27	-0.852638	-0.852638	TGAAACTGCTGAAGCTGCTGAAGCTGC	1	ETAEAAEA
C1_03370W_B 1	C1_03370W_B	C1_03370W_B CGDID:CAL0000180630	no	1	9	560	27	-0.852638	-0.852638	TGAAACTGCTGAAGCTGCTGAAGCTGC	1	ETAEAAEA
C1_03530W_A 1	C1_03530W_A	MED17 CGDID:CAL0000197516	yes	1	20	1517	54	-1.82444	-1.82444	CATACAATTGACAACTAATGAGCTGTTTGTCAATCTAATCATCAATATGACAAT	1	IQLTTNESFVNLIINMT
C1_03530W_B 1	C1_03530W_B	C1_03530W_B CGDID:CAL0000177384	yes	1	20	1517	54	-1.82444	-1.82444	CATACAATTGACAACTAATGAGCTGTTTGTCAATCTAATCATCAATATGACAAT	1	IQLTTNESFVNLIINMT
C1_03630W_A 1	C1_03630W_A	C1_03630W_A CGDID:CAL0000181066	no	1	14	728	28	-1.11208	-1.11208	TATAACTAAATTTATATCACTAAATTTA	1	ITKFISLNL
C1_03630W_B 1	C1_03630W_B	C1_03630W_B CGDID:CAL0000194405	no	1	12	2843	25	-1.11828	-0.953892	AGAAAAAGAAGAAGAAAAAGAGGAA	1	EKEEEKEE
C1_03650C_A 1	C1_03650C_A	MRPL27 CGDID:CAL0000184130	no	1	9	284	20	-1.07659	-1.07659	ATCACCAAAATCACCAAAAT	1	SPKSPK
C1_03650C_B 1	C1_03650C_B	C1_03650C_B CGDID:CAL0000196268	no	1	9	284	20	-1.07659	-1.07659	ATCACCAAAATCACCAAAAT	1	SPKSPK
C1_03710C_A 1	C1_03710C_A	MSB1 CGDID:CAL0000199709	no	1	6	3618	40	0.17341	0.17341	CCACATCCACATCCACATCCACATCAACATCTACCTCCAC	0	PHPHPHPHQHLPP
C1_03710C_A 2	C1_03710C_A	MSB1 CGDID:CAL0000199709	no	2	1899-12-31 15:15:00	2651	54	-0.687653	-0.624546	AAATTCTCCCAAGAAAAATACATCTCCAAAAAATAAAACTCCAAAGAAAGTAAA	1	NSPKKNTSPKNKTPKKV
C1_03710C_A 3	C1_03710C_A	MSB1 CGDID:CAL0000199709	no	3	1899-12-31 06:06:12	3120	54	0.229218	0.308989	GTTCCAGCTCCAGTTCAAGCTCCAGTTCCAGCTCCAGTTCCAGCTTCAGCTTCA	0	VPAPVQAPVPAPVPASAS
C1_03710C_A 4	C1_03710C_A	MSB1 CGDID:CAL0000199709	no	4	1899-12-31 06:15:09	2411	76	-0.0164719	0.94756	AAAAGAGGAAAAAGAAGAAGAATTGCAACGCAAAATTGAAGAAAAGAAACAGAAAAAGAAAAAGGAGAAAAAGAAA	1	KEEKEEELQRKIEEKKQKKKKEKKK
C1_03710C_B 1	C1_03710C_B	C1_03710C_B CGDID:CAL0000180878	no	1	1899-12-31 06:15:00	2449	38	-0.314155	0.866931	AAGAAAAGAAACAGAAAAAGAAAAAGGAGAAAAAGAAA	2	EKKQKKKKEKKK
C1_03710C_B 2	C1_03710C_B	C1_03710C_B CGDID:CAL0000180878	no	2	1899-12-31 15:15:00	2651	54	-0.687653	-0.616555	AAATTCTCCCAAGAAAAATACATCTCCAAAAAATAAAACTCCAAAGAAAGTAAA	1	NSPKKNTSPKNKTPKKV
C1_03710C_B 3	C1_03710C_B	C1_03710C_B CGDID:CAL0000180878	no	3	1899-12-31 12:06:06	3120	54	0.229218	0.308989	GTTCCAGCTCCAGTTCAAGCTCCAGTTCCAGCTCCAGTTCCAGCTTCAGCTTCA	0	VPAPVQAPVPAPVPASAS
C1_03710C_B 4	C1_03710C_B	C1_03710C_B CGDID:CAL0000180878	no	4	6	3618	40	0.17341	0.17341	CCACATCCACATCCACATCCACATCAACATCTACCTCCAC	0	PHPHPHPHQHLPP
C1_03720C_B 1	C1_03720C_B	C1_03720C_B CGDID:CAL0000201805	no	1	12	1411	29	-0.981981	-0.981981	TGTTTCCAAATATGTTTCAACATCATGTT	2	FPNMFQHHV
C1_03730C_A 1	C1_03730C_A	MNS1 CGDID:CAL0000181785	no	1	18	21	38	-0.909892	-0.909892	AATAATATATCGAAAGGCAATAATACATATAAAGACAA	0	NNISKGNNTYKD
C1_03730C_B 1	C1_03730C_B	C1_03730C_B CGDID:CAL0000198402	no	1	18	21	38	-0.909892	-0.909892	AATAATATATCGAAAGGCAATAATACATATAAAGACAA	0	NNISKGNNTYKD
C1_03760C_A 1	C1_03760C_A	STR2 CGDID:CAL0000185051	no	1	15	489	30	-1.00183	-0.754799	GATAATGACAATAATGATAATTATAATAAT	0	DNDNNDNYNN
C1_03760C_B 1	C1_03760C_B	C1_03760C_B CGDID:CAL0000189754	no	1	15	489	30	-1.00183	-0.754799	GATAATGACAATAATGATAATTATAATAAT	0	DNDNNDNYNN
C1_03770W_A 1	C1_03770W_A	SKO1 CGDID:CAL0000176357	yes	1	6:12:18:18	432	71	0.245187	1.07261	CAACCACAACCACAACCACAACCACAACCACAACAGCAGCAACAACCCCAGCAACAGCAACAAACTCAGCA	0	QPQPQPQPQPQQQQQPQQQQQTQ
C1_03770W_A 2	C1_03770W_A	SKO1 CGDID:CAL0000176357	yes	2	12	907	26	-1.00761	-0.341843	CACAACCGCAACCACAACCGCAACCA	2	QPQPQPQP
C1_03770W_B 1	C1_03770W_B	C1_03770W_B CGDID:CAL0000190521	yes	1	1899-12-31 18:06:18	432	71	0.167284	0.923727	CAACAACAACCACAACCACAACCACAACCACAACAGCAGCAACAACCCCAGCAACAGCAACAAACTCAGCA	0	QQQPQPQPQPQQQQQPQQQQQTQ
C1_03770W_B 2	C1_03770W_B	C1_03770W_B CGDID:CAL0000190521	yes	2	12	907	26	-1.00761	-0.341843	CACAACCGCAACCACAACCGCAACCA	2	QPQPQPQP
C1_03780C_A 1	C1_03780C_A	HMG1 CGDID:CAL0000177752	no	1	9	323	20	-1.07659	-1.07659	TGTTCCTAATGTTCCTAATG	1	VPNVPN
C1_03780C_A 2	C1_03780C_A	HMG1 CGDID:CAL0000177752	no	2	13	975	42	-0.979558	-0.874857	TCATTGATTTTATCATTTGATTTGATTTTAGTTTATACATTT	0	SLILSFDLILVYTF
C1_03780C_A 3	C1_03780C_A	HMG1 CGDID:CAL0000177752	no	3	13	2453	53	-0.937695	-0.937695	GGTTGAATATTCATTGAAATATATGGTTGAAGAATGTGGTTGGGATGATATGG	1	VEYSLKYMVEECGWDDM
C1_03780C_B 1	C1_03780C_B	C1_03780C_B CGDID:CAL0000183708	no	1	9	323	20	-1.07659	-1.07659	TGTTCCTAATGTTCCTAATG	1	VPNVPN
C1_03780C_B 2	C1_03780C_B	C1_03780C_B CGDID:CAL0000183708	no	2	13	975	41	-0.924344	-0.759639	TCATTGATTTTATCATTTGATTTGATCTTAGTTTATACATT	0	SLILSFDLILVYT
C1_03780C_B 3	C1_03780C_B	C1_03780C_B CGDID:CAL0000183708	no	3	13	2453	53	-0.937695	-0.937695	GGTTGAATATTCATTGAAATATATGGTTGAAGAATGTGGTTGGGATGATATGG	1	VEYSLKYMVEECGWDDM
C1_03790C_A 1	C1_03790C_A	C1_03790C_A CGDID:CAL0000196167	no	1	15:3:12:6:18:3	175	211	1.30401	1.63387	ATTCATTATTGAGTGATGATTATTTTGAAGATGATGATGACGATGAAGAAGAAGATGACGAAGAAGATGAATTGGACGATGAAGAAGAAGAAGAAGAAGCAGAAGAAGAAAAATCTTCAAAGAAATCTAATGGTAAAAAGTCCAGTAAGAAAGATGAAGATGAAGAAGAAGACGATGAGGAAGAAGACGATGAAGACAACGATGAAGATGA	2	SLLSDDYFEDDDDDEEEDDEEDELDDEEEEEEAEEEKSSKKSNGKKSSKKDEDEEEDDEEEDDEDNDED
C1_03790C_A 2	C1_03790C_A	C1_03790C_A CGDID:CAL0000196167	no	2	1899-12-31 18:09:00	768	36	-0.723658	-0.547958	TCTAAAAAATCTAAAAAGGCTAAAAAAGATGAAAAG	0	SKKSKKAKKDEK
C1_03790C_A 3	C1_03790C_A	C1_03790C_A CGDID:CAL0000196167	no	3	1899-12-31 21:30:06	537	111	0.0670474	0.0997208	GATCAAGATGAAGAAGATTATGATAATGAAGATGAAGATTACGATGATGAATATGATTTGTCTCCAGATGAAGATGAAATCATTTATGGTGCTCCATTAGATGATGAATAT	0	DQDEEDYDNEDEDYDDEYDLSPDEDEIIYGAPLDDEY
C1_03790C_B 1	C1_03790C_B	C1_03790C_B CGDID:CAL0000186662	no	1	6:3:3:15:18:12	175	211	1.30401	1.63104	ATTCATTATTGAGTGATGATTATTTTGAAGATGATGATGACGATGAAGAAGAAGATGACGAAGAAGATGAATTGGACGATGAAGAAGAAGAAGAAGAAGCAGAAGAAGAAAAATCTTCAAAGAAATCTAATGGTAAAAAGTCCAGTAAGAAAGATGAAGATGAAGAAGAAGACGATGAGGAAGAAGACGATGAAGACGACGATGAAGATGA	2	SLLSDDYFEDDDDDEEEDDEEDELDDEEEEEEAEEEKSSKKSNGKKSSKKDEDEEEDDEEEDDEDDDED
C1_03790C_B 2	C1_03790C_B	C1_03790C_B CGDID:CAL0000186662	no	2	1899-12-31 21:03:06	536	58	0.510948	0.741085	TGATCAAGATGAAGAAGATTATGATGATGAAGATGAAGATTACGATGATGAATATGAT	1	DQDEEDYDDEDEDYDDEYD
C1_03790C_B 3	C1_03790C_B	C1_03790C_B CGDID:CAL0000186662	no	3	1899-12-31 09:18:00	768	36	-0.723658	-0.521139	TCTAAAAAATCTAAAAAGGCTAAAAAAGATGAAAAG	0	SKKSKKAKKDEK
C1_03800W_B 1	C1_03800W_B	C1_03800W_B CGDID:CAL0000182338	no	1	12	190	25	-1.11828	-1.11828	TAAATCAATTATTAAATGAATTATT	2	NQLLNEL
C1_03800W_B 2	C1_03800W_B	C1_03800W_B CGDID:CAL0000182338	no	2	15	362	44	-1.08468	-1.0642	ATTAAATTTAGATATTGATTTAATATCAATTAATTTAGCATCAA	1	LNLDIDLISINLAS
C1_03820W_A 1	C1_03820W_A	PDR16 CGDID:CAL0000191119	no	1	12	829	25	-1.11828	-1.11828	TTATTCATCCATTTATTGATCCATT	2	IHPFIDP
C1_03820W_B 1	C1_03820W_B	C1_03820W_B CGDID:CAL0000174223	no	1	11	118	23	-1.17802	-1.17802	CCACTAGTTTATCCACAGTTTAT	2	TSLSTVY
C1_03820W_B 2	C1_03820W_B	C1_03820W_B CGDID:CAL0000174223	no	2	12	829	25	-1.11828	-1.11828	TTATTCATCCATTTATTGATCCATT	2	IHPFIDP
C1_03830C_A 1	C1_03830C_A	C1_03830C_A CGDID:CAL0000197512	no	1	16	253	30	-0.92818	-0.92818	ATCAAACCCCAACATCAAAACCATCCAACA	2	QTPTSKPSN
C1_03830C_A 2	C1_03830C_A	C1_03830C_A CGDID:CAL0000197512	no	2	6	321	24	-0.562598	-0.562598	GATGAAGATAAAGATAAAGATAAA	0	DEDKDKDK
C1_03830C_A 3	C1_03830C_A	C1_03830C_A CGDID:CAL0000197512	no	3	11	621	32	-0.870674	-0.870674	AATTCTCAACATAATTTCAATCAAAATTCAAT	0	NSQHNFNQNS
C1_03830C_B 1	C1_03830C_B	C1_03830C_B CGDID:CAL0000176116	no	1	6	321	24	-0.562598	-0.562598	GATGAAGATAAAGATAAAGATAAA	0	DEDKDKDK
C1_03860C_A 1	C1_03860C_A	BNI4 CGDID:CAL0000191087	no	1	1899-12-31 09:12:00	538	56	-0.377291	0.700824	CAACTAATACTAGCAATAGTATTGGCAATAATAGCAATAATAATAATAATAGTAAT	2	TNTSNSIGNNSNNNNNSN
C1_03860C_A 2	C1_03860C_A	BNI4 CGDID:CAL0000191087	no	2	3	4722	28	0.646654	0.78188	CCACCACCACCACCGCCGCCACCACCAC	0	PPPPPPPPP
C1_03860C_A 3	C1_03860C_A	BNI4 CGDID:CAL0000191087	no	3	9	362	25	-0.891393	-0.891393	AGAAGAAACAGAAGAAACAGAAAAA	1	EETEETEK
C1_03860C_A 4	C1_03860C_A	BNI4 CGDID:CAL0000191087	no	4	18	4336	52	-0.804906	-0.804906	TAATTCCACCACCACCTACTAATTCTCAACCAAATATAATAGCTCAACCACA	2	IPPPPTNSQPNIIAQP
C1_03860C_A 5	C1_03860C_A	BNI4 CGDID:CAL0000191087	no	5	1899-12-31 06:18:00	4670	35	-0.488521	-0.488521	TCCAAATTCAAATTCAAGTCCAAAATTCAATTCAA	1	PNSNSSPKFNS
C1_03860C_A 6	C1_03860C_A	BNI4 CGDID:CAL0000191087	no	6	3	4102	26	0.530293	0.530293	ATGATGATGATGATGGTGATGATGAT	2	DDDDGDDD
C1_03860C_A 7	C1_03860C_A	BNI4 CGDID:CAL0000191087	no	7	12	1816	26	-1.09088	-1.05246	TTAGTTTCAAATCATTATTTAAATCA	2	SFKSLFKS
C1_03860C_A 8	C1_03860C_A	BNI4 CGDID:CAL0000191087	no	8	3	2511	20	0.303382	0.303382	GATGATGATGATGATGATGA	0	DDDDDD
C1_03860C_A 9	C1_03860C_A	BNI4 CGDID:CAL0000191087	no	9	12	1313	26	-1.07811	-1.07811	TAATAGTTATAATAATAATTATAATA	1	NSYNNNYN
C1_03860C_B 1	C1_03860C_B	C1_03860C_B CGDID:CAL0000194393	no	1	1899-12-31 09:12:00	538	56	-0.377291	0.700824	CAACTAATACTAGCAATAGTATTGGCAATAATAGCAATAATAATAATAATAGTAAT	2	TNTSNSIGNNSNNNNNSN
C1_03860C_B 2	C1_03860C_B	C1_03860C_B CGDID:CAL0000194393	no	2	3	2511	20	0.303382	0.303382	GATGATGATGATGATGATGA	0	DDDDDD
C1_03860C_B 3	C1_03860C_B	C1_03860C_B CGDID:CAL0000194393	no	3	18	4336	52	-0.804906	-0.804906	TAATTCCACCACCACCTACTAATTCTCAACCAAATATAATAGCTCAACCACA	2	IPPPPTNSQPNIIAQP
C1_03860C_B 4	C1_03860C_B	C1_03860C_B CGDID:CAL0000194393	no	4	3	4722	28	0.646654	0.78188	CCACCACCACCACCGCCGCCACCACCAC	0	PPPPPPPPP
C1_03860C_B 5	C1_03860C_B	C1_03860C_B CGDID:CAL0000194393	no	5	9	362	25	-0.891393	-0.891393	AGAAGAAACAGAAGAAACAGAAAAA	1	EETEETEK
C1_03860C_B 6	C1_03860C_B	C1_03860C_B CGDID:CAL0000194393	no	6	12	1313	26	-1.07811	-1.07811	TAATAGTTATAATAATAATTATAATA	1	NSYNNNYN
C1_03860C_B 7	C1_03860C_B	C1_03860C_B CGDID:CAL0000194393	no	7	12	1816	26	-1.09088	-1.05246	TTAGTTTCAAATCATTATTTAAATCA	2	SFKSLFKS
C1_03860C_B 8	C1_03860C_B	C1_03860C_B CGDID:CAL0000194393	no	8	3	4102	26	0.530293	0.530293	ATGATGATGATGATGGTGATGATGAT	2	DDDDGDDD
C1_03870C_A 1	C1_03870C_A	C1_03870C_A CGDID:CAL0000183255	no	1	9	137	22	-0.994214	-0.994214	TACTGCTGCTACTGCTGCTACT	1	TAATAAT
C1_03870C_A 2	C1_03870C_A	C1_03870C_A CGDID:CAL0000183255	no	2	9	456	30	-0.796763	-0.732729	CATAGTAATCATAGTCAGCATAGTCAACAT	0	HSNHSQHSQH
C1_03870C_A 3	C1_03870C_A	C1_03870C_A CGDID:CAL0000183255	no	3	6	1381	27	-0.424763	-0.424763	ATGATACTGATACTGATAATGATAATG	2	DTDTDNDN
C1_03870C_B 1	C1_03870C_B	C1_03870C_B CGDID:CAL0000195499	no	1	12	131	29	-0.954254	-0.954254	TACTAATACTGCTGCTACTACTGCTACTA	1	TNTAATTAT
C1_03870C_B 2	C1_03870C_B	C1_03870C_B CGDID:CAL0000195499	no	2	9	455	31	-0.698703	-0.698703	TCATAGTAATCATAGTCAACATAGTCAACAT	1	HSNHSQHSQH
C1_03870C_B 3	C1_03870C_B	C1_03870C_B CGDID:CAL0000195499	no	3	6	1381	27	-0.424763	-0.424763	ATGATACTGATACTGATAATGATAATG	2	DTDTDNDN
C1_03880C_A 1	C1_03880C_A	C1_03880C_A CGDID:CAL0000183934	no	1	3	3	21	0.37134	0.37134	GTTGTTGTTGTTGTTGTTGTT	0	VVVVVVV
C1_03880C_B 1	C1_03880C_B	C1_03880C_B CGDID:CAL0000191416	no	1	3	3	21	0.37134	0.37134	GTTGTTGTTGTTGTTGTTGTT	0	VVVVVVV
C1_03890W_A 1	C1_03890W_A	C1_03890W_A CGDID:CAL0000177451	no	1	27	11	60	-0.993524	0.15584	AACAAAAACCCCAACAGAAACAGCAACAACTAAAACTCATACTGAAACAAAAACTATAAA	1	TKTPTETATTKTHTETKTI
C1_03890W_A 2	C1_03890W_A	C1_03890W_A CGDID:CAL0000177451	no	2	16	131	38	-0.867801	-0.867801	AATCAAGTATCAAATCAATCAATTAACTAATTCAATCA	1	IKYQINQLTNSI
C1_03890W_A 3	C1_03890W_A	C1_03890W_A CGDID:CAL0000177451	no	3	15	474	34	-0.933928	-0.933928	AGTGATAATGAAAGTAGTGATGATGAAGGTAGTG	0	SDNESSDDEGS
C1_03890W_B 1	C1_03890W_B	C1_03890W_B CGDID:CAL0000177525	no	1	15	474	34	-0.933928	-0.933928	AGTGATAATGAAAGTAGTGATGATGAAGGTAGTG	0	SDNESSDDEGS
C1_03900W_A 1	C1_03900W_A	SEN15 CGDID:CAL0000181168	no	1	12	4	26	-1.07811	-1.00761	CATCAACAACAACATCAACTACAACA	2	STTTSTTT
C1_03900W_B 1	C1_03900W_B	C1_03900W_B CGDID:CAL0000196846	no	1	12	3	27	-1.08723	0.381509	ACATCAACAACAACATCAACTACAACA	0	TSTTTSTTT
C1_03910C_A 1	C1_03910C_A	C1_03910C_A CGDID:CAL0000189517	no	1	3	1014	50	0.835587	0.958514	AATAATAATAATAATAATAATAATAATAACCATAAACCTAATATTAATAA	0	NNNNNNNNNNHKPNIN
C1_03910C_A 2	C1_03910C_A	C1_03910C_A CGDID:CAL0000189517	no	2	12	1123	23	-1.12987	-1.12987	TGATTGAATTTATGATTGAATTT	2	IEFMIEF
C1_03910C_A 3	C1_03910C_A	C1_03910C_A CGDID:CAL0000189517	no	3	3	1815	43	1.0943	1.0943	GAAGAAGAAGAAGAAGAAGAAGACGAAGAAGAAGAAGAAGAAG	0	EEEEEEEDEEEEEE
C1_03910C_A 4	C1_03910C_A	C1_03910C_A CGDID:CAL0000189517	no	4	9	1861	23	-0.913549	-0.913549	ATGATCAAGATGATCAAGATGAT	2	DQDDQDD
C1_03910C_A 5	C1_03910C_A	C1_03910C_A CGDID:CAL0000189517	no	5	12	1353	41	-0.829298	-0.829298	TATAATCAAGAATATAATAGTGAATATGATGATGATTATAA	0	YNQEYNSEYDDDY
C1_03910C_B 1	C1_03910C_B	C1_03910C_B CGDID:CAL0000178046	no	1	12	1123	23	-1.12987	-1.12987	TGATTGAATTTATGATTGAATTT	2	IEFMIEF
C1_03910C_B 2	C1_03910C_B	C1_03910C_B CGDID:CAL0000178046	no	2	3	1014	50	0.835587	0.958514	AATAATAATAATAATAATAATAATAATAACCATAAACCTAATATTAATAA	0	NNNNNNNNNNHKPNIN
C1_03910C_B 3	C1_03910C_B	C1_03910C_B CGDID:CAL0000178046	no	3	3	1815	43	1.06134	1.06134	GAAGACGAAGAAGAAGAAGAAGACGAAGAAGAAGAAGAAGAAG	0	EDEEEEEDEEEEEE
C1_03910C_B 4	C1_03910C_B	C1_03910C_B CGDID:CAL0000178046	no	4	12	1353	41	-0.829298	-0.829298	TATAATCAAGAATATAATAGTGAATATGATGATGATTATAA	0	YNQEYNSEYDDDY
C1_03910C_B 5	C1_03910C_B	C1_03910C_B CGDID:CAL0000178046	no	5	9	1861	23	-0.913549	-0.913549	ATGATCAAGATGATCAAGATGAT	2	DQDDQDD
C1_03910C_B 6	C1_03910C_B	C1_03910C_B CGDID:CAL0000178046	no	6	3	1307	21	0.37134	0.37134	TGATGATGATGATGATGATGA	1	DDDDDD
C1_03920C_A 1	C1_03920C_A	C1_03920C_A CGDID:CAL0000174768	no	1	1899-12-31 03:09:00	208	86	1.11296	1.11296	CAACTACAACCAGTGCTACAACTACTACCACTCAGCAGCAGCATCAACAACAACAACTACAACAACAACAACAACAACTACGACAA	2	TTTSATTTTTQQQHQQQQLQQQQQQLRQ
C1_03920C_A 2	C1_03920C_A	C1_03920C_A CGDID:CAL0000174768	no	2	9	863	23	-0.913549	-0.913549	CAATAATGACAATAATGACAATA	1	NNDNNDN
C1_03920C_A 3	C1_03920C_A	C1_03920C_A CGDID:CAL0000174768	no	3	15	534	28	-1.13363	-1.13363	ATTAATTTAATAACATTAAGTTTAATAA	0	INLITLSLI
C1_03920C_A 4	C1_03920C_A	C1_03920C_A CGDID:CAL0000174768	no	4	3	741	26	0.530293	0.530293	ACTATTACTACTACTACTACTACTAC	0	TITTTTTT
C1_03920C_B 1	C1_03920C_B	C1_03920C_B CGDID:CAL0000194208	no	1	1899-12-31 03:09:00	208	86	1.11296	1.11296	CAACTACAACCAGTGCTACAACTACTACCACTCAGCAGCAGCATCAACAACAACAACTACAACAACAACAACAACAACTACGACAA	2	TTTSATTTTTQQQHQQQQLQQQQQQLRQ
C1_03920C_B 2	C1_03920C_B	C1_03920C_B CGDID:CAL0000194208	no	2	9	863	23	-0.913549	-0.913549	CAATAATGACAATAATGACAATA	1	NNDNNDN
C1_03920C_B 3	C1_03920C_B	C1_03920C_B CGDID:CAL0000194208	no	3	15	534	28	-1.13363	-1.13363	ATTAATTTAATAACATTAAGTTTAATAA	0	INLITLSLI
C1_03920C_B 4	C1_03920C_B	C1_03920C_B CGDID:CAL0000194208	no	4	3	741	26	0.530293	0.530293	ACTATTACTACTACTACTACTACTAC	0	TITTTTTT
C1_03930W_A 1	C1_03930W_A	C1_03930W_A CGDID:CAL0000192464	no	1	6	884	31	-0.059331	-0.059331	ATCTCAATCTCAATCTCAATCTCAATCTCAA	1	SQSQSQSQSQ
C1_03930W_B 1	C1_03930W_B	C1_03930W_B CGDID:CAL0000183043	no	1	6	884	31	-0.059331	-0.059331	ATCTCAATCTCAATCTCAATCTCAATCTCAA	1	SQSQSQSQSQ
C1_03940W_A 1	C1_03940W_A	C1_03940W_A CGDID:CAL0000180102	no	1	3	44	20	0.303382	0.303382	ATCATCATCATCATCATCAT	1	SSSSSS
C1_03940W_B 1	C1_03940W_B	C1_03940W_B CGDID:CAL0000181480	no	1	3	44	20	0.303382	0.303382	ATCATCATCATCATCATCAT	1	SSSSSS
C1_03950C_A 1	C1_03950C_A	C1_03950C_A CGDID:CAL0000174429	no	1	3:12:15:24	93	61	0.615982	1.0465	TCGTCATCATCATCATCATTGTCGTCGTCATTGTCGTCGTCATTGTCGTCGTCGTCATCAT	0	SSSSSSLSSSLSSSLSSSSS	0.613831	0.524694	1.0465		1.0465		0.430513
C1_03950C_A 2	C1_03950C_A	C1_03950C_A CGDID:CAL0000174429	no	2	15	323	36	-1.10754	-0.948579	TAATCAAATTATAAATTATCAAGATATTAAAAATCA	1	NQIINYQDIKN	None	None	-0.948579		-0.948579		0.158964
C1_03950C_B 1	C1_03950C_B	C1_03950C_B CGDID:CAL0000196314	no	1	15:12:3:24	93	61	0.615982	1.0465	TCGTCATCATCATCATCATTGTCGTCGTCATTGTCGTCGTCATTGTCGTCGTCGTCATCAT	0	SSSSSSLSSSLSSSLSSSSS	0.613831	0.524694	1.0465		1.0465		0.430513
C1_03950C_B 2	C1_03950C_B	C1_03950C_B CGDID:CAL0000196314	no	2	1899-12-31 15:18:00	299	81	-0.925191	-0.596946	AATTACTATAGATTTTGAAAATATTAATCAAATTATAAATTATCAAGATATTAAAAATCATTATGGTATAGAAATTATTAA	1	ITIDFENINQIINYQDIKNHYGIEII	-1.10754	-1.10754	-0.596946		-0.596946		0.328245
C1_03960C_A 1	C1_03960C_A	C1_03960C_A CGDID:CAL0000177404	no	1	1899-12-31 12:06:00	1149	38	0.127423	0.127423	GACCATGACCATGACCGTGACCGTGACCGTGACCATGA	0	DHDHDRDRDRDH
C1_03960C_A 2	C1_03960C_A	C1_03960C_A CGDID:CAL0000177404	no	2	1899-12-31 12:18:06	55	60	0.083559	0.915202	ATCTTAATTCATCAAACCATCATAATCACAACCACAATCACAATCATCATCACCATCATC	2	LNSSNHHNHNHNHNHHHHH
C1_03960C_A 3	C1_03960C_A	C1_03960C_A CGDID:CAL0000177404	no	3	3	958	44	0.741085	0.741085	ATAATTATAATTATAATAATAATAATAATAATAGTGATATTAAT	2	NYNYNNNNNNSDIN
C1_03960C_A 4	C1_03960C_A	C1_03960C_A CGDID:CAL0000177404	no	4	3	2468	25	0.6266	0.6266	ATCATCATCATCATCATCATCATCA	1	SSSSSSSS
C1_03960C_A 5	C1_03960C_A	C1_03960C_A CGDID:CAL0000177404	no	5	3	1751	33	0.971797	0.971797	ACAACAACAACAACAACAACAACAACAACAACA	1	QQQQQQQQQQ
C1_03960C_A 6	C1_03960C_A	C1_03960C_A CGDID:CAL0000177404	no	6	3	1998	38	1.02464	1.02464	GAAGAAGAAGAAGAAGAAGGAGGAGGAGAAGAAGAAGA	0	EEEEEEGGGEEE
C1_03960C_B 1	C1_03960C_B	C1_03960C_B CGDID:CAL0000175952	no	1	1899-12-31 06:12:18	55	60	0.083559	0.915202	ATCTTAATTCATCAAACCATCATAATCACAACCACAATCACAATCATCATCACCATCATC	2	LNSSNHHNHNHNHNHHHHH
C1_03960C_B 2	C1_03960C_B	C1_03960C_B CGDID:CAL0000175952	no	2	9	2006	20	-1.07659	0.303382	AGGAGGAGGAGGAGGAGGAG	1	GGGGGG
C1_03960C_B 3	C1_03960C_B	C1_03960C_B CGDID:CAL0000175952	no	3	3	1748	33	0.971797	0.971797	ACAACAACAACAACAACAACAACAACAACAACA	1	QQQQQQQQQQ
C1_03960C_B 4	C1_03960C_B	C1_03960C_B CGDID:CAL0000175952	no	4	3	953	46	0.647783	0.647783	TAATAATTATAATTATAATTATAATAATAATAATAGTGATATTAAT	1	NNYNYNYNNNNSDIN
C1_03960C_B 5	C1_03960C_B	C1_03960C_B CGDID:CAL0000175952	no	5	6	2149	28	-0.316242	-0.316242	ATTCTAATTCTAATTCTCATTCTCATTC	2	SNSNSHSH
C1_03960C_B 6	C1_03960C_B	C1_03960C_B CGDID:CAL0000175952	no	6	1899-12-31 12:06:00	1146	38	0.127423	0.127423	GACCATGACCATGACCGTGACCGTGACCGTGACCATGA	0	DHDHDRDRDRDH
C1_03960C_B 7	C1_03960C_B	C1_03960C_B CGDID:CAL0000175952	no	7	3	2465	25	0.6266	0.6266	ATCATCATCATCATCATCATCATCA	1	SSSSSSSS
C1_03970W_A 1	C1_03970W_A	C1_03970W_A CGDID:CAL0000186809	no	1	5	3	63	0.979845	0.993211	GTATTGTATTGTATTGTATTGTATTGTATTGTATTGTATGGTATTGGGTTGTATTGTATGTGT	0	VLYCIVLYCIVLYGIGLYCMC
C1_03970W_B 1	C1_03970W_B	C1_03970W_B CGDID:CAL0000195187	no	1	5	3	63	0.979845	0.993211	GTATTGTATTGTATTGTATTGTATTGTATTGTATTGTATGGTATTGGGTTGTATTGTATGTGT	0	VLYCIVLYCIVLYGIGLYCMC
C1_03990W_A 1	C1_03990W_A	C1_03990W_A CGDID:CAL0000194949	no	1	15	852	37	-0.859136	-0.849422	TTAATATCAACATCTTTAAAATCAACTGTTTTTAAAA	0	LISTSLKSTVFK
C1_03990W_B 1	C1_03990W_B	C1_03990W_B CGDID:CAL0000182413	no	1	15	852	37	-0.859136	-0.849422	TTAATATCAACATCTTTAAAATCAACTGTTTTTAAAA	0	LISTSLKSTVFK
C1_04040C_A 1	C1_04040C_A	C1_04040C_A CGDID:CAL0000182236	no	1	1899-12-31 03:15:00	516	47	1.05667	1.05667	GAAGAAGCAGAAGAAGAAGAAGCAGAAGAAGAAGAAGCAGAAGAAGA	0	EEAEEEEAEEEEAEE
C1_04040C_B 1	C1_04040C_B	C1_04040C_B CGDID:CAL0000201616	no	1	1899-12-31 03:15:00	516	47	0.99156	0.99156	GAAGAAGCAGAAGAAGAAGAAGCAGAAGAAGAAGAAACAGAAGAAGA	0	EEAEEEEAEEEETEE
C1_04050C_A 1	C1_04050C_A	MFALPHA CGDID:CAL0000200672	no	1	63	256	173	0.67437	2.39264	AAGGTGGTTTCAGACTCACCAATTTCGGATACTTTGAACCTGGTAAAAGAGATGCTAACGCCGATGCTGGATTTAGACTTACTAACTTTGGTTATTTTGAACCAGGTAAAAGAGATGCCAATGCTGAAGCCGGTTTTAGACTTACCAATTTTGGTTATTTTGAACCTGGTAAA	2	GGFRLTNFGYFEPGKRDANADAGFRLTNFGYFEPGKRDANAEAGFRLTNFGYFEPGK
C1_04050C_B 1	C1_04050C_B	C1_04050C_B CGDID:CAL0000183607	no	1	63	256	173	0.67437	2.39264	AAGGTGGTTTCAGACTCACCAATTTCGGATACTTTGAACCTGGTAAAAGAGATGCTAACGCCGATGCTGGATTTAGACTTACTAACTTTGGTTATTTTGAACCAGGTAAAAGAGATGCCAATGCTGAAGCCGGTTTTAGACTTACCAATTTTGGTTATTTTGAACCTGGTAAA	2	GGFRLTNFGYFEPGKRDANADAGFRLTNFGYFEPGKRDANAEAGFRLTNFGYFEPGK
C1_04060W_A 1	C1_04060W_A	IFI3 CGDID:CAL0000178299	no	1	3	32	30	0.410499	0.410499	TGATGAATATGTTGATGATGATGATGATGA	1	DEYVDDDDD	None	None	0.410499		0.410499		0
C1_04060W_B 1	C1_04060W_B	C1_04060W_B CGDID:CAL0000191135	no	1	12	32	49	-0.774142	-0.774142	TGATGAATATGTTGATGATAATGATGATGAAGAAGAAGAAGAATATGAT	1	DEYVDDNDDEEEEEYD	-0.841631	-0.841631	-0.774142		-0.774142		0
C1_04070C_A 1	C1_04070C_A	BET4 CGDID:CAL0000186490	yes	1	21	686	40	-0.98466	-0.98466	AATAGAATTATTTCAAAATCCAATATTATTATTGAAAAAT	1	IELFQNPILLLKN
C1_04070C_B 1	C1_04070C_B	C1_04070C_B CGDID:CAL0000195598	yes	1	21	686	40	-0.98466	-0.98466	AATAGAATTATTTCAAAATCCAATATTATTATTGAAAAAT	1	IELFQNPILLLKN
C1_04080W_A 1	C1_04080W_A	MAD2 CGDID:CAL0000196404	no	1	6	343	22	-0.549305	-0.549305	ATGGTGATGGTGATGGTGATGG	2	GDGDGD
C1_04080W_B 1	C1_04080W_B	C1_04080W_B CGDID:CAL0000184218	no	1	6	343	22	-0.549305	-0.549305	ATGGTGATGGTGATGGTGATGG	2	GDGDGD
C1_04090C_A 1	C1_04090C_A	C1_04090C_A CGDID:CAL0000177605	no	1	20	7	43	-0.890796	0.201047	CTCAAAAGTATCCATCCATCCTCAAAAGTATCCATCCATCCTC	2	QKYPSILKSIHPS
C1_04090C_A 2	C1_04090C_A	C1_04090C_A CGDID:CAL0000177605	no	2	12	92	30	-1.01901	-1.01901	AACACAACATCAACAAACAAACAAACAAAC	1	TQHQQTNKQ
C1_04090C_A 3	C1_04090C_A	C1_04090C_A CGDID:CAL0000177605	no	3	3	1093	24	0.379879	0.573207	AAGAAGAAGAAGAAGAAGAGGAAG	2	EEEEEEE
C1_04090C_A 4	C1_04090C_A	C1_04090C_A CGDID:CAL0000177605	no	4	5	148	59	1.03362	1.03362	CAACCAATCCAACCCAACCCAACCCAACCCAACCCAACCCAACCCAACCCAACCCAACC	2	TNPTQPNPTQPNPTQPNPT
C1_04090C_B 1	C1_04090C_B	C1_04090C_B CGDID:CAL0000182040	no	1	20	7	43	-0.890796	0.201047	CTCAAAAGTATCCATCCATCCTCAAAAGTATCCATCCATCCTC	2	QKYPSILKSIHPS
C1_04090C_B 2	C1_04090C_B	C1_04090C_B CGDID:CAL0000182040	no	2	12	92	30	-1.01901	-1.01901	AACACAACATCAACAAACAAACAAACAAAC	1	TQHQQTNKQ
C1_04090C_B 3	C1_04090C_B	C1_04090C_B CGDID:CAL0000182040	no	3	3	1090	24	0.379879	0.573207	AAGAAGAAGAAGAAGAAGAGGAAG	2	EEEEEEE
C1_04090C_B 4	C1_04090C_B	C1_04090C_B CGDID:CAL0000182040	no	4	5	148	59	0.975132	0.986049	CAACCAATCCAACCCAACCCAATCCAACCCAACCCAACTCAACCCAACCCAACCCAACC	2	TNPTQPNPTQPNSTQPNPT
C1_04100C_B 1	C1_04100C_B	C1_04100C_B CGDID:CAL0000185416	no	1	24	30	47	-1.01478	-1.01478	AAAGCTTCAAACGATTTAATCAACAAAGATTTCTATCATTTATCAAC	0	KASNDLINKDFYHLS
C1_04110W_A 1	C1_04110W_A	C1_04110W_A CGDID:CAL0000184512	no	1	12	182	23	-1.12987	-1.12987	ATTTATATTAAAATTTATATTAA	1	FILKFIL
C1_04110W_A 2	C1_04110W_A	C1_04110W_A CGDID:CAL0000184512	no	2	3	364	34	0.908504	0.908504	CTTTTTCTTCTTCTTCTTCTTCTTCTTCTTCTTC	2	FSSSSSSSSS
C1_04110W_A 3	C1_04110W_A	C1_04110W_A CGDID:CAL0000184512	no	3	1900-01-01 03:26:00	612	73	-1.09853	-1.09853	AAATTGAATTCTAAATATTCATTTGATGATTTTAATATTAAATCATTAGTTGTGAAATTAATACCAAATTATT	0	KLNSKYSFDDFNIKSLVVKLIPNY
C1_04110W_A 4	C1_04110W_A	C1_04110W_A CGDID:CAL0000184512	no	4	6	481	23	-0.513654	-0.513654	ATTCTAATTCTAATTCTAATTCT	2	SNSNSNS
C1_04110W_B 1	C1_04110W_B	C1_04110W_B CGDID:CAL0000200696	no	1	1899-12-31 15:03:00	364	35	0.810811	0.944133	CTTTTTCTTCTTCTTCTTCCTCTTCTTCTTCTTCC	2	FSSSSSSSSSS
C1_04110W_B 2	C1_04110W_B	C1_04110W_B CGDID:CAL0000200696	no	2	1900-01-01 03:26:00	612	73	-1.09853	-1.07072	AAATTGAATTCTAAATATTCATTTGATGATTTTAATATTAAATCATTAGTTGTGAAATTAATACCAAATTATT	0	KLNSKYSFDDFNIKSLVVKLIPNY
C1_04110W_B 3	C1_04110W_B	C1_04110W_B CGDID:CAL0000200696	no	3	6	481	21	-0.621902	-0.621902	ATTCTAATTCTAATTCTAATT	2	SNSNSN
C1_04110W_B 4	C1_04110W_B	C1_04110W_B CGDID:CAL0000200696	no	4	12	182	23	-1.12987	-1.12987	ATTTATATTAAAATTTATATTAA	1	FILKFIL
C1_04120C_A 1	C1_04120C_A	C1_04120C_A CGDID:CAL0000185401	no	1	9	282	34	-0.580882	-0.580882	AATACAATTAAACAAATAAATCAAATAAATCAAA	0	NTIKQINQINQ
C1_04120C_A 2	C1_04120C_A	C1_04120C_A CGDID:CAL0000185401	no	2	1899-12-31 09:05:04	670	45	0.304486	0.304486	AAAGAGAGATGGAAGAGAAAGAAAAGAAAGAAAAGAAAGAAAAGA	2	REMEEKEKKEKKEK
C1_04120C_A 3	C1_04120C_A	C1_04120C_A CGDID:CAL0000185401	no	3	1899-12-31 12:24:00	971	52	-0.412026	-0.255287	ACATAGATCATCTCATAGATCATCACATAGGTCATCGCATAGATCGTCCCAT	1	HRSSHRSSHRSSHRSSH
C1_04120C_A 4	C1_04120C_A	C1_04120C_A CGDID:CAL0000185401	no	4	1899-12-31 03:06:00	96	86	1.31185	1.34372	TCTTCTTCTTCTTCTTCTTCTTCTTCTTCTTCTTCTTCCTTCCTCTTTCTCTTTCTCTTTCTCTCTCTATTTCTATTTCTATTTCT	0	SSSSSSSSSSSSSFLFLFLFLSLFLFLF
C1_04120C_A 5	C1_04120C_A	C1_04120C_A CGDID:CAL0000185401	no	5	1899-12-31 09:12:03	738	86	0.95797	1.03879	ATTGAAGGAAATAAAGAAATTAAGGAAATTGAAGGAGGAGAAAAGAAAGAAGAAGAAGAAGAAGAAGATAATGAAGAAGATAATGA	0	IEGNKEIKEIEGGEKKEEEEEEDNEEDN
C1_04120C_A 6	C1_04120C_A	C1_04120C_A CGDID:CAL0000185401	no	6	3	897	20	0.303382	0.303382	GATGATGATGATGATGATGA	0	DDDDDD
C1_04120C_B 1	C1_04120C_B	C1_04120C_B CGDID:CAL0000198142	no	1	1899-12-31 06:03:00	96	86	1.31185	1.34372	TCTTCTTCTTCTTCTTCTTCTTCTTCTTCTTCTTCTTCCTTCCTCTTTCTCTTTCTCTTTCTCTCTCTATTTCTATTTCTATTTCT	0	SSSSSSSSSSSSSFLFLFLFLSLFLFLF
C1_04120C_B 2	C1_04120C_B	C1_04120C_B CGDID:CAL0000198142	no	2	1899-12-31 09:05:04	670	45	0.304486	0.304486	AAAGAGAGATGGAAGAGAAAGAAAAGAAAGAAAAGAAAGAAAAGA	2	REMEEKEKKEKKEK
C1_04120C_B 3	C1_04120C_B	C1_04120C_B CGDID:CAL0000198142	no	3	1899-12-31 12:03:09	738	86	0.95797	1.03879	ATTGAAGGAAATAAAGAAATTAAGGAAATTGAAGGAGGAGAAAAGAAAGAAGAAGAAGAAGAAGAAGATAATGAAGAAGATAATGA	0	IEGNKEIKEIEGGEKKEEEEEEDNEEDN
C1_04120C_B 4	C1_04120C_B	C1_04120C_B CGDID:CAL0000198142	no	4	3	897	20	0.303382	0.303382	GATGATGATGATGATGATGA	0	DDDDDD
C1_04120C_B 5	C1_04120C_B	C1_04120C_B CGDID:CAL0000198142	no	5	1899-12-31 12:24:00	971	52	-0.412026	-0.255287	ACATAGATCATCTCATAGATCATCACATAGGTCATCGCATAGATCGTCCCAT	1	HRSSHRSSHRSSHRSSH
C1_04120C_B 6	C1_04120C_B	C1_04120C_B CGDID:CAL0000198142	no	6	9	282	34	-0.580882	-0.580882	AATACAATTAAACAAATAAATCAAATAAATCAAA	0	NTIKQINQINQ
C1_04130W_A 1	C1_04130W_A	ERB1 CGDID:CAL0000194713	no	1	1899-12-31 06:03:15	1716	83	0.863297	1.06691	CAAAAAGAGGAAGACAATAAAGAATCAGACAACGAAGACGAAGACGAAGAAGAAGATAATGATGATGATGATGATGATGATGA	0	QKEEDNKESDNEDEDEEEDNDDDDDDD
C1_04130W_A 2	C1_04130W_A	ERB1 CGDID:CAL0000194713	no	2	27:9:15:9:3	82	127	0.775512	0.796333	AAGAAGCAGAAGAAGATTCCAATGATGAAGAATCTGAAGATGAGTTAAATGTTGAAGGATTGATAGATGCAAGTGATGATGAAGATGAAGAAGAAGAACAAGAACAAGAAGAACAACCCCAAGAAGA	2	EAEEDSNDEESEDELNVEGLIDASDDEDEEEEQEQEEQPQE
C1_04130W_A 3	C1_04130W_A	ERB1 CGDID:CAL0000194713	no	3	9	493	21	-1.03519	-1.03519	ATGATAGTGATGATAGTGATG	2	DSDDSD
C1_04130W_A 4	C1_04130W_A	ERB1 CGDID:CAL0000194713	no	4	1899-12-31 12:03:00	221	36	0.876949	1.04471	TGATGATGATGATGATGACGATGATGATGACGATGA	1	DDDDDDDDDDD
C1_04130W_A 5	C1_04130W_A	ERB1 CGDID:CAL0000194713	no	5	12	1496	37	-0.743434	-0.692111	AATTAATAAAGAAATCAATAATGAAGATCATATTGAA	1	INKEINNEDHIE
C1_04130W_B 1	C1_04130W_B	C1_04130W_B CGDID:CAL0000178708	no	1	1899-12-31 03:06:15	1716	83	0.863297	1.06691	CAAAAAGAGGAAGACAATAAAGAATCAGACAACGAAGACGAAGACGAAGAAGAAGATAATGATGATGATGATGATGATGATGA	0	QKEEDNKESDNEDEDEEEDNDDDDDDD
C1_04130W_B 2	C1_04130W_B	C1_04130W_B CGDID:CAL0000178708	no	2	3:27:9:9:15	82	127	0.775512	0.796333	AAGAAGCAGAAGAAGATTCCAATGATGAAGAATCTGAAGATGAGTTAAATGTTGAAGGATTGATAGATGCAAGTGATGATGAAGATGAAGAAGAAGAACAAGAACAAGAAGAACAACCCCAAGAAGA	2	EAEEDSNDEESEDELNVEGLIDASDDEDEEEEQEQEEQPQE
C1_04130W_B 3	C1_04130W_B	C1_04130W_B CGDID:CAL0000178708	no	3	9	493	21	-1.03519	-1.03519	ATGATAGTGATGATAGTGATG	2	DSDDSD
C1_04130W_B 4	C1_04130W_B	C1_04130W_B CGDID:CAL0000178708	no	4	1899-12-31 03:12:00	221	36	0.876949	1.04471	TGATGATGATGATGATGACGATGATGATGACGATGA	1	DDDDDDDDDDD
C1_04130W_B 5	C1_04130W_B	C1_04130W_B CGDID:CAL0000178708	no	5	12	1496	37	-0.743434	-0.692111	AATTAATAAAGAAATCAATAATGAAGATCATATTGAA	1	INKEINNEDHIE
C1_04150C_A 1	C1_04150C_A	C1_04150C_A CGDID:CAL0000194890	no	1	3	3	31	0.785797	0.785797	ACTACTACTACTACTGCTACTACTACTACTA	0	TTTTTATTTT
C1_04150C_A 2	C1_04150C_A	C1_04150C_A CGDID:CAL0000194890	no	2	9	334	28	-0.806666	-0.806666	CAATTGAACAATATGAACAATATCGAAC	2	IEQYEQYR
C1_04150C_B 1	C1_04150C_B	C1_04150C_B CGDID:CAL0000194746	no	1	3	3	31	0.785797	0.785797	ACTACTACTACTACTGCTACTACTACTACTA	0	TTTTTATTTT
C1_04150C_B 2	C1_04150C_B	C1_04150C_B CGDID:CAL0000194746	no	2	9	334	28	-0.806666	-0.806666	CAATTGAACAATATGAACAATATCGAAC	2	IEQYEQYR
C1_04160C_A 1	C1_04160C_A	C1_04160C_A CGDID:CAL0000175962	no	1	12	301	31	-0.977427	-0.879676	AAAATATAATTCAAAATCATCAATTACAAAA	2	NIIQNHQLQ
C1_04160C_A 2	C1_04160C_A	C1_04160C_A CGDID:CAL0000175962	no	2	3	541	44	1.07362	1.07362	AAGAAGAAGAAGAAGAAAAAGAAGAAGAAGAAGGAGAAGAAGAA	2	EEEEEKEEEEGEEE
C1_04160C_B 1	C1_04160C_B	C1_04160C_B CGDID:CAL0000187092	no	1	12	301	31	-0.977427	-0.879676	AAAATATAATTCAAAATCATCAATTACAAAA	2	NIIQNHQLQ
C1_04160C_B 2	C1_04160C_B	C1_04160C_B CGDID:CAL0000187092	no	2	3	541	41	1.02561	1.02561	AAGAAGAAGAAGAAAAAGAAGAAGAAGAAGGAGAAGAAGAA	2	EEEEKEEEEGEEE
C1_04180W_A 1	C1_04180W_A	C1_04180W_A CGDID:CAL0000199081	no	1	16	39	36	-0.921521	-0.857097	CCAGCTGAAAAAAAACCAGCCGCTAAAAAAACCGCT	0	PAEKKPAAKKTA
C1_04180W_B 1	C1_04180W_B	C1_04180W_B CGDID:CAL0000177619	no	1	16	39	36	-0.921521	-0.857097	CCAGCTGAAAAAAAACCAGCCGCTAAAAAAACCGCT	0	PAEKKPAAKKTA
C1_04250C_A 1	C1_04250C_A	C1_04250C_A CGDID:CAL0000180971	no	1	1899-12-31 02:18:00	311	51	0.956347	1.01811	TCTCTCTTCTCTCTCTCTCTCTTTGTTTCTTTCTCTCTCCTTGTTTCTTTC	1	LSSLSLSLFLSLSLFL
C1_04250C_B 1	C1_04250C_B	C1_04250C_B CGDID:CAL0000200706	no	1	1899-12-31 02:18:00	311	51	0.956347	1.0045	TCTCTCTTCTCTCTCTCTCTCTTTGTTTCTTTCTCTCTCCTTGTTTCTTTC	1	LSSLSLSLFLSLSLFL
C1_04270C_A 1	C1_04270C_A	C1_04270C_A CGDID:CAL0000188570	no	1	1899-12-31 12:06:00	133	32	-0.405588	-0.158478	CAAACAAAAATACAAATACAAATACAAACACA	2	NKNTNTNTNT
C1_04270C_B 1	C1_04270C_B	C1_04270C_B CGDID:CAL0000198659	no	1	1899-12-31 12:06:00	133	32	-0.405588	-0.158478	CAAACAAAAATACAAATACAAATACAAACACA	2	NKNTNTNTNT
C1_04280C_A 1	C1_04280C_A	C1_04280C_A CGDID:CAL0000178044	no	1	1900-01-01 01:25:00	99	72	-0.710126	-0.552974	ATCATTCAAAATTTATCATCCACGTCATCATCAAAATCATATTATAATGTCATCATCACTACCATACTAAAT	0	IIQNLSSTSSSKSYYNVIITTILN
C1_04280C_B 1	C1_04280C_B	C1_04280C_B CGDID:CAL0000190461	no	1	25	99	58	-0.860608	-0.692941	ATCATTCAAAATTTATCATCCACGTCATCATCAAAATCTTATTATAATGTCATCATCA	0	IIQNLSSTSSSKSYYNVII
C1_04300C_A 1	C1_04300C_A	SSA2 CGDID:CAL0000184853	no	1	9	1846	20	-1.07659	-1.07659	CTGGTGCTGCTGGTGCTGCT	2	GAAGAA
C1_04300C_B 1	C1_04300C_B	C1_04300C_B CGDID:CAL0000196669	no	1	9	1846	20	-1.07659	-1.07659	CTGGTGCTGCTGGTGCTGCT	2	GAAGAA
C1_04310C_A 1	C1_04310C_A	GIG1 CGDID:CAL0000193934	no	1	27	382	53	-1.01567	-1.01567	ATCCTGAAGATTTAATATTCCATAATCCTAATGATATTTCAATATTGTATAAT	2	PEDLIFHNPNDISILYN
C1_04310C_A 2	C1_04310C_A	GIG1 CGDID:CAL0000193934	no	2	17	604	41	-0.986687	-0.986687	AAATTGTATGGTTTAAAAATTGGTTGAGTTTACAAAGTGTA	2	IVWFKNWLSLQSV
C1_04310C_B 1	C1_04310C_B	C1_04310C_B CGDID:CAL0000196410	no	1	27	382	53	-1.01567	-1.01567	ATCCTGAAGATTTAATATTCCATAATCCTAATGACATTTCAATATTGTATAAT	2	PEDLIFHNPNDISILYN
C1_04310C_B 2	C1_04310C_B	C1_04310C_B CGDID:CAL0000196410	no	2	17	604	41	-0.986687	-0.986687	AAATTGTATGGTTTAAAAATTGGTTGAGTTTACAAAGTGTA	2	IVWFKNWLSLQSV
C1_04320W_A 1	C1_04320W_A	GPM2 CGDID:CAL0000180080	no	1	15	415	31	-1.03341	-1.03341	AATACAAGGATGTATTGAATAAAGATATATT	2	YKDVLNKDI
C1_04320W_B 1	C1_04320W_B	C1_04320W_B CGDID:CAL0000189386	no	1	15	415	31	-1.03341	-1.03341	AATACAAGGATGTATTGAATAAAGATATATT	2	YKDVLNKDI
C1_04330W_A 1	C1_04330W_A	RPN4 CGDID:CAL0000195107	no	1	15	463	80	-0.845169	0.0793962	AACAACAATCACAACTACCACAGCCTCAACAACCAATATCGCAACAAGACAAACAACGACCACAATCACAACAACAACAA	2	QQSQLPQPQQPISQQDKQRPQSQQQQ
C1_04330W_B 1	C1_04330W_B	C1_04330W_B CGDID:CAL0000189081	no	1	15	463	80	-0.845169	0.0678949	AACAACAATCACAACTACCACAGCCTCAACAACCAATATCGCAACAAGACAAACAACGACCACAATCACAACAACAACAA	2	QQSQLPQPQQPISQQDKQRPQSQQQQ
C1_04340C_A 1	C1_04340C_A	C1_04340C_A CGDID:CAL0000200078	no	1	20	98	39	-0.955933	-0.955933	TCAATCAATAATTATGATTCTCATTCAAACATTATTATT	1	QSIIMILIQTLL
C1_04340C_A 2	C1_04340C_A	C1_04340C_A CGDID:CAL0000200078	no	2	15	726	35	-0.848979	-0.848979	TATATTGCATTCCAATATTTGCAATTCAAATATTT	0	YIAFQYLQFKY
C1_04340C_B 1	C1_04340C_B	C1_04340C_B CGDID:CAL0000182689	no	1	20	98	39	-0.955933	-0.955933	TCAATCAATAATTATGATTCTCATTCAAACATTATTATT	1	QSIIMILIQTLL
C1_04340C_B 2	C1_04340C_B	C1_04340C_B CGDID:CAL0000182689	no	2	15	726	35	-0.848979	-0.848979	TATATTGCATTCCAATATTTGCAATTCAAATATTT	0	YIAFQYLQFKY
C1_04350C_A 1	C1_04350C_A	C1_04350C_A CGDID:CAL0000193115	no	1	11	79	22	-1.11264	-1.11264	CCAAGGATTCACCAAGGATTCA	2	KDSPRI
C1_04350C_A 2	C1_04350C_A	C1_04350C_A CGDID:CAL0000193115	no	2	1899-12-31 06:12:12	1315	67	0.211899	0.303678	CACAACAGCAATCACAATCACAATCAGAACGCCAATCAGAACGCCAATCACAATCCAGATTACAACA	2	QQQSQSQSERQSERQSQSRLQ
C1_04350C_A 3	C1_04350C_A	C1_04350C_A CGDID:CAL0000193115	no	3	6	1816	20	-0.696231	-0.696231	AACGACAACGACAACGACAA	2	RQRQRQ
C1_04350C_B 1	C1_04350C_B	C1_04350C_B CGDID:CAL0000174677	no	1	11	79	22	-1.11264	-1.11264	CCAAGGATTCACCAAGGATTCA	2	KDSPRI
C1_04350C_B 2	C1_04350C_B	C1_04350C_B CGDID:CAL0000174677	no	2	6	1315	65	0.198685	0.466896	CACAACAGCAATCACAATCACAATCAGAAAGCCAATCAGAACGCCAATCACAATCCAGATTACAA	2	QQQSQSQSESQSERQSQSRLQ
C1_04390C_A 1	C1_04390C_A	NOP4 CGDID:CAL0000184653	no	1	12:3:27:9	661	100	0.0449846	0.869838	AAGATGAAGAAGTAGAGGAAGAAGAAGACAATGAGAGCAGTGAGGAAGAAGAAGAAGCAGATTCCACAAACAAAGATGAGAATGATGAAGAAGAAGAAGA	2	DEEVEEEEDNESSEEEEEADSTNKDENDEEEE
C1_04390C_B 1	C1_04390C_B	C1_04390C_B CGDID:CAL0000175326	no	1	1899-12-31 12:27:00	661	55	-0.710681	0.46233	AAGATGAAGAAGTAGAGGAAGAAGAAGACAATGAGAGCAGTGAGGAACAAGAAGA	2	DEEVEEEEDNESSEEQE
C1_04400C_A 1	C1_04400C_A	APE2 CGDID:CAL0000186164	yes	1	15:4:15:11	77	57	0.481635	0.481635	CTTTCTTTGTTTGTTTGTTCTTTCTTTCTTTCCGCTTTCTTTCCGTCGCCTTTGCTT	1	FLCLFVLSFFPLSFRRLC
C1_04400C_B 1	C1_04400C_B	C1_04400C_B CGDID:CAL0000192362	yes	1	15:4:11:15	77	57	0.481635	0.481635	CTTTCTTTGTTTGTTTGTTCTTTCTTTCTTTCCGCTTTCTTTCCGTCGCCTTTGCTT	1	FLCLFVLSFFPLSFRRLC
C1_04500W_A 1	C1_04500W_A	ICL1 CGDID:CAL0000178151	no	1	21	17	54	-0.801057	-0.729449	TGACATTCAAAAAGAAGAAGCTGACTTCCAAAAAGAAGTTGCTGAAATCAAAAA	1	DIQKEEADFQKEVAEIK
C1_04500W_B 1	C1_04500W_B	C1_04500W_B CGDID:CAL0000193537	no	1	21	17	54	-0.801057	-0.729449	TGACATTCAAAAAGAAGAAGCTGACTTCCAAAAAGAAGTTGCTGAAATCAAAAA	1	DIQKEEADFQKEVAEIK
C1_04510W_A 1	C1_04510W_A	C1_04510W_A CGDID:CAL0000190911	no	1	12	1229	52	-0.929623	-0.765604	TGACATTAAAGTGAATATTGCAGATGCAATCAATATGATATTACAGATGATA	1	DIKVNIADAINMILQMI
C1_04510W_B 1	C1_04510W_B	C1_04510W_B CGDID:CAL0000178872	no	1	12	1229	52	-0.929623	-0.929623	TGACATTAAAGTGAATATTGCAGATGCAATCAATATGATATTACAGATGATA	1	DIKVNIADAINMILQMI
C1_04520C_A 1	C1_04520C_A	PHO85 CGDID:CAL0000200290	yes	1	3	924	41	1.11303	1.11303	CAACAACAACAACAACAACAACAACAACAACAACAACAACA	0	QQQQQQQQQQQQQ
C1_04520C_B 1	C1_04520C_B	C1_04520C_B CGDID:CAL0000181070	yes	1	3	924	41	1.11303	1.11303	CAACAACAACAACAACAACAACAACAACAACAACAACAACA	0	QQQQQQQQQQQQQ
C1_04560W_A 1	C1_04560W_A	C1_04560W_A CGDID:CAL0000175041	no	1	16	267	31	-0.995987	-0.962963	AATTCTGCAAATAACAAATTCAGCAAAAACA	0	NSANNKFSKN
C1_04560W_B 1	C1_04560W_B	C1_04560W_B CGDID:CAL0000194682	no	1	16	267	31	-0.995987	-0.962963	AATTCTGCAAATAACAAATTCAGCAAAAACA	0	NSANNKFSKN
C1_04600C_A 1	C1_04600C_A	C1_04600C_A CGDID:CAL0000195654	no	1	15	533	38	-0.807077	-0.807077	CAAACCAGAAGTGCACAAACCAACAGTGGCCAGACCAA	1	KPEVHKPTVARP
C1_04600C_B 1	C1_04600C_B	C1_04600C_B CGDID:CAL0000183984	no	1	15	532	39	-0.774132	-0.774132	GCAAACCAGAAGTGCGCAAACCAACAGTGGCCAGACCAA	2	KPEVRKPTVARP
C1_04620W_A 1	C1_04620W_A	C1_04620W_A CGDID:CAL0000194556	no	1	1899-12-31 11:10:00	33	32	-0.799625	-0.79557	AAATCCAATTTAAATCAAATTAAATCACAATT	0	KSNLNQIKSQ
C1_04620W_A 2	C1_04620W_A	C1_04620W_A CGDID:CAL0000194556	no	2	16	595	48	-0.675531	-0.675531	AGACCCAAGGAAACAAGACACCAAAGAAAGTAAGATCCAAAAAAAGTA	2	TQGNKTPKKVRSKKS
C1_04620W_A 3	C1_04620W_A	C1_04620W_A CGDID:CAL0000194556	no	3	1899-12-31 11:16:00	861	33	-0.775925	-0.132786	AAGAATAAAAAAAGAAAAGAAAGAAGAAAGAAA	0	KNKKRKERRKK
C1_04620W_B 1	C1_04620W_B	C1_04620W_B CGDID:CAL0000175077	no	1	16	595	48	-0.675531	-0.675531	AGACCCAAGGAAACAAGACACCAAAGAAAGTAAGATCCAAAAAAAGTA	2	TQGNKTPKKVRSKKS
C1_04620W_B 2	C1_04620W_B	C1_04620W_B CGDID:CAL0000175077	no	2	1899-12-31 11:16:00	861	33	-0.775925	-0.171136	AAGAATAAAAAAAGAAAAGAAAGAAGAAAGAAA	0	KNKKRKERRKK
C1_04630C_A 1	C1_04630C_A	C1_04630C_A CGDID:CAL0000188465	no	1	13	223	25	-1.13354	-1.13354	TAATATCTGATTCTAATATCTATTC	2	ISDSNIY
C1_04630C_B 1	C1_04630C_B	C1_04630C_B CGDID:CAL0000176056	no	1	13	223	25	-1.13354	-1.13354	TAATATCTGATTCTAATATCTATTC	2	ISDSNIY
C1_04660W_A 1	C1_04660W_A	DUR1 2 CGDID:CAL0000184290	no	1	15	3412	32	-1.07627	-0.983396	AAGTTGAAGTTAACCAAGTTGAAGTTAATCAA	2	VEVNQVEVNQ
C1_04660W_B 1	C1_04660W_B	C1_04660W_B CGDID:CAL0000200429	no	1	15	3412	32	-1.07627	-0.983396	AAGTTGAAGTTAACCAAGTTGAAGTTAATCAA	2	VEVNQVEVNQ
C1_04660W_B 2	C1_04660W_B	C1_04660W_B CGDID:CAL0000200429	no	2	15	3473	31	-0.962682	-0.962682	TAAATTGGATATTGGTAAATTGTCTACTGGT	1	KLDIGKLSTG
C1_04700C_A 1	C1_04700C_A	C1_04700C_A CGDID:CAL0000189794	no	1	15	250	29	-1.0292	-1.0292	CTGAGAATAGTAATACTGACAATGGTAAT	2	ENSNTDNGN
C1_04700C_A 2	C1_04700C_A	C1_04700C_A CGDID:CAL0000189794	no	2	3	1736	27	0.738874	0.738874	CAACAACAACAACAACAACAACAACAA	1	NNNNNNNN
C1_04700C_A 3	C1_04700C_A	C1_04700C_A CGDID:CAL0000189794	no	3	11	2332	36	-1.00022	-1.00022	TTGATAAATGGAATGAAAATGTTGAAGATGGATTGA	2	DKWNENVEDGL
C1_04700C_B 1	C1_04700C_B	C1_04700C_B CGDID:CAL0000199184	no	1	3	1736	24	0.573207	0.573207	CAACAACAACAACAACAACAACAA	1	NNNNNNN
C1_04700C_B 2	C1_04700C_B	C1_04700C_B CGDID:CAL0000199184	no	2	11	2329	36	-1.00022	-1.00022	TTGATAAATGGAATGAAAATGTTGAAGATGGATTGA	2	DKWNENVEDGL
C1_04710C_A 1	C1_04710C_A	C1_04710C_A CGDID:CAL0000175312	no	1	12	89	31	-0.960618	0.435838	TGAATCATCCTCTTCATCATCCTCTGAATCA	1	ESSSSSSSES
C1_04710C_A 2	C1_04710C_A	C1_04710C_A CGDID:CAL0000175312	no	2	15	142	29	-1.00183	-1.00183	CTGAAAAAGAAATACTGAAACAAGATATA	2	EKEISKQDI
C1_04710C_B 1	C1_04710C_B	C1_04710C_B CGDID:CAL0000186569	no	1	12	89	31	-0.960618	0.435838	TGAATCATCCTCTTCATCATCCTCTGAATCA	1	ESSSSSSSES
C1_04710C_B 2	C1_04710C_B	C1_04710C_B CGDID:CAL0000186569	no	2	15	142	29	-1.00183	-1.00183	CTGAAAAAGAAATACTGAAACAAGATATA	2	EKEISKQDI
C1_04750W_A 1	C1_04750W_A	IFE1 CGDID:CAL0000197952	no	1	20	814	44	-0.938003	-0.938003	CTGGAGTTAAAGCAACTTTTGAAACTGGATTGAAAACTTTGAAA	2	GVKATFETGLKTLK
C1_04760C_A 1	C1_04760C_A	SYG1 CGDID:CAL0000192165	no	1	21	61	44	-0.914577	-0.914577	ATTATAAAGAAGGGAAAAAATTAATTAAAAAATGTAAAAAATTA	2	YKEGKKLIKKCKKL
C1_04760C_A 2	C1_04760C_A	SYG1 CGDID:CAL0000192165	no	2	10	995	29	-0.881557	-0.881557	AGCATTATTAGAACATTATAGAGCATTAT	1	ALLEHYRAL
C1_04760C_A 3	C1_04760C_A	SYG1 CGDID:CAL0000192165	no	3	6	2837	43	-0.146893	0.490552	TGAAGATGATAGTGATGACGACGAAGATGAAGATGAAGATGAA	1	EDDSDDDEDEDEDE
C1_04760C_B 1	C1_04760C_B	C1_04760C_B CGDID:CAL0000179493	no	1	21	61	44	-0.914577	-0.914577	ATTATAAAGAAGGGAAAAAATTAATTAAAAAATGTAAAAAATTA	2	YKEGKKLIKKCKKL
C1_04760C_B 2	C1_04760C_B	C1_04760C_B CGDID:CAL0000179493	no	2	10	995	29	-0.881557	-0.881557	AGCATTATTAGAACATTATAGAGCATTAT	1	ALLEHYRAL
C1_04760C_B 3	C1_04760C_B	C1_04760C_B CGDID:CAL0000179493	no	3	6	2837	43	-0.146893	0.490552	TGAAGATGATAGTGATGACGACGAAGATGAAGATGAAGATGAA	1	EDDSDDDEDEDEDE
C1_04770C_A 1	C1_04770C_A	ERG3 CGDID:CAL0000190948	no	1	10	850	25	-1.02021	-1.02021	TTTTGTTCACTTTTGTTAACTTTTG	2	LFTFVNF
C1_04770C_B 1	C1_04770C_B	C1_04770C_B CGDID:CAL0000198343	no	1	10	850	25	-1.02021	-1.02021	TTTTGTTCACTTTTGTTAACTTTTG	2	LFTFVNF
C1_04780C_A 1	C1_04780C_A	C1_04780C_A CGDID:CAL0000179163	no	1	20	1124	74	-1.22594	-0.775481	AATTGATTTATTGACAAATGAATTGAATGTGTTGACAGAAGCTGCAATTGATCCTAAGACTGATGAATTGATTT	1	IDLLTNELNVLTEAAIDPKTDELI
C1_04780C_A 2	C1_04780C_A	C1_04780C_A CGDID:CAL0000179163	no	2	12	1656	26	-1.07811	-1.07811	AAAATCATTGATAAAATCATTGTTAA	0	KIIDKIIV
C1_04780C_A 3	C1_04780C_A	C1_04780C_A CGDID:CAL0000179163	no	3	19	1865	35	-0.953937	-0.953937	ATTGGAATTCAATAAATTTATTGCAATTATAAATT	1	LEFNKFIAIIN
C1_04780C_A 4	C1_04780C_A	C1_04780C_A CGDID:CAL0000179163	no	4	6	2201	20	-0.696231	-0.696231	AAGACCAAGACCAAGACCAA	1	RPRPRP
C1_04780C_A 5	C1_04780C_A	C1_04780C_A CGDID:CAL0000179163	no	5	30	2562	72	-0.976009	-0.318025	AAATCATCATCATCAGTCAATGCCAATGTCAAATCATCAATATCAACAACATCCAATAGTAATATCAACAAT	0	KSSSSVNANVKSSISTTSNSNINN
C1_04780C_B 1	C1_04780C_B	C1_04780C_B CGDID:CAL0000191791	no	1	20	1124	74	-1.22594	-1.22594	AATTGATTTATTGACAAATGAATTGAATGTGTTGACAGAAGCTGCAATTGATCCTAAGACTGATGAATTGATTT	1	IDLLTNELNVLTEAAIDPKTDELI
C1_04780C_B 2	C1_04780C_B	C1_04780C_B CGDID:CAL0000191791	no	2	12	1656	26	-1.07811	-1.07811	AAAATCATTGATAAAATCATTGTTAA	0	KIIDKIIV
C1_04780C_B 3	C1_04780C_B	C1_04780C_B CGDID:CAL0000191791	no	3	30	2562	72	-0.976009	-0.318025	AAATCATCATCATCAGTCAATGCCAATGTCAAATCATCAATATCAACAACATCCAATAGTAATATCAACAAT	0	KSSSSVNANVKSSISTTSNSNINN
C1_04780C_B 4	C1_04780C_B	C1_04780C_B CGDID:CAL0000191791	no	4	19	1865	35	-0.953937	-0.953937	ATTGGAATTCAATAAATTTATTGCAATTATAAATT	1	LEFNKFIAIIN
C1_04780C_B 5	C1_04780C_B	C1_04780C_B CGDID:CAL0000191791	no	5	6	2201	20	-0.696231	-0.696231	AAGACCAAGACCAAGACCAA	1	RPRPRP
C1_04790W_A 1	C1_04790W_A	C1_04790W_A CGDID:CAL0000178064	no	1	1899-12-31 12:33:00	470	87	-0.0729256	0.472797	CAGAGGCGGATTCAGAGGTGGGTTTAGAGGTGGTCACAGAGGACGAGGTGGTGGTTTTAGGGGTGGATTTAGAGGTGGAAGAGGTGG	1	RGGFRGGFRGGHRGRGGGFRGGFRGGRG
C1_04790W_B 1	C1_04790W_B	C1_04790W_B CGDID:CAL0000187949	no	1	1899-12-31 12:33:00	470	87	-0.0729256	0.472797	CAGAGGCGGATTCAGAGGTGGGTTTAGAGGTGGTCACAGAGGACGAGGTGGTGGTTTTAGGGGTGGATTTAGAGGTGGAAGAGGTGG	1	RGGFRGGFRGGHRGRGGGFRGGFRGGRG
C1_04800C_A 1	C1_04800C_A	C1_04800C_A CGDID:CAL0000194369	no	1	15	1432	33	-0.986213	-0.986213	AATTCTTGATTGATGAATTGGTTGATAGTGAAT	2	FLIDELVDSE
C1_04800C_B 1	C1_04800C_B	C1_04800C_B CGDID:CAL0000197379	no	1	15	1432	33	-0.986213	-0.986213	AATTCTTGATTGATGAATTGGTTGATAGTGAAT	2	FLIDELVDSE
C1_04810W_A 1	C1_04810W_A	TCO89 CGDID:CAL0000194863	no	1	1899-12-31 06:24:00	1174	73	0.428359	1.12625	AACAGCAACAACAGCAACAGCAACAGCAACAGCAACAAAAAACACAACAGAAGTCGCAACAAAAGCAACAGCA	2	QQQQQQQQQQQQKTQQKSQQKQQ
C1_04810W_B 1	C1_04810W_B	C1_04810W_B CGDID:CAL0000183227	no	1	1899-12-31 06:21:00	1167	80	0.540554	1.19536	AACAAAAAACAGCAACAACAGCAACAGCAACAGCAACAGCAACAAAAAACACAACAGAAGCCGCAACAAAAGCAACAGCA	0	NKKQQQQQQQQQQQQKTQQKPQQKQQ
C1_04820C_B 1	C1_04820C_B	C1_04820C_B CGDID:CAL0000185305	no	1	16	52	32	-0.92818	-0.92818	AATTTTGTCAATGCATAATTTTTTCCATCATA	2	FCQCIIFSII
C1_04830W_A 1	C1_04830W_A	SEC21 CGDID:CAL0000193121	no	1	18	874	37	-0.934221	-0.934221	CTTGTAAAACTTTGATCAACTTGCAACACTTGATCAA	2	CKTLINLQHLI
C1_04830W_B 1	C1_04830W_B	C1_04830W_B CGDID:CAL0000177591	no	1	18	874	37	-0.934221	-0.934221	CTTGTAAAACTTTGATCAACTTGCAACACTTGATCAA	2	CKTLINLQHLI
C1_04860W_A 1	C1_04860W_A	C1_04860W_A CGDID:CAL0000177097	no	1	11	1796	23	-1.17802	-1.17802	TTATTTACAATTTTATTACAATT	1	YLQFYYN
C1_04860W_B 1	C1_04860W_B	C1_04860W_B CGDID:CAL0000195358	no	1	11	1796	23	-1.17802	-1.17802	TTATTTACAATTTTATTACAATT	1	YLQFYYN
C1_04880C_A 1	C1_04880C_A	MRPL37 CGDID:CAL0000176231	no	1	3	93	40	0.863494	0.968154	ACTACTACTACTACATCAACAACAACTACTACTACTCCTA	0	TTTTTSTTTTTTP
C1_04880C_B 1	C1_04880C_B	C1_04880C_B CGDID:CAL0000178672	no	1	3	93	40	0.863494	0.968154	ACTACTACTACTACATCAACAACAACTACTACTACTCCTA	0	TTTTTSTTTTTTP
C1_04940C_A 1	C1_04940C_A	C1_04940C_A CGDID:CAL0000186239	no	1	129:132	89	363	-1.7277	-1.72026	CAAAAGACTCGATGCTGATGTTGCTGCTCAACTTGCTCTTAACATTTTGAACCTTATTCAACTTGGTATTGGAGCTAATGTTAATGTTACTGCTAAAAGAGACGAATCCGCTGTTACCATTGAACAATCTAAGAGACTTGATGCTGATGTTGCTGCTCAACTTGCCGGTAACATCTTGAACCTTATTCAACTTGGCGCCGGTGCTGAAATTTCTGCTTCTACCAAGAGAGATGAATCTGCTGTTGATACCGTTGAAGAATCCAAGAGACTTGATGCTGATGTTGCTGCACAAATTGCTGCTAACATTTTGAACCTTATTCAACTTGGTATTGGTGCTGACGTAAACGTTTCTGCTAAAAGAGA	1	KRLDADVAAQLALNILNLIQLGIGANVNVTAKRDESAVTIEQSKRLDADVAAQLAGNILNLIQLGAGAEISASTKRDESAVDTVEESKRLDADVAAQIAANILNLIQLGIGADVNVSAKR
C1_04940C_B 1	C1_04940C_B	C1_04940C_B CGDID:CAL0000189368	no	1	129:132	89	363	-1.72774	-0.80596	CAAAAGACTCGATGCTGATGTTGCTGCTCAACTTGCTCTTAACATTTTGAACCTTATTCAACTTGGTATTGGAGCTAATGTTAATGTTACTGCTAAAAGAGACGAATCCGCTGTTACCATTGAACAATCTAAGAGACTTGATGCTGATGTTGCTGCTCAACTTGCCGGTAACATCTTGAACCTTATTCAACTTGGCGCCGGTGCTGAAATTTCTGCTTCTACCAAGAGAGATGAATCTGCTGTTGATACCGTTGAAGAATCCAAGAGACTTGATGCTGATGTTGCTGCACAAATTGCTGCTAACATTTTGAATCTTATTCAACTTGGTATTGGTGCTGACGTAAACGTTTCTGCTAAAAGAGA	1	KRLDADVAAQLALNILNLIQLGIGANVNVTAKRDESAVTIEQSKRLDADVAAQLAGNILNLIQLGAGAEISASTKRDESAVDTVEESKRLDADVAAQIAANILNLIQLGIGADVNVSAKR
C1_04950C_A 1	C1_04950C_A	RPM2 CGDID:CAL0000181853	no	1	6	1605	24	-0.443644	-0.443644	GGTAAAGGTAAAGGTAAAGGTAAA	0	GKGKGKGK
C1_04950C_A 2	C1_04950C_A	RPM2 CGDID:CAL0000181853	no	2	13	2015	26	-1.13354	-1.13354	AATGGTAAAACATAATGGTAAAGCAT	1	MVKHNGKA
C1_04950C_A 3	C1_04950C_A	RPM2 CGDID:CAL0000181853	no	3	18	3820	42	-0.91378	-0.894112	AATTATTGATGATGAATAAATTCATTGATACAATTAAATTAT	2	LLMMNKFIDTIKL
C1_04950C_B 1	C1_04950C_B	C1_04950C_B CGDID:CAL0000190765	no	1	6	1605	24	-0.443644	-0.443644	GGTAAAGGTAAAGGTAAAGGTAAA	0	GKGKGKGK
C1_04950C_B 2	C1_04950C_B	C1_04950C_B CGDID:CAL0000190765	no	2	22	3687	50	-0.860333	-0.860333	AATTTTGATGAAATGAAAACAATTATTGATTCTAATGAAATCAAAATTGA	0	NFDEMKTIIDSNEIKI
C1_04950C_B 3	C1_04950C_B	C1_04950C_B CGDID:CAL0000190765	no	3	13	2015	26	-1.13354	-1.13354	AATGGTAAAACATAATGGTAAAGCAT	1	MVKHNGKA
C1_04950C_B 4	C1_04950C_B	C1_04950C_B CGDID:CAL0000190765	no	4	9	405	24	-0.955535	0.573207	CACCATCACCACCACCACCACCAT	0	HHHHHHHH
C1_04950C_B 5	C1_04950C_B	C1_04950C_B CGDID:CAL0000190765	no	5	16	3817	39	-0.848064	-0.848064	AATTATTGATGAATAAATTCATTGATACAATTAAATTAT	2	LLMNKFIDTIKL
C1_04950C_B 6	C1_04950C_B	C1_04950C_B CGDID:CAL0000190765	no	6	6	2761	26	-0.448616	-0.341843	CATCAACATCCACATCCACATCCACA	2	STSTSTST
C1_04960C_A 1	C1_04960C_A	C1_04960C_A CGDID:CAL0000201500	no	1	14	941	30	-1.00051	-1.00051	AATCAATGAAAATGAATCAATAGAATATGA	1	INENESIEY
C1_04960C_A 2	C1_04960C_A	C1_04960C_A CGDID:CAL0000201500	no	2	3	1637	20	0.303382	0.303382	ACAACAACAACAACAACAAC	1	QQQQQQ
C1_04960C_A 3	C1_04960C_A	C1_04960C_A CGDID:CAL0000201500	no	3	15	1758	36	-0.776321	-0.776321	GATAAATTATTGGATAAATATAATGGGAATAAATAT	0	DKLLDKYNGNKY
C1_04960C_B 1	C1_04960C_B	C1_04960C_B CGDID:CAL0000178268	no	1	14	941	30	-1.00051	-1.00051	AATCAATGAAAATGAATCAATAGAATATGA	1	INENESIEY
C1_04960C_B 2	C1_04960C_B	C1_04960C_B CGDID:CAL0000178268	no	2	15	1755	36	-0.776321	-0.776321	GATAAATTATTGGATAAATATAATGGGAATAAATAT	0	DKLLDKYNGNKY
C1_04970W_A 1	C1_04970W_A	C1_04970W_A CGDID:CAL0000196200	no	1	15	513	51	-0.574456	-0.574456	AAAGAAGCAAAGAAAGAAGAATCAACTGAAAAAGAACAACAAGAAAAAGAA	0	KEAKKEESTEKEQQEKE
C1_04970W_A 2	C1_04970W_A	C1_04970W_A CGDID:CAL0000196200	no	2	1899-12-31 06:23:18	2382	65	-0.115163	0.0477355	AAAGAAAATGAAGCAAAAGCAGAAAAGAAACGTGAAGAAGAAAAAGAAAAAGAAGAAAAGGAAGC	0	KENEAKAEKKREEEKEKEEKE
C1_04970W_A 3	C1_04970W_A	C1_04970W_A CGDID:CAL0000196200	no	3	9	295	32	-0.620028	-0.620028	AACAAGAAGAACAAGAAGAACAAGGACAAGAA	2	QEEQEEQGQE
C1_04970W_A 4	C1_04970W_A	C1_04970W_A CGDID:CAL0000196200	no	4	16	2647	53	-1.29631	-1.24061	TTCCAAGTTATTTGATTTCCACTGCAATTGCTCATTTCCATAATTGTTTATTT	2	PSYLISTAIAHFHNCLF
C1_04970W_A 5	C1_04970W_A	C1_04970W_A CGDID:CAL0000196200	no	5	3	3854	22	0.435838	0.435838	ACAACAACAACAACAACAACAA	1	QQQQQQQ
C1_04970W_A 6	C1_04970W_A	C1_04970W_A CGDID:CAL0000196200	no	6	15	2193	30	-1.00183	-1.00183	AAATTTATTAAAGAAAAATTAATTGAAGAA	0	KFIKEKLIEE
C1_04970W_B 1	C1_04970W_B	C1_04970W_B CGDID:CAL0000201265	no	1	1899-12-31 23:06:18	2382	65	-0.115163	0.0477355	AAAGAAAATGAAGCAAAAGCAGAAAAGAAACGTGAAGAAGAAAAAGAAAAAGAAGAAAAGGAAGC	0	KENEAKAEKKREEEKEKEEKE
C1_04970W_B 2	C1_04970W_B	C1_04970W_B CGDID:CAL0000201265	no	2	15	513	51	-0.574456	-0.574456	AAAGAAGCAAAGAAAGAAGAATCAACTGAAAAAGAACAACAAGAAAAAGAA	0	KEAKKEESTEKEQQEKE
C1_04970W_B 3	C1_04970W_B	C1_04970W_B CGDID:CAL0000201265	no	3	16	2647	53	-1.29631	-1.24061	TTCCAAGTTATTTGATTTCCACTGCAATTGCTCATTTCCATAATTGTTTATTT	2	PSYLISTAIAHFHNCLF
C1_04970W_B 4	C1_04970W_B	C1_04970W_B CGDID:CAL0000201265	no	4	15	2193	30	-1.00183	-1.00183	AAATTTATTAAAGAAAAATTAATTGAAGAA	0	KFIKEKLIEE
C1_04970W_B 5	C1_04970W_B	C1_04970W_B CGDID:CAL0000201265	no	5	3	3854	22	0.435838	0.435838	ACAACAACAACAACAACAACAA	1	QQQQQQQ
C1_04970W_B 6	C1_04970W_B	C1_04970W_B CGDID:CAL0000201265	no	6	9	295	32	-0.620028	-0.620028	AACAAGAAGAACAAGAAGAACAAGGACAAGAA	2	QEEQEEQGQE
C1_04980C_A 1	C1_04980C_A	C1_04980C_A CGDID:CAL0000174586	no	1	17	94	42	-0.827802	-0.809387	CTCAATTTCATATTAGACTCAAATTCACTACTCGATCAAATT	2	QFHIRLKFTTRSN
C1_04980C_A 2	C1_04980C_A	C1_04980C_A CGDID:CAL0000174586	no	2	6	287	28	-0.465087	-0.465087	TCATAGTCATGTACATAGTCATAGTCAT	1	HSHVHSHSH
C1_04980C_A 3	C1_04980C_A	C1_04980C_A CGDID:CAL0000174586	no	3	23	1388	43	-0.925714	-0.925714	AAGATTATCAGATTTAATTAGACAAGATGATAGATTTGTTAGA	1	RLSDLIRQDDRFVR
C1_04980C_A 4	C1_04980C_A	C1_04980C_A CGDID:CAL0000174586	no	4	6	785	35	-0.364485	-0.174526	TGGTCACGATCATTCTCATGGTCATGGTCATGGTC	1	GHDHSHGHGHG
C1_04980C_A 5	C1_04980C_A	C1_04980C_A CGDID:CAL0000174586	no	5	15	1459	39	-1.09015	-0.917279	AAGAAGAACCAGAGAAAGTTGAAGCCAAAAAAGAAGAAG	2	EEPEKVEAKKEE
C1_04980C_B 1	C1_04980C_B	C1_04980C_B CGDID:CAL0000201187	no	1	17	94	42	-0.827802	-0.809387	CTCAATTTCATATTAGACTCAAATTCACTACTCGATCAAATT	2	QFHIRLKFTTRSN
C1_04980C_B 2	C1_04980C_B	C1_04980C_B CGDID:CAL0000201187	no	2	3	144	26	0.530293	0.530293	ACAATAACAACAACAACAACAACAAC	0	TITTTTTT
C1_04980C_B 3	C1_04980C_B	C1_04980C_B CGDID:CAL0000201187	no	3	23	1391	43	-0.925714	-0.925714	AAGATTATCAGATTTAATTAGACAAGATGATAGATTTGTTAGA	1	RLSDLIRQDDRFVR
C1_04980C_B 4	C1_04980C_B	C1_04980C_B CGDID:CAL0000201187	no	4	15	1462	39	-1.09015	-0.917279	AAGAAGAACCAGAGAAAGTTGAAGCCAAAAAAGAAGAAG	2	EEPEKVEAKKEE
C1_04980C_B 5	C1_04980C_B	C1_04980C_B CGDID:CAL0000201187	no	5	6	290	28	-0.465087	-0.465087	TCATAGTCATGTACATAGTCATAGTCAT	1	HSHVHSHSH
C1_04990C_A 1	C1_04990C_A	C1_04990C_A CGDID:CAL0000188024	no	1	21	520	74	-0.624046	-0.521535	CAACACAAGAAGTGCCGAACCACAATCAAGAAGAGTCACCCATCAAACAAGAACAGACAGCTGTCAAACAAGAA	2	TQEVPNHNQEESPIKQEQTAVKQE
C1_04990C_A 2	C1_04990C_A	C1_04990C_A CGDID:CAL0000188024	no	2	22	1025	42	-0.954959	-0.954959	GGTTCCAGAAGAAATAATGTCTGGTGCCAGTAGTGATAATGT	1	VPEEIMSGASSDN
C1_05000W_A 1	C1_05000W_A	RHD1 CGDID:CAL0000199919	no	1	1899-12-31 12:11:00	1198	51	-0.591173	-0.591173	ATTATCAACAAAGATTACAACAAGGATTTGATTCTCATGTTTATTTCATGT	2	YQQRLQQGFDSHVYFM
C1_05000W_B 1	C1_05000W_B	C1_05000W_B CGDID:CAL0000184255	no	1	1899-12-31 12:11:00	1198	51	-0.591173	-0.591173	ATTATCAACAAAGATTACAACAAGGATTTGATTCTCATGTTTATTTCATGT	2	YQQRLQQGFDSHVYFM
C1_05010C_A 1	C1_05010C_A	C1_05010C_A CGDID:CAL0000184411	no	1	5	265	25	-0.242457	-0.242457	TTATATTATATTATATTAATTATAT	2	ILYYINY
C1_05010C_A 2	C1_05010C_A	C1_05010C_A CGDID:CAL0000184411	no	2	17	454	32	-0.982659	-0.982659	TTGTCATTCTTATCACTTGTTCATTAATATCA	2	VILITCSLIS
C1_05010C_B 1	C1_05010C_B	C1_05010C_B CGDID:CAL0000197083	no	1	17	454	32	-0.982659	-0.982659	TTGTCATTCTTATCACTTGTTCATTAATATCA	2	VILITCSLIS
C1_05050C_A 1	C1_05050C_A	RRP6 CGDID:CAL0000183418	no	1	12	316	24	-1.14737	-1.14737	AAGCAAAACGGAAAGCAAAAGGGA	2	AKRKAKG
C1_05050C_B 1	C1_05050C_B	C1_05050C_B CGDID:CAL0000193752	no	1	12	316	24	-1.14737	-1.14737	AAGCAAAACGGAAAGCAAAAGGGA	2	AKRKAKG
C1_05060W_A 1	C1_05060W_A	REI1 CGDID:CAL0000177865	no	1	1899-12-31 15:21:00	134	89	-0.658317	-0.353822	GAAAGAACAAAGAAGGAAAGAAAAGGAAGCAATTTTAGAACAAAAAAGACAAATATTAGAACAAGCTAAAAAGGCAATGTTAGCAAAAA	1	KEQRRKEKEAILEQKRQILEQAKKAMLAK
C1_05060W_A 2	C1_05060W_A	REI1 CGDID:CAL0000177865	no	2	15	760	74	-0.876072	0.7527	ATGGTGAAGAAGAAGATGGTGATTGGGAAGATGTGAGTGGAGAAGAAGATGATGATGAGGACGACGATGAAGAA	2	GEEEDGDWEDVSGEEDDDEDDDEE
C1_05060W_B 1	C1_05060W_B	C1_05060W_B CGDID:CAL0000196276	no	1	1899-12-31 15:21:00	134	89	-0.62838	-0.272562	GAAAGAACAAAGAAGGAAAGAAAAGGAAGCAATTTTAGAACAAAAAAGACAAATATTAGAACAAGCTAAAAAAGCAATGTTAGCAAAAA	1	KEQRRKEKEAILEQKRQILEQAKKAMLAK
C1_05070C_A 1	C1_05070C_A	GPI7 CGDID:CAL0000200443	no	1	16	2451	33	-0.998086	-0.998086	AAATCAATTTTATTAGTCAAATCATTGATTAGT	0	KSILLVKSLIS
C1_05070C_B 1	C1_05070C_B	C1_05070C_B CGDID:CAL0000184310	no	1	16	2451	33	-0.998086	-0.998086	AAATCAATTTTATTAGTCAAATCATTGATTAGT	0	KSILLVKSLIS
C1_05120W_A 1	C1_05120W_A	C1_05120W_A CGDID:CAL0000190783	no	1	18	580	35	-0.962537	0.540664	AACAGGAACGGGAGGAAGAACAAGAAGAGGAGGAA	2	QEREEEQEEEE
C1_05130W_A 1	C1_05130W_A	C1_05130W_A CGDID:CAL0000180204	no	1	15	356	31	-0.953767	-0.953767	GAAATCGCTATCTAATGAAATGCCATCAATG	1	KSLSNEMPSM
C1_05130W_B 1	C1_05130W_B	C1_05130W_B CGDID:CAL0000188658	no	1	15	356	31	-0.953767	-0.953767	GAAATCGCTATCTAATGAAATGCCATCAATG	1	KSLSNEMPSM
C1_05140W_A 1	C1_05140W_A	BRG1 CGDID:CAL0000196982	no	1	3	537	24	0.379879	0.573207	CAACAGCAACAACAACAACAACAA	0	QQQQQQQQ
C1_05140W_A 2	C1_05140W_A	BRG1 CGDID:CAL0000196982	no	2	3	1215	46	1.05667	1.093	CAACCACCACCACAACAACAACAACAACAACAGCAACACAACAACA	0	QPPPQQQQQQQQHNN
C1_05140W_B 1	C1_05140W_B	C1_05140W_B CGDID:CAL0000184343	no	1	3	540	24	0.379879	0.573207	CAACAGCAACAACAACAACAACAA	0	QQQQQQQQ
C1_05140W_B 2	C1_05140W_B	C1_05140W_B CGDID:CAL0000184343	no	2	3	1232	32	0.878982	0.878982	ACAACAACAACAACAACAACAACACAACAACA	1	QQQQQQQHNN
C1_05170C_A 1	C1_05170C_A	CUE5 CGDID:CAL0000199921	no	1	27:27:15:12	119	72	-0.8291	-0.484629	AGAAGACAACAAACAAGAAAAGACTGAAGAATCGAAACCAGAAGAAAAGAAAGAAGAATCCAAACCAACAGA	1	EDNKQEKTEESKPEEKKEESKPT
C1_05170C_B 1	C1_05170C_B	C1_05170C_B CGDID:CAL0000187249	no	1	27:27:12:12	119	97	-0.601138	-0.295368	AGAAGACAACAAACAAGAAAAGACTGAAGAATCGAAACCAGAAGAAAAGAAAGAAGAATCCAAACCGACAGATACTACTTCAGAAACTAAACCAGAA	1	EDNKQEKTEESKPEEKKEESKPTDTTSETKPE
C1_05200C_A 1	C1_05200C_A	C1_05200C_A CGDID:CAL0000201611	no	1	9	282	20	-1.07659	0.303382	CATCACCACCATCACCACCA	0	HHHHHH
C1_05200C_B 1	C1_05200C_B	C1_05200C_B CGDID:CAL0000196214	no	1	9	282	20	-1.07659	0.303382	CATCACCACCATCACCACCA	0	HHHHHH
C1_05230W_A 1	C1_05230W_A	C1_05230W_A CGDID:CAL0000199486	no	1	15	93	30	-1.01443	-1.00183	AAAAAATATGCCAATAAAATAATTGCCAAT	0	KKYANKIIAN
C1_05230W_B 1	C1_05230W_B	C1_05230W_B CGDID:CAL0000184482	no	1	15	93	30	-1.01443	-1.00183	AAAAAATATGCCAATAAAATAATTGCCAAT	0	KKYANKIIAN
C1_05280W_A 1	C1_05280W_A	C1_05280W_A CGDID:CAL0000177880	no	1	17	1582	36	-0.92659	-0.92659	TGGTATTTATAGATAATTGGTTTGATAAGATATTTG	2	VFIDNWFDKIF
C1_05280W_B 1	C1_05280W_B	C1_05280W_B CGDID:CAL0000176002	no	1	18	1190	35	-0.961465	-0.961465	CTCAAATGAAGAGGCACCCTCAAGTAAAGATGCAC	1	SNEEAPSSKDA
C1_05280W_B 2	C1_05280W_B	C1_05280W_B CGDID:CAL0000176002	no	2	17	1582	36	-0.92659	-0.92659	TGGTATTTATAGATAATTGGTTTGATAAGATATTTG	2	VFIDNWFDKIF
C1_05290W_A 1	C1_05290W_A	GRS1 CGDID:CAL0000176302	no	1	12	400	26	-1.05246	-0.632831	AAGACAAAAAGAAAAGAAAGAAGAAA	2	DKKKRKKK
C1_05290W_B 1	C1_05290W_B	C1_05290W_B CGDID:CAL0000199311	no	1	12	400	26	-1.05246	-0.632831	AAGACAAAAAGAAAAGAAAGAAGAAA	2	DKKKRKKK
C1_05300C_A 1	C1_05300C_A	PRD1 CGDID:CAL0000179503	no	1	16	968	39	-0.931264	-0.931264	AAGGGATTTCAAAAAGAAGGATCTTGAAACAAGAGGATT	1	RDFKKKDLETRG
C1_05300C_B 1	C1_05300C_B	C1_05300C_B CGDID:CAL0000191500	no	1	16	969	38	-0.848064	-0.834502	AAGGATTTCAAAAAGAAGGATCTTGAAACAAGAGGATT	0	KDFKKKDLETRG
C1_05380C_A 1	C1_05380C_A	C1_05380C_A CGDID:CAL0000184448	no	1	12	4690	37	-0.962013	-0.962013	AAGATACAGAGGAAGAAAAAGAGAAAATGAAAGAGGA	2	DTEEEKEKMKE
C1_05380C_B 1	C1_05380C_B	C1_05380C_B CGDID:CAL0000200477	no	1	12	4689	37	-0.962013	-0.511694	AAGATACAGAGGAAGAAAAAGAGAAAATGAAAGAGGA	0	KIQRKKKRK*KR
C1_05400C_A 1	C1_05400C_A	C1_05400C_A CGDID:CAL0000187498	no	1	21	536	46	-0.813243	-0.693387	TAACAAAAAAAAGCAATCTGATAAGAAAAAAAACAGATCAAAGAAA	1	NKKKQSDKKKNRSKK
C1_05430W_A 1	C1_05430W_A	SPT20 CGDID:CAL0000196043	no	1	1899-12-31 09:06:03	2036	43	0.710774	1.12285	ACAGCAGCAGCAGCAACAACAGCAACAACAACAACAACAGCAA	1	QQQQQQQQQQQQQQ
C1_05430W_A 2	C1_05430W_A	SPT20 CGDID:CAL0000196043	no	2	12	1716	43	-0.83615	0.422958	AACAATCAACAGTCACAATCACAGCAACAACAACAGAAAAATC	0	NNQQSQSQQQQQKN
C1_05430W_A 3	C1_05430W_A	SPT20 CGDID:CAL0000196043	no	3	3	114	59	1.02462	1.24404	CAGCAGCAGCAGCAGCAGCAACAACAACAACAACAACAACAACAGCAGCAGCAGCAGCA	0	QQQQQQQQQQQQQQQQQQQ
C1_05430W_A 4	C1_05430W_A	SPT20 CGDID:CAL0000196043	no	4	1899-12-31 12:18:24	1490	58	-0.479716	0.599507	ACAAGCCAAAGCACAAGCTCAAGCAAAAGCCCAGGCACAAGCAAAAGCAAAAGTACAA	1	QAKAQAQAKAQAQAKAKVQ
C1_05430W_A 5	C1_05430W_A	SPT20 CGDID:CAL0000196043	no	5	1899-12-31 09:11:00	300	35	-0.733541	-0.729087	AATTCTCAAGATTCCCAAGTAATTCCCAAGGATTC	0	NSQDSQVIPKD
C1_05430W_B 1	C1_05430W_B	C1_05430W_B CGDID:CAL0000183803	no	1	1899-12-31 12:24:18	1490	58	-0.479716	0.599507	ACAAGCCAAAGCACAAGCTCAAGCAAAAGCCCAGGCACAAGCAAAAGCAAAAGTACAA	1	QAKAQAQAKAQAQAKAKVQ
C1_05430W_B 2	C1_05430W_B	C1_05430W_B CGDID:CAL0000183803	no	2	1899-12-31 03:09:00	2036	43	0.799907	1.12285	ACAGCAGCAGCAGCAACAACAGCAACAACAACAACAACAACAA	1	QQQQQQQQQQQQQQ
C1_05430W_B 3	C1_05430W_B	C1_05430W_B CGDID:CAL0000183803	no	3	1899-12-31 11:09:00	300	35	-0.733541	-0.729087	AATTCTCAAGATTCCCAAGTAATTCCCAAGGATTC	0	NSQDSQVIPKD
C1_05430W_B 4	C1_05430W_B	C1_05430W_B CGDID:CAL0000183803	no	4	3	114	59	1.02462	1.28565	CAGCAGCAGCAGCAGCAGCAACAACAACAACAACAACAACAACAACAGCAGCAGCAGCA	0	QQQQQQQQQQQQQQQQQQQ
C1_05430W_B 5	C1_05430W_B	C1_05430W_B CGDID:CAL0000183803	no	5	12	1716	43	-0.83615	0.422958	AACAATCAACAGTCACAATCACAGCAACAACAACAGAAAAATC	0	NNQQSQSQQQQQKN
C1_05460W_A 1	C1_05460W_A	KOG1 CGDID:CAL0000176926	no	1	10	1449	27	-1.14342	-1.14342	TTTGAGCAGCAATTGACAGCATTTGAG	0	FEQQLTAFE
C1_05460W_A 2	C1_05460W_A	KOG1 CGDID:CAL0000176926	no	2	15	2793	38	-0.885641	-0.885641	AACAATATCACTAGCAACAGTAACAATAGAAACATTAA	0	NNITSNSNNRNI
C1_05460W_B 1	C1_05460W_B	C1_05460W_B CGDID:CAL0000174504	no	1	15	2793	38	-0.885641	-0.885641	AACAATATCACTAGCAACAGTAACAATAGAAACATTAA	0	NNITSNSNNRNI
C1_05480C_A 1	C1_05480C_A	C1_05480C_A CGDID:CAL0000176576	no	1	12	945	32	-0.8299	-0.8299	CATCAACAACAGCATCAACAAGTGCACCAACA	0	HQQQHQQVHQ
C1_05480C_B 1	C1_05480C_B	C1_05480C_B CGDID:CAL0000189487	no	1	12	945	32	-0.8299	-0.8299	CATCAACAACAGCATCAACAAGTGCACCAACA	0	HQQQHQQVHQ
C1_05500W_A 1	C1_05500W_A	RSM22 CGDID:CAL0000174389	no	1	23	2014	46	-0.940528	-0.940528	CCAGAACTATTAAAAATCAAATTCCAGAAGCTGTGAAAGATAAATT	2	RTIKNQIPEAVKDK
C1_05500W_A 2	C1_05500W_A	RSM22 CGDID:CAL0000174389	no	2	14	2108	27	-1.01974	-1.01974	AAGAAAACGTTGGAAGAAAAAAGTTGG	1	RKRWKKKV
C1_05500W_B 1	C1_05500W_B	C1_05500W_B CGDID:CAL0000193473	no	1	23	2014	46	-0.940528	-0.940528	CCAGAACTATTAAAAATCAAATTCCAGAAGCTGTGAAAGATAAATT	2	RTIKNQIPEAVKDK
C1_05500W_B 2	C1_05500W_B	C1_05500W_B CGDID:CAL0000193473	no	2	14	2108	27	-1.01974	-1.01974	AAGAAAACGTTGGAAGAAAAAAGTTGG	1	RKRWKKKV
C1_05520W_A 1	C1_05520W_A	C1_05520W_A CGDID:CAL0000188506	no	1	12	1680	29	-0.8299	-0.8299	TCATCTTATTCATCTTCATTGTCATCTTC	0	SSYSSSLSS
C1_05520W_B 1	C1_05520W_B	C1_05520W_B CGDID:CAL0000186916	no	1	12	1680	29	-0.8299	-0.8299	TCATCTTATTCATCTTCATTGTCATCTTC	0	SSYSSSLSS
C1_05530C_A 1	C1_05530C_A	SSH1 CGDID:CAL0000193960	yes	1	12	369	24	-1.14737	-1.14737	AGTTTTATTTTCAGTCTTATTTTC	0	SFIFSLIF
C1_05530C_B 1	C1_05530C_B	C1_05530C_B CGDID:CAL0000195157	yes	1	12	369	24	-1.14737	-1.14737	AGTTTTATTTTCAGTCTTATTTTC	0	SFIFSLIF
C1_05540C_A 1	C1_05540C_A	C1_05540C_A CGDID:CAL0000201639	no	1	24	358	61	-0.844537	0.780833	AAGAGGAAGAAGATAGTGAGATTGAAGAAGAAGAAGAGGAGGAGGATGAAGCGCAAGAAGA	2	EEEDSEIEEEEEEEDEAQE
C1_05630C_A 1	C1_05630C_A	C1_05630C_A CGDID:CAL0000182139	no	1	15	958	40	-1.01078	-0.741807	AATTAGGAAATGAAGATGAAGAAAACGAAAATGAGGAAAA	2	LGNEDEENENEE
C1_05630C_A 2	C1_05630C_A	C1_05630C_A CGDID:CAL0000182139	no	2	15	1907	34	-0.879676	-0.879676	TGATCCAGAAGGTGATGAACCAGAATTTGATGAA	1	DPEGDEPEFDE
C1_05630C_B 1	C1_05630C_B	C1_05630C_B CGDID:CAL0000201703	no	1	15	958	40	-1.01078	-0.741807	AATTAGGAAATGAAGATGAAGAAAACGAAAATGAGGAAAA	2	LGNEDEENENEE
C1_05630C_B 2	C1_05630C_B	C1_05630C_B CGDID:CAL0000201703	no	2	15	1907	34	-0.879676	-0.879676	TGATCCAGAAGGTGATGAACCAGAATTTGATGAA	1	DPEGDEPEFDE
C1_05680C_A 1	C1_05680C_A	RIM1 CGDID:CAL0000182022	no	1	6	375	33	0.0273186	0.0273186	GAAGGTGAAGGTGAAGGTGAAGGTGAAGGTGAA	0	EGEGEGEGEGE
C1_05680C_B 1	C1_05680C_B	C1_05680C_B CGDID:CAL0000198290	no	1	6	375	33	0.0273186	0.0273186	GAAGGTGAAGGTGAAGGTGAAGGTGAAGGTGAA	0	EGEGEGEGEGE
C1_05750C_A 1	C1_05750C_A	C1_05750C_A CGDID:CAL0000194639	no	1	9	631	20	-1.07659	-1.07659	CTTCTGCTTCTTCTGCTTCT	2	SASSAS
C1_05750C_A 2	C1_05750C_A	C1_05750C_A CGDID:CAL0000194639	no	2	14	1187	37	-0.891939	-0.824856	AAAACAAGATGAGAAAAAACGAAGGAGACAAAATGAA	1	KQDEKKRRRQNE
C1_05750C_A 3	C1_05750C_A	C1_05750C_A CGDID:CAL0000194639	no	3	9	2767	26	-0.877757	-0.877757	AACAACAAGAACAAGAAGAACAACAA	2	QQEQEEQQ
C1_05750C_B 1	C1_05750C_B	C1_05750C_B CGDID:CAL0000178646	no	1	9	631	20	-1.07659	-1.07659	CTTCTGCTTCTTCTGCTTCT	2	SASSAS
C1_05750C_B 2	C1_05750C_B	C1_05750C_B CGDID:CAL0000178646	no	2	14	1187	37	-0.891939	-0.891939	AAAACAAGATGAGAAAAAACGAAGGAGACAAAATGAA	1	KQDEKKRRRQNE
C1_05750C_B 3	C1_05750C_B	C1_05750C_B CGDID:CAL0000178646	no	3	9	2767	26	-0.877757	-0.877757	AACAACAAGAACAAGAAGAACAACAA	2	QQEQEEQQ
C1_05830W_A 1	C1_05830W_A	C1_05830W_A CGDID:CAL0000185094	no	1	16	628	34	-0.928218	-0.928218	ATGATATAGTTCGACATGAGTATATTTCCGACAT	2	DIVRHEYISD
C1_05840W_A 1	C1_05840W_A	PRN1 CGDID:CAL0000200662	no	1	16	935	42	-1.39599	-1.27221	TCTTGAAAAAAGAGCTGCTAAGAAAAAGGCATTCTTGGAAAA	1	LEKRAAKKKAFLE
C1_05840W_B 1	C1_05840W_B	C1_05840W_B CGDID:CAL0000174496	no	1	16	935	42	-1.39599	-1.27221	TCTTGAAAAAAGAGCTGCTAAGAAAAAGGCATTCTTGGAAAA	1	LEKRAAKKKAFLE
C1_05850W_A 1	C1_05850W_A	POL32 CGDID:CAL0000193896	no	1	3	972	39	0.654075	0.866931	GAAGAAGAAGAAGAAAAAGAGGAGAAGGAACAAGAAGAA	0	EEEEEKEEKEQEE
C1_05850W_B 1	C1_05850W_B	C1_05850W_B CGDID:CAL0000189619	no	1	3	972	39	0.654075	0.866931	GAAGAAGAAGAAGAAAAAGAGGAGAAGGAACAAGAAGAA	0	EEEEEKEEKEQEE
C1_05850W_B 2	C1_05850W_B	C1_05850W_B CGDID:CAL0000189619	no	2	30	1027	59	-0.999355	-0.973082	AAGAAGAATTTATTACTGAAAAAGATGAAGAAGGATATCTTATTACAAGAAAAGTGAAG	2	EEFITEKDEEGYLITRKVK
C1_05890W_A 1	C1_05890W_A	C1_05890W_A CGDID:CAL0000181700	no	1	21	469	42	-0.979398	-0.979398	TTAATGATCTTGCTTCTAAAGTTAAAGGTTTGATTTCTAAAG	2	NDLASKVKGLISK
C1_05890W_A 2	C1_05890W_A	C1_05890W_A CGDID:CAL0000181700	no	2	6	890	42	0.211019	0.405972	TGGATCTGGATCAGGTTCCGGTTCCGGATCTGGATCTGGATC	1	GSGSGSGSGSGSG
C1_05890W_A 3	C1_05890W_A	C1_05890W_A CGDID:CAL0000181700	no	3	3	1020	24	0.438104	0.438104	AAGAGAAGAAGAAGAAGAAGAAGA	0	KRRRRRRR
C1_05890W_B 1	C1_05890W_B	C1_05890W_B CGDID:CAL0000187707	no	1	21	469	42	-0.979398	-0.979398	TTAATGATCTTGCTTCTAAAGTTAAAGGTTTGATTTCTAAAG	2	NDLASKVKGLISK
C1_05890W_B 2	C1_05890W_B	C1_05890W_B CGDID:CAL0000187707	no	2	1899-12-31 06:12:00	890	46	0.34293	0.552694	TGGATCAGGTTCCGGTTCCGGTTCCGGATCTGGATCTGGATCTGGT	1	GSGSGSGSGSGSGSG
C1_05890W_B 3	C1_05890W_B	C1_05890W_B CGDID:CAL0000187707	no	3	3	1020	24	0.438104	0.438104	AAGAGAAGAAGAAGAAGAAGAAGA	0	KRRRRRRR
C1_05900W_A 1	C1_05900W_A	C1_05900W_A CGDID:CAL0000188476	no	1	18:18:6:12	2298	75	0.0598048	0.766756	AGTGTGAGCGGCAGTGTCAGTGGGAGTGGAAGTGGTAGTGGCAATGGTAGCGGTACTAGAAGTGGATGTAGTAGT	0	SVSGSVSGSGSGSGNGSGTRSGCSS
C1_05900W_A 2	C1_05900W_A	C1_05900W_A CGDID:CAL0000188476	no	2	12	1442	25	-1.11828	-1.11828	TAATTATACTAGTAATGATACTAGT	1	NYTSNDTS
C1_05900W_A 3	C1_05900W_A	C1_05900W_A CGDID:CAL0000188476	no	3	3	1127	24	0.379879	0.573207	TGGTGGTGGTGGTGGTGGCGGTGG	1	GGGGGGG
C1_05900W_B 1	C1_05900W_B	C1_05900W_B CGDID:CAL0000176118	no	1	12	1442	25	-1.11828	-1.11828	TAATTATACTAGTAATGATACTAGT	1	NYTSNDTS
C1_05900W_B 2	C1_05900W_B	C1_05900W_B CGDID:CAL0000176118	no	2	12:18:18:6	2298	75	0.0598048	0.823353	AGTGTGAGCGGCAGTGTCAGTGGGAGTGGAAGTGGTAGTGGCAATGGTAGCGGTACTAGAAGTGGACGTAGTAGT	0	SVSGSVSGSGSGSGNGSGTRSGRSS
C1_05900W_B 3	C1_05900W_B	C1_05900W_B CGDID:CAL0000176118	no	3	3	1127	24	0.379879	0.573207	TGGTGGTGGTGGTGGTGGCGGTGG	1	GGGGGGG
C1_05910W_A 1	C1_05910W_A	SIP5 CGDID:CAL0000178486	no	1	18	590	37	-0.909892	-0.909892	AATTAATAAAGTTAAAGAATTACAAAAAGATGAAGAA	1	INKVKELQKDEE
C1_05910W_A 2	C1_05910W_A	SIP5 CGDID:CAL0000178486	no	2	1899-12-31 03:09:06	1096	32	0.550499	0.550499	CAGCAACAGCAGCAGCAGCAGCAACAGCAACA	2	ATAAAAATAT
C1_05910W_B 1	C1_05910W_B	C1_05910W_B CGDID:CAL0000193938	no	1	18	590	37	-0.909892	-0.909892	AATTAATAAAGTTAAAGAATTACAAAAAGATGAAGAA	1	INKVKELQKDEE
C1_05920W_A 1	C1_05920W_A	C1_05920W_A CGDID:CAL0000195198	no	1	1899-12-31 15:09:00	1578	40	-0.766983	-0.739302	AATTATTACGATTTAAATGATTATGATGTAAATGATTTAA	0	NYYDLNDYDVNDL
C1_05920W_A 2	C1_05920W_A	C1_05920W_A CGDID:CAL0000195198	no	2	3	1224	36	0.691406	0.832135	CAACAACAACAACAACAACAGGATAAACAACAACAA	0	QQQQQQQDKQQQ
C1_05920W_A 3	C1_05920W_A	C1_05920W_A CGDID:CAL0000195198	no	3	1900-01-01 06:09:06	1824	85	0.0552433	0.0618412	GATGATCATGATAATGATAATGATTATAAAGATGATAATGATGGATATGAAGATCCTGAAGATGTGAATGGTGATGATAATCATC	0	DDHDNDNDYKDDNDGYEDPEDVNGDDNH
C1_05920W_A 4	C1_05920W_A	C1_05920W_A CGDID:CAL0000195198	no	4	15	1324	30	-1.03895	-1.03895	ATGATGAAAATATCAATGAAGAAAAGTATC	2	DENINEEKY
C1_05920W_A 5	C1_05920W_A	C1_05920W_A CGDID:CAL0000195198	no	5	15	1942	35	-1.01078	-1.01078	ATGAAGATAATAATGAGAGTAATAATTATGAAGAT	2	EDNNESNNYED
C1_05920W_A 6	C1_05920W_A	C1_05920W_A CGDID:CAL0000195198	no	6	24	983	48	-0.939151	-0.939151	TTCCATTTCAACTTTAGCATCCAATTCCAGTTTCAAGTCTGCATCAAT	1	SISTLASNSSFKSAS
C1_05920W_A 7	C1_05920W_A	C1_05920W_A CGDID:CAL0000195198	no	7	17	126	40	-1.00574	-1.00574	CAACTTATCCAACTGATTAAACTACCCAATGACTTCAACT	0	QLIQSIKLPNDFN
C1_05920W_B 1	C1_05920W_B	C1_05920W_B CGDID:CAL0000186170	no	1	15	1321	30	-1.03895	-1.03895	ATGATGAAAATATCAATGAAGAAAAGTATC	2	DENINEEKY
C1_05920W_B 2	C1_05920W_B	C1_05920W_B CGDID:CAL0000186170	no	2	1899-12-31 09:15:00	1575	40	-0.766983	-0.739302	AATTATTACGATTTAAATGATTATGATGTAAATGATTTAA	0	NYYDLNDYDVNDL
C1_05920W_B 3	C1_05920W_B	C1_05920W_B CGDID:CAL0000186170	no	3	1899-12-31 06:30:09	1821	85	0.0552433	0.0618412	GATGATCATGATAATGATAATGATTATAAAGATGATAATGATGGATATGAAGATCCTGAAGATGTGAATGGTGATGATAATCATC	0	DDHDNDNDYKDDNDGYEDPEDVNGDDNH
C1_05920W_B 4	C1_05920W_B	C1_05920W_B CGDID:CAL0000186170	no	4	17	126	40	-1.00574	-1.00574	CAACTTATCCAACTGATTAAACTACCCAATGACTTCAACT	0	QLIQSIKLPNDFN
C1_05920W_B 5	C1_05920W_B	C1_05920W_B CGDID:CAL0000186170	no	5	3	1224	33	0.512829	0.700436	CAACAACAACAACAACAGGATAAACAACAACAA	0	QQQQQQDKQQQ
C1_05920W_B 6	C1_05920W_B	C1_05920W_B CGDID:CAL0000186170	no	6	24	983	48	-0.939151	-0.939151	TTCCATTTCAACTTTAGCATCCAATTCCAGTTTCAAGTCTGCATCAAT	1	SISTLASNSSFKSAS
C1_05920W_B 7	C1_05920W_B	C1_05920W_B CGDID:CAL0000186170	no	7	15	1939	35	-1.01078	-1.01078	ATGAAGATAATAATGAGAGTAATAATTATGAAGAT	2	EDNNESNNYED
C1_05930C_A 1	C1_05930C_A	C1_05930C_A CGDID:CAL0000201841	no	1	3	186	45	1.07362	1.07362	AACAATCAAAAACAACAACAACAACAACAACAACAACAACAACAA	0	NNQKQQQQQQQQQQQ
C1_05930C_A 2	C1_05930C_A	C1_05930C_A CGDID:CAL0000201841	no	2	6	1029	26	-0.482762	-0.482762	ATAAATCATAAACATAAACATAAACA	0	INHKHKHK
C1_05930C_A 3	C1_05930C_A	C1_05930C_A CGDID:CAL0000201841	no	3	14	1705	29	-1.08428	-1.08428	TTAAATTATCAATTTTAAATCATCAATTT	2	KLSILNHQF
C1_05930C_A 4	C1_05930C_A	C1_05930C_A CGDID:CAL0000201841	no	4	3	3036	21	0.37134	0.37134	TCTTCTTCTTCTTCTTCTTCT	0	SSSSSSS
C1_05930C_A 5	C1_05930C_A	C1_05930C_A CGDID:CAL0000201841	no	5	6	1921	35	0.11027	0.11027	AAGAACAAGAACAAGAACAAGAACAAGAACAAGAA	2	EQEQEQEQEQE
C1_05930C_B 1	C1_05930C_B	C1_05930C_B CGDID:CAL0000185649	no	1	3	186	45	1.07362	1.07362	AACAATCAAAAACAACAACAACAACAACAACAACAACAACAACAA	0	NNQKQQQQQQQQQQQ
C1_05930C_B 2	C1_05930C_B	C1_05930C_B CGDID:CAL0000185649	no	2	6	1029	26	-0.482762	-0.482762	ATAAATCATAAACATAAACATAAACA	0	INHKHKHK
C1_05930C_B 3	C1_05930C_B	C1_05930C_B CGDID:CAL0000185649	no	3	14	1705	29	-1.08428	-1.08428	TTAAATTATCAATTTTAAATCATCAATTT	2	KLSILNHQF
C1_05930C_B 4	C1_05930C_B	C1_05930C_B CGDID:CAL0000185649	no	4	3	3033	21	0.37134	0.37134	TCTTCTTCTTCTTCTTCTTCT	0	SSSSSSS
C1_05930C_B 5	C1_05930C_B	C1_05930C_B CGDID:CAL0000185649	no	5	6	1921	35	0.11027	0.11027	AAGAACAAGAACAAGAACAAGAACAAGAACAAGAA	2	EQEQEQEQEQE
C1_05940W_A 1	C1_05940W_A	PHO87 CGDID:CAL0000193556	no	1	6	875	34	-0.309313	-0.309313	TAATCATATTGATAATGATTATGATAATAATAAT	1	NHIDNDYDNNN
C1_05940W_A 2	C1_05940W_A	PHO87 CGDID:CAL0000193556	no	2	1899-12-31 03:12:00	983	31	0.551109	0.785797	AGAAGACGATGAAGAAGAAGAGGAAGAAGAA	1	EDDEEEEEEE
C1_05940W_A 3	C1_05940W_A	PHO87 CGDID:CAL0000193556	no	3	17	1108	37	-0.92659	-0.92659	TTATAAATCTTTCTGAATTAAAATCATTTATTGAATT	2	INLSELKSFIE
C1_05940W_A 4	C1_05940W_A	PHO87 CGDID:CAL0000193556	no	4	11	1164	25	-1.10578	-1.10578	AAAATTTGTAAAAAATTTGATAAAA	0	KICKKFDK
C1_05940W_B 1	C1_05940W_B	C1_05940W_B CGDID:CAL0000177882	no	1	3:12:15:15	963	51	0.688721	0.826097	ATTCATGATGATGATGATTCAGAAGATGATGAAGAAGAAGAGGAAGAAGAA	0	IHDDDDSEDDEEEEEEE
C1_05940W_B 2	C1_05940W_B	C1_05940W_B CGDID:CAL0000177882	no	2	11	1164	25	-1.10578	-1.10578	AAAATTTGTAAAAAATTTGATAAAA	0	KICKKFDK
C1_05940W_B 3	C1_05940W_B	C1_05940W_B CGDID:CAL0000177882	no	3	6	875	34	-0.309313	-0.309313	TAATCATATTGATAATGATTATGATAATAATAAT	1	NHIDNDYDNNN
C1_05940W_B 4	C1_05940W_B	C1_05940W_B CGDID:CAL0000177882	no	4	17	1108	37	-0.92659	-0.92659	TTATAAATCTTTCTGAATTAAAATCATTTATTGAATT	2	INLSELKSFIE
C1_05950C_A 1	C1_05950C_A	C1_05950C_A CGDID:CAL0000198885	no	1	22	136	46	-0.893697	-0.893697	ATTATAACAAATACAATTATTTATTAGAACAATTTAAATTATTATT	2	YNKYNYLLEQFKLL
C1_05950C_A 2	C1_05950C_A	C1_05950C_A CGDID:CAL0000198885	no	2	6	192	22	-0.549305	-0.549305	GATGCAGATGCAGATGCAGATG	0	DADADAD
C1_05950C_B 1	C1_05950C_B	C1_05950C_B CGDID:CAL0000190061	no	1	22	136	46	-0.979346	-0.979346	ATTATAACAAATACAATTATTTATTAGACCAATTTAAATTATTATT	2	YNKYNYLLDQFKLL
C1_05960W_A 1	C1_05960W_A	PGA45 CGDID:CAL0000189107	no	1	12	207	30	-0.918115	-0.918115	CAAGCTGATGGACAAGTTGATGGTCAAGTT	0	QADGQVDGQV
C1_05960W_A 2	C1_05960W_A	PGA45 CGDID:CAL0000189107	no	2	15	516	34	-0.915042	-0.915042	TTATTGGATGGCATTTTATTGGATGAAAATTTTA	0	LLDGILLDENF
C1_05960W_A 3	C1_05960W_A	PGA45 CGDID:CAL0000189107	no	3	6	1153	42	-0.0509391	0.243799	CTGCTACTGCTACTGCTACCGCCACCGCTACATCTAGTGCTA	2	ATATATATATSSA
C1_05960W_B 1	C1_05960W_B	C1_05960W_B CGDID:CAL0000174644	no	1	12	204	30	-0.918115	-0.918115	CAAGCTGATGGACAAGTTGATGGTCAAGTT	0	QADGQVDGQV
C1_05960W_B 2	C1_05960W_B	C1_05960W_B CGDID:CAL0000174644	no	2	15	513	34	-0.915042	-0.915042	TTATTGGATGGCATTTTATTGGATGAAAATTTTA	0	LLDGILLDENF
C1_05970W_A 1	C1_05970W_A	C1_05970W_A CGDID:CAL0000196946	no	1	30:15:12:15	887	225	1.1198	1.16382	TGGTGGTGGTAATAATGGCGGTGGTAATAATGGCGGTGGTAATAACGGTGGTGGTCATGGCGGTGGTCATGGTGGTGGTCATGGTGGTGGTCATGGTGGTGGTCATGGTGGTGATAATGGAAGTGGTGATAATGGAGGTGATCACAGTGGTGGAGATAATGGTGGTGGTGATCACAGTGGTGGCGATAATGGTGGTGGAAATAACGGTGGTGACAACAATGGTGG	1	GGGNNGGGNNGGGNNGGGHGGGHGGGHGGGHGGGHGGDNGSGDNGGDHSGGDNGGGDHSGGDNGGGNNGGDNNG
C1_05970W_A 2	C1_05970W_A	C1_05970W_A CGDID:CAL0000196946	no	2	9:18:36:18	1446	286	1.05075	1.37802	CCAACTGATCCAACTGATCCAACAGATTCAACAGGGTCAACAGAACCAACAGAGTCTCCCGAACCAACAGACTCTACTGAACCTACTGAATCCACCAAACCTACTGATACTACTGATTCAACAGGGTCAACAGAACCAACAGAGACTACAGAGACTCTTGATCCAACAGAACCTACAGAGTCTACAGAGCCAGTTGAATCAACTGAACCTATTGTCTCAATAGATCCAACAGATCCAACCGAACCCACAGATCCTACAGAGACCCCTGATCCAACTCAACCTACAG	0	PTDPTDPTDSTGSTEPTESPEPTDSTEPTESTKPTDTTDSTGSTEPTETTETLDPTEPTESTEPVESTEPIVSIDPTDPTEPTDPTETPDPTQPT
C1_05970W_A 3	C1_05970W_A	C1_05970W_A CGDID:CAL0000196946	no	3	27	1379	58	-0.949071	-0.949071	TGAAACTCCAGACACATCAGATTCAATTGAACCTTCAGAAACAACCGAGTCAATTGAA	1	ETPDTSDSIEPSETTESIE
C1_05970W_B 1	C1_05970W_B	C1_05970W_B CGDID:CAL0000184288	no	1	30:15:15:12	887	225	1.1198	1.16382	TGGTGGTGGTAATAATGGCGGTGGTAATAATGGCGGTGGTAATAACGGTGGTGGTCATGGCGGTGGTCATGGTGGTGGTCATGGTGGTGGTCATGGTGGTGGTCATGGTGGTGATAATGGAAGTGGTGATAATGGAGGTGATCACAGTGGTGGAGATAATGGTGGTGGTGATCACAGTGGTGGCGATAATGGTGGTGGAAATAACGGTGGTGACAACAATGGTGG	1	GGGNNGGGNNGGGNNGGGHGGGHGGGHGGGHGGGHGGDNGSGDNGGDHSGGDNGGGDHSGGDNGGGNNGGDNNG
C1_05970W_B 2	C1_05970W_B	C1_05970W_B CGDID:CAL0000184288	no	2	9:18:18:36	1446	286	1.05075	1.37802	CCAACTGATCCAACTGATCCAACAGATTCAACAGGGTCAACAGAACCAACAGAGTCTCCCGAACCAACAGACTCTACTGAACCTACTGAATCCACCAAACCTACTGATACTACTGATTCAACAGGGTCAACAGAACCAACAGAGACTACAGAGACTCTTGATCCAACAGAACCTACAGAGTCTACAGAGCCAGTTGAATCAACTGAACCTATTGTCTCAATAGATCCAACAGATCCAACCGAACCCACAGATCCTACAGAGACCCCTGATCCAACTCAACCTACAG	0	PTDPTDPTDSTGSTEPTESPEPTDSTEPTESTKPTDTTDSTGSTEPTETTETLDPTEPTESTEPVESTEPIVSIDPTDPTEPTDPTETPDPTQPT
C1_05970W_B 3	C1_05970W_B	C1_05970W_B CGDID:CAL0000184288	no	3	27	1379	58	-0.949071	-0.949071	TGAAACTCCAGACACATCAGATTCAATTGAACCTTCAGAAACAACCGAGTCAATTGAA	1	ETPDTSDSIEPSETTESIE
C1_05980W_A 1	C1_05980W_A	C1_05980W_A CGDID:CAL0000188838	no	1	16	1299	43	-0.95895	-0.95895	GGATTAGATAATTGGATGATTAAATTAGAATGGATTGAAATTA	0	GLDNWMIKLEWIEI
C1_05980W_A 2	C1_05980W_A	C1_05980W_A CGDID:CAL0000188838	no	2	24	1940	52	-0.901733	-0.901733	TAATGAATCAATGGATGATACTAATAATGAATCTGGATATGAACATATGAAT	1	NESMDDTNNESGYEHMN
C1_05980W_B 1	C1_05980W_B	C1_05980W_B CGDID:CAL0000195011	no	1	16	1299	43	-0.95895	-0.95895	GGATTAGATAATTGGATGATTAAATTAGAATGGATTGAAATTA	0	GLDNWMIKLEWIEI
C1_05980W_B 2	C1_05980W_B	C1_05980W_B CGDID:CAL0000195011	no	2	24	1940	52	-0.901733	-0.901733	TAATGAATCAATGGATGATACTAATAATGAATCTGGATATGAACATATGAAT	1	NESMDDTNNESGYEHMN
C1_05990C_A 1	C1_05990C_A	C1_05990C_A CGDID:CAL0000195493	no	1	14	1027	29	-0.963129	-0.963129	ATTATCAAAAAATATTTTCAGAAAAATAT	2	YQKIFSEKY
C1_05990C_B 1	C1_05990C_B	C1_05990C_B CGDID:CAL0000180304	no	1	14	1027	29	-0.963129	-0.963129	ATTATCAAAAAATATTTTCAGAAAAATAT	2	YQKIFSEKY
C1_06000W_A 1	C1_06000W_A	C1_06000W_A CGDID:CAL0000178342	no	1	12	1377	29	-0.955959	-0.955959	TCATTATTTTTTTCATTATTATTTTTATT	0	SLFFSLLFL
C1_06000W_B 1	C1_06000W_B	C1_06000W_B CGDID:CAL0000194409	no	1	12	1377	29	-0.955959	-0.955959	TCATTATTTTTTTCATTATTATTTTTATT	0	SLFFSLLFL
C1_06020W_A 1	C1_06020W_A	RGD1 CGDID:CAL0000194715	no	1	21	308	53	-0.901614	-0.799563	CAATATGAAAAATAATTCTCGAAATTTGAAAAATGATTCATTACAATTTCAAA	1	NMKNNSRNLKNDSLQFQ
C1_06020W_B 1	C1_06020W_B	C1_06020W_B CGDID:CAL0000192081	no	1	21	308	53	-0.901614	-0.799563	CAATATGAAAAATAATTCTCGAAATTTGAAAAATGATTCATTACAATTTCAAA	1	NMKNNSRNLKNDSLQFQ
C1_06030C_A 1	C1_06030C_A	C1_06030C_A CGDID:CAL0000187315	no	1	25	384	71	-0.978905	-0.731886	GATGAAGAAATTGCTAAAATTAAAGATCAAGAAAAGTTGAAATTAGAAAGATTAAGAATGGAAGCTAAAAT	0	DEEIAKIKDQEKLKLERLRMEAK
C1_06030C_A 2	C1_06030C_A	C1_06030C_A CGDID:CAL0000187315	no	2	3	474	39	0.543838	0.543838	CAACAACAACAACTACAAAACCAAGAACAACAACATCAA	0	QQQQLQNQEQQHQ
C1_06030C_B 1	C1_06030C_B	C1_06030C_B CGDID:CAL0000189337	no	1	25	384	71	-0.978905	-0.731886	GATGAAGAAATTGCTAAAATTAAAGATCAAGAAAAGTTGAAATTAGAAAGATTAAGAATGGAAGCTAAAAT	0	DEEIAKIKDQEKLKLERLRMEAK
C1_06030C_B 2	C1_06030C_B	C1_06030C_B CGDID:CAL0000189337	no	2	3	474	42	0.695939	0.695939	CAACAACAACAACAACTACAAAACCAAGAACAACAACATCAA	0	QQQQQLQNQEQQHQ
C1_06040W_A 1	C1_06040W_A	RTT101 CGDID:CAL0000191783	no	1	16	1054	30	-1.01825	-1.01825	ATTTAATATTTTATGATTTCAATAATTTAT	2	LIFYDFNNL
C1_06040W_B 1	C1_06040W_B	C1_06040W_B CGDID:CAL0000201287	no	1	16	1051	30	-1.01825	-1.01825	ATTTAATATTTTATGATTTCAATAATTTAT	2	LIFYDFNNL
C1_06040W_B 2	C1_06040W_B	C1_06040W_B CGDID:CAL0000201287	no	2	3	2254	22	0.435838	0.435838	AACAACAACAACAACAACAACA	2	QQQQQQ
C1_06080C_A 1	C1_06080C_A	ARC35 CGDID:CAL0000181673	no	1	15	111	32	-0.949884	-0.949884	TTTGATTTCACTACATTTCATTTACTGACATT	0	FDFTTFHLST
C1_06080C_B 1	C1_06080C_B	C1_06080C_B CGDID:CAL0000191071	no	1	15	111	32	-0.949884	-0.949884	TTTGATTTCACTACATTTCATTTACTGACATT	0	FDFTTFHLST
C1_06090C_A 1	C1_06090C_A	C1_06090C_A CGDID:CAL0000186077	no	1	6	53	39	-0.0318748	0.634459	ATCACAGCAACATCAACAACAACACCAACATCAGCATCA	1	SQQHQQQHQHQH
C1_06090C_A 2	C1_06090C_A	C1_06090C_A CGDID:CAL0000186077	no	2	3	134	25	0.438104	0.6266	ACAACAACAACAACAACAACAGCAA	1	QQQQQQQQ
C1_06090C_A 3	C1_06090C_A	C1_06090C_A CGDID:CAL0000186077	no	3	12	1240	42	-0.725082	-0.610989	AAGAAAATTTACAACGTAAATTACAAAGAAAATTATCAAGAA	2	ENLQRKLQRKLSR
C1_06090C_A 4	C1_06090C_A	C1_06090C_A CGDID:CAL0000186077	no	4	6	2517	48	0.0887225	0.590764	AATCATAATCATAATAATACTCATAATAATAACTATAATCATCAATCA	0	NHNHNNTHNNNYNHQS
C1_06090C_B 1	C1_06090C_B	C1_06090C_B CGDID:CAL0000198649	no	1	3	134	25	0.438104	0.6266	ACAACAACAACAACAACAACAGCAA	1	QQQQQQQQ
C1_06090C_B 2	C1_06090C_B	C1_06090C_B CGDID:CAL0000198649	no	2	1899-12-31 06:12:18	2520	39	-0.288706	0.523867	CATAATCATAATAATACTCATAATAATAACTATAATCAT	0	HNHNNTHNNNYNH
C1_06090C_B 3	C1_06090C_B	C1_06090C_B CGDID:CAL0000198649	no	3	6	53	39	-0.0318748	0.634459	ATCACAGCAACATCAACAACAACACCAACATCAGCATCA	1	SQQHQQQHQHQH
C1_06090C_B 4	C1_06090C_B	C1_06090C_B CGDID:CAL0000198649	no	4	12	1240	42	-0.725082	-0.610989	AAGAAAATTTACAACGTAAATTACAAAGAAAATTATCAAGAA	2	ENLQRKLQRKLSR
C1_06110C_A 1	C1_06110C_A	NPL4 CGDID:CAL0000200595	no	1	12	1628	31	-0.879115	-0.879115	TTTTAATTTCCATTTTATTTTACATTTAATT	1	FNFHFILHLI
C1_06110C_B 1	C1_06110C_B	C1_06110C_B CGDID:CAL0000191008	no	1	12	1628	31	-0.879115	-0.879115	TTTTAATTTCCATTTTATTTTACATTTAATT	1	FNFHFILHLI
C1_06120C_A 1	C1_06120C_A	C1_06120C_A CGDID:CAL0000186113	no	1	3	96	24	0.573207	0.573207	TCTTCTTCTTCTTCTTCTTCTTCT	0	SSSSSSSS
C1_06120C_A 2	C1_06120C_A	C1_06120C_A CGDID:CAL0000186113	no	2	15	122	94	-0.427369	0.14982	ATCAATAGAAATTAATTCAAAATATTTAATCAATATAAATTATCAACCTTATCATATTCAATTATCAAAAAATCAATTAAATTCAATAATAAAT	1	SIEINSKYLININYQPYHIQLSKNQLNSIIN
C1_06120C_B 1	C1_06120C_B	C1_06120C_B CGDID:CAL0000181488	no	1	3	96	24	0.573207	0.573207	TCTTCTTCTTCTTCTTCTTCTTCT	0	SSSSSSSS
C1_06130C_A 1	C1_06130C_A	HAC1 CGDID:CAL0000199458	yes	1	24	505	53	-0.890212	-0.643837	AAGAAGAAGATGAGGATGAACACCAAGAAGAAGGTCATGTTGAAAAACAAGAA	2	EEDEDEHQEEGHVEKQE
C1_06130C_A 2	C1_06130C_A	HAC1 CGDID:CAL0000199458	yes	2	9	813	24	-0.969693	-0.969693	CAACCAGAACAACAAGAACAACAA	0	QPEQQEQQ
C1_06130C_B 1	C1_06130C_B	C1_06130C_B CGDID:CAL0000184234	yes	1	24	505	53	-0.890212	-0.643837	AAGAAGAAGATGAGGATGAACACCAAGAAGAAGGTCATGTTGAAAAACAAGAA	2	EEDEDEHQEEGHVEKQE
C1_06130C_B 2	C1_06130C_B	C1_06130C_B CGDID:CAL0000184234	yes	2	9	813	24	-0.969693	-0.969693	CAACCAGAACAACAAGAACAACAA	0	QPEQQEQQ
C1_06140C_A 1	C1_06140C_A	C1_06140C_A CGDID:CAL0000194322	no	1	13	128	26	-1.01488	-1.01488	TACACCAAGAAGTTACATCAAGAGTT	1	TPRSYIKS
C1_06140C_B 1	C1_06140C_B	C1_06140C_B CGDID:CAL0000182286	no	1	13	128	26	-1.01488	-1.01488	TACACCAAGAAGTTACATCAAGAGTT	1	TPRSYIKS
C1_06150W_A 1	C1_06150W_A	C1_06150W_A CGDID:CAL0000174980	no	1	14	83	30	-0.985134	-0.977356	TTTACCCAAGTGTATTTTACCAGAGTTATT	1	LPKCILPEL
C1_06150W_B 1	C1_06150W_B	C1_06150W_B CGDID:CAL0000190483	no	1	14	83	30	-0.985134	-0.977356	TTTACCCAAGTGTATTTTACCAGAGTTATT	1	LPKCILPEL
C1_06160W_A 1	C1_06160W_A	C1_06160W_A CGDID:CAL0000186654	no	1	12	1314	37	-0.699351	-0.692111	AGTGAAGAAGAGAGTGAAGAAGATATTGAGGAAGATA	0	SEEESEEDIEED
C1_06160W_B 1	C1_06160W_B	C1_06160W_B CGDID:CAL0000180844	no	1	12	1314	37	-0.699351	-0.692111	AGTGAAGAAGAGAGTGAAGAAGATATTGAGGAAGATA	0	SEEESEEDIEED
C1_06180W_A 1	C1_06180W_A	TLO34 CGDID:CAL0000200749	no	1	14:21:21:60:9	473	247	0.858283	1.64959	GAAAAAGAAACATGACGAATTGAAAGTCAAAGAAGAAGCGGCAAGAAAGAAACGTGAAGAAGAGGCCAAGAAGAAGGAAGAAGAGGCCAAGAAGAAGGCAGAGGAGGCCAAGAAGAAGGCAGAGGAGGCCAAGAAGAAGGCAGAGGAGGCCAAGAAGGCAGAAGAAGCAGCAAAGAAGGCAGAGGAGGCCAAGAAGAAGGCAGAGGAGGCCAAGAAAGCAGAAGAAAAGGCCAGAAAGAAAGCAGAG	1	KKKHDELKVKEEAARKKREEEAKKKEEEAKKKAEEAKKKAEEAKKKAEEAKKAEEAAKKAEEAKKKAEEAKKAEEKARKKAE
C1_06180W_B 1	C1_06180W_B	C1_06180W_B CGDID:CAL0000175057	no	1	14:21:60:21	473	247	0.977197	1.92453	GAAAAAGAAACATGACGAATTGAAAGTCAAAGAAGAAGCGGCAAGAAAGAAACGTGAAGAAGAGGCCAAGAAGAAGGAAGAAGAGGCCAAGAAGAAGGCAGAGGAAGCCAAGAAGAAGGCAGAGGAGGCCAAGAAGAAGGCAGAGGAGGCCAAGAAGGCAGAAGAAGCAGCAAAGAAGGCAGAGGAGGCCAAGAAGAAGGCAGAGGAGGCCAAGAAAGCAGAAGAAGAGGCCAGAAAGAAAGCAGAG	1	KKKHDELKVKEEAARKKREEEAKKKEEEAKKKAEEAKKKAEEAKKKAEEAKKAEEAAKKAEEAKKKAEEAKKAEEEARKKAE
C1_06190C_A 1	C1_06190C_A	C1_06190C_A CGDID:CAL0000183781	no	1	21:60:14:42	89	247	0.76811	1.48375	CTCTGCTTTCTTTCTGGCCTTTTCTTCTGCTTTCTTGGCCTCCTCTGCCTTCTTCTTGGCCTCCTCTGCCTTCTTTGCTGCTTCTTCTGCCTTCTTGGCCTCCTCTGCCTTCTTCTTGGCCTCCTCTGCCTTCTTCTTGGCCTCCTCTGCCTTCTTCTTGGCCTCTTCTTCCTTCTTCTTGGCCTCTTCTTCACGTTTCTTTCTTGCCGCTTCTTCTTTGACTTTCAATTCGTCATGTTTCTTTTTC	1	SAFFSAFSSAFLASSAFFLASSAFFAASSAFLASSAFFLASSAFFLASSAFFLASSSFFLASSSRFFLAASSLTFNSSCFFF
C1_06190C_B 1	C1_06190C_B	C1_06190C_B CGDID:CAL0000192350	no	1	21:60:14:42	89	247	1.0621	1.49764	CTCTGCTTTCTTTCTGGCCTCTTCTTCTGCTTTCTTGGCCTCCTCTGCCTTCTTCTTGGCCTCCTCTGCCTTCTTTGCTGCTTCTTCTGCCTTCTTGGCCTCCTCTGCCTTCTTCTTGGCCTCCTCTGCCTTCTTCTTGGCTTCCTCTGCCTTCTTCTTGGCCTCTTCTTCCTTCTTCTTGGCCTCTTCTTCACGTTTCTTTCTTGCCGCTTCTTCTTTGACTTTCAATTCGTCATGTTTCTTTTTC	1	SAFFSASSSAFLASSAFFLASSAFFAASSAFLASSAFFLASSAFFLASSAFFLASSSFFLASSSRFFLAASSLTFNSSCFFF
C1_06200W_A 1	C1_06200W_A	C1_06200W_A CGDID:CAL0000180086	no	1	9	564	30	-0.891583	-0.891583	TTAAAGCAATTTCAACATTTAAAGCATTTA	0	LKQFQHLKHL
C1_06200W_B 1	C1_06200W_B	C1_06200W_B CGDID:CAL0000193805	no	1	9	564	30	-0.891583	-0.891583	TTAAAGCAATTTCAACATTTAAAGCATTTA	0	LKQFQHLKHL
C1_06220C_A 1	C1_06220C_A	C1_06220C_A CGDID:CAL0000196976	no	1	8	747	30	-0.79421	-0.79421	ATTATCAAATTATCCAAATATCAATATTAT	0	IIKLSKYQYY
C1_06220C_A 2	C1_06220C_A	C1_06220C_A CGDID:CAL0000196976	no	2	21	904	42	-0.974262	-0.946974	CCGATAATTACTATAAAATTTGTCCGAAATTATATCAAATTT	2	DNYYKICPKLYQI
C1_06220C_B 1	C1_06220C_B	C1_06220C_B CGDID:CAL0000178288	no	1	8	747	30	-0.79421	-0.79421	ATTATCAAATTATCCAAATATCAATATTAT	0	IIKLSKYQYY
C1_06220C_B 2	C1_06220C_B	C1_06220C_B CGDID:CAL0000178288	no	2	21	904	45	-0.89598	-0.890939	CCGATAATTACTATAAAATTTGTCCGAAATTATATCAAATTTTCC	2	DNYYKICPKLYQIF
C1_06230C_A 1	C1_06230C_A	MDM34 CGDID:CAL0000184363	no	1	16	390	30	-1.01825	-1.01825	AAATTAAGTGATATTAAAATTAATGGTATT	0	KLSDIKINGI
C1_06230C_A 2	C1_06230C_A	MDM34 CGDID:CAL0000184363	no	2	19	1120	46	-0.944053	-0.84193	AAAGAAGAAGAATCAAAGTACACAAGAAGAGCAAGGTTAAACAAGA	2	RRRIKVHKKSKVKQ
C1_06230C_A 3	C1_06230C_A	MDM34 CGDID:CAL0000184363	no	3	30	1630	77	-1.34861	-1.34861	CAATTAAACATTTGAATAAAGATAAAAAATCAATTAATTATATTGATACTAGTAAAATCAATGAAAAATTGAATCAA	2	IKHLNKDKKSINYIDTSKINEKLNQ
C1_06230C_B 1	C1_06230C_B	C1_06230C_B CGDID:CAL0000175779	no	1	16	390	30	-1.01825	-1.01825	AAATTAAGTGATATTAAAATTAATGGTATT	0	KLSDIKINGI
C1_06230C_B 2	C1_06230C_B	C1_06230C_B CGDID:CAL0000175779	no	2	19	1120	46	-0.944053	-0.84193	AAAGAAGAAGAATCAAAGTACACAAGAAGAGCAAGGCTAAACAAGA	2	RRRIKVHKKSKAKQ
C1_06230C_B 3	C1_06230C_B	C1_06230C_B CGDID:CAL0000175779	no	3	30	1630	77	-1.34861	-1.34861	CAATTAAACATTTGAATAAAGATAAAAAATCAATTAATTATATTGATACTAGTAAAATCAATGAAAAATTGAATCAA	2	IKHLNKDKKSINYIDTSKINEKLNQ
C1_06270W_A 1	C1_06270W_A	C1_06270W_A CGDID:CAL0000193197	no	1	10	1853	26	-1.01253	-0.975814	TATATTTATGATTATTTTGATATATT	1	IFMIILIY
C1_06270W_A 2	C1_06270W_A	C1_06270W_A CGDID:CAL0000193197	no	2	20	2143	38	-0.955933	-0.955933	TTGAAAAATATTATGTGCCATTGAATACATTTATTGCC	2	EKYYVPLNTFIA
C1_06270W_B 1	C1_06270W_B	C1_06270W_B CGDID:CAL0000174512	no	1	10	1853	26	-1.01253	-0.975814	TATATTTATGATTATTTTGATATATT	1	IFMIILIY
C1_06270W_B 2	C1_06270W_B	C1_06270W_B CGDID:CAL0000174512	no	2	20	2143	38	-0.955933	-0.955933	TTGAAAAATATTATGTGCCATTGAATACATTTATTGCC	2	EKYYVPLNTFIA
C1_06280C_A 1	C1_06280C_A	UME6 CGDID:CAL0000177314	no	1	1899-12-31 03:15:00	149	95	0.687378	1.06832	ACAATTTCTGCAACTTCAATTTTTACAACTACAACAACAGCAGCAACAACAAGACCAACAATTGGCTCTACAGCAACAACAACAACAACAACAAC	1	QFSQLQFLQLQQQQQQQDQQLALQQQQQQQQ
C1_06280C_A 2	C1_06280C_A	UME6 CGDID:CAL0000177314	no	2	21	531	42	-0.914577	-0.914577	CAACCAACACCATTATTAAATCAACAACATCCATTTTATAAT	0	QPTPLLNQQHPFYN
C1_06280C_A 3	C1_06280C_A	UME6 CGDID:CAL0000177314	no	3	3	1287	36	0.81614	0.81614	CATCATATATATCAACCATCATCATCATCATCATCA	0	HHIYQPSSSSSS
C1_06280C_A 4	C1_06280C_A	UME6 CGDID:CAL0000177314	no	4	6	1996	57	0.710619	0.710619	ATGATAATGATAATGATAATGATAATGGTCATGGTCATGATCATGATGATGAAAATG	2	DNDNDNDNGHGHDHDDEN
C1_06280C_A 5	C1_06280C_A	UME6 CGDID:CAL0000177314	no	5	6	885	22	-0.549305	-0.549305	GGTGCCGGTGCCGGTGCCGGTG	0	GAGAGAG
C1_06280C_A 6	C1_06280C_A	UME6 CGDID:CAL0000177314	no	6	21	981	58	-0.804543	0.689838	TTACCACCACCACCTTCTCTTCCACCACCACCAACATCTTTACCATCACAACAATCTC	0	LPPPPSLPPPPTSLPSQQS
C1_06280C_B 1	C1_06280C_B	C1_06280C_B CGDID:CAL0000178123	no	1	6	885	22	-0.549305	-0.549305	GGTGCCGGTGCCGGTGCCGGTG	0	GAGAGAG
C1_06280C_B 2	C1_06280C_B	C1_06280C_B CGDID:CAL0000178123	no	2	3	1287	36	0.81614	0.81614	CATCATATATATCAACCATCATCATCATCATCATCA	0	HHIYQPSSSSSS
C1_06280C_B 3	C1_06280C_B	C1_06280C_B CGDID:CAL0000178123	no	3	1899-12-31 15:03:00	149	95	0.687378	1.06832	ACAATTTCTGCAACTTCAATTTTTACAACTACAACAACAGCAGCAACAACAAGACCAACAATTGGCTCTACAGCAACAACAACAACAACAACAAC	1	QFSQLQFLQLQQQQQQQDQQLALQQQQQQQQ
C1_06280C_B 4	C1_06280C_B	C1_06280C_B CGDID:CAL0000178123	no	4	21	531	42	-0.914577	-0.914577	CAACCAACACCATTATTAAATCAACAACATCCATTTTATAAT	0	QPTPLLNQQHPFYN
C1_06280C_B 5	C1_06280C_B	C1_06280C_B CGDID:CAL0000178123	no	5	6	1999	59	0.721952	0.721952	ATGATAATGATAATGATAATGATAATGGTCATGGTCATGATCATGATGATGAAAATGAT	2	DNDNDNDNGHGHDHDDEND
C1_06280C_B 6	C1_06280C_B	C1_06280C_B CGDID:CAL0000178123	no	6	21	981	58	-0.804543	0.689838	TTACCACCACCACCTTCTCTTCCACCACCACCAACATCTTTACCATCACAACAATCTC	0	LPPPPSLPPPPTSLPSQQS
C1_06320W_A 1	C1_06320W_A	C1_06320W_A CGDID:CAL0000201906	no	1	12	953	38	-0.95279	-0.914466	TGATGAAATGACTAATGATGAAATTAATGAAAAAATAT	1	DEMTNDEINEKI
C1_06320W_A 2	C1_06320W_A	C1_06320W_A CGDID:CAL0000201906	no	2	6	2196	22	-0.549305	-0.549305	CAACCACAACCACAACCACAAC	0	QPQPQPQ
C1_06320W_A 3	C1_06320W_A	C1_06320W_A CGDID:CAL0000201906	no	3	18	1758	40	-0.916862	-0.916862	CCTAAAATGGATTATAGTCCTAAACCTGGATTCACTCCTA	0	PKMDYSPKPGFTP
C1_06320W_A 4	C1_06320W_A	C1_06320W_A CGDID:CAL0000201906	no	4	1899-12-31 13:09:00	1007	47	-0.648458	-0.509881	TATTGTGAAGAATTATTATGAAAAATTGGAAGAATTGGAAGAACTTG	1	IVKNYYEKLEELEEL
C1_06320W_A 5	C1_06320W_A	C1_06320W_A CGDID:CAL0000201906	no	5	1900-01-01 00:21:00	1457	84	-0.778733	0.800135	TTTATCTTCAACTTCACCAACGTCTTTAACTTCAGCATCAACAACAGCTTCATCTTCATCACCAACACCATCACCATCAATAAC	1	LSSTSPTSLTSASTTASSSSPTPSPSI
C1_06320W_A 6	C1_06320W_A	C1_06320W_A CGDID:CAL0000201906	no	6	3	682	31	0.733937	0.733937	GTGGTGGTGGTGGTGGTGGTGGTAGTCGTGG	2	GGGGGGGSR
C1_06320W_A 7	C1_06320W_A	C1_06320W_A CGDID:CAL0000201906	no	7	40	2283	86	-1.05539	-1.05539	ATAAAATTACCAAATTTAAATAATTTTGAAAATATTGATACGATAAAATTCAATTTTCATGAATTTTTAAGATTTAATGATAAAAT	0	IKLPNLNNFENIDTIKFNFHEFLRFNDK
C1_06320W_A 8	C1_06320W_A	C1_06320W_A CGDID:CAL0000201906	no	8	3	2000	24	0.379879	0.379879	CAACAGCAACAACAACAACAACAA	1	NSNNNNN
C1_06320W_B 1	C1_06320W_B	C1_06320W_B CGDID:CAL0000191241	no	1	1899-12-31 13:09:00	1007	47	-0.648458	-0.509881	TATTGTGAAGAATTATTATGAAAAATTGGAAGAATTGGAAGAACTTG	1	IVKNYYEKLEELEEL
C1_06320W_B 2	C1_06320W_B	C1_06320W_B CGDID:CAL0000191241	no	2	24	1457	67	-0.945827	0.88392	TTTATCTTCAACTTCACCAACGTCTTTAACTTCAGCATCAACAACAGCTTCATCTTCATCACCAACA	1	LSSTSPTSLTSASTTASSSSPT
C1_06320W_B 3	C1_06320W_B	C1_06320W_B CGDID:CAL0000191241	no	3	18	1758	40	-0.861198	-0.861198	CCTAAAATGGATTATAGTCCTAAACCTGGATTTACTCCTA	0	PKMDYSPKPGFTP
C1_06320W_B 4	C1_06320W_B	C1_06320W_B CGDID:CAL0000191241	no	4	40	2283	86	-1.05539	-1.05539	ATAAAATTACCAAATTTAAATAATTTTGAAAATATTGATACGATAAAATTCAATTTTCATGAATTTTTAAGATTTAATGATAAAAT	0	IKLPNLNNFENIDTIKFNFHEFLRFNDK
C1_06320W_B 5	C1_06320W_B	C1_06320W_B CGDID:CAL0000191241	no	5	6	2196	22	-0.549305	-0.549305	CAACCACAACCACAACCACAAC	0	QPQPQPQ
C1_06320W_B 6	C1_06320W_B	C1_06320W_B CGDID:CAL0000191241	no	6	3	1403	21	0.37134	0.37134	CAACAACAACAACAACAACAA	1	NNNNNN
C1_06320W_B 7	C1_06320W_B	C1_06320W_B CGDID:CAL0000191241	no	7	3	2000	24	0.379879	0.379879	CAACAGCAACAACAACAACAACAA	1	NSNNNNN
C1_06320W_B 8	C1_06320W_B	C1_06320W_B CGDID:CAL0000191241	no	8	3	682	31	0.733937	0.733937	GTGGTGGTGGTGGTGGTGGTGGTAGTCGTGG	2	GGGGGGGSR
C1_06330W_A 1	C1_06330W_A	C1_06330W_A CGDID:CAL0000180192	no	1	9	277	48	-0.682358	-0.682358	TAGTTTTTGTTAGTTTTTTTAATTTTTACTTAGATTTGATAGCTTTTT	2	VFVSFFNFYLDLIAF
C1_06330W_B 1	C1_06330W_B	C1_06330W_B CGDID:CAL0000181728	no	1	9	277	48	-0.682358	-0.682358	TAGTTTTTGTTAGTTTTTTTAATTTTTACTTAGATTTGATAGCTTTTT	2	VFVSFFNFYLDLIAF
C1_06340W_A 1	C1_06340W_A	C1_06340W_A CGDID:CAL0000179810	no	1	1900-01-01 03:09:17	264	56	-0.141483	0.0490566	ACACCACAAACTCCAAATATTCCCAAAACACCAAAAACACCAAAACATTCAAAACA	0	TPQTPNIPKTPKTPKHSK	-0.434441	-0.434441	0.0490566		0.0490566		0.190539
C1_06340W_A 10	C1_06340W_A	C1_06340W_A CGDID:CAL0000179810	no	10	3	1961	22	0.435838	0.435838	TGATGATGATGATGATGATGAT	1	DDDDDDD	0.37134	0.37134	0.435838		0.435838		0
C1_06340W_A 11	C1_06340W_A	C1_06340W_A CGDID:CAL0000179810	no	11	3	825	37	0.780661	0.780661	CTGCTGGTGCTGCTGCTTCTGCTGCTTCTGCTGCTGC	0	SSVSSLSSLSSS	0.72224	0.72224	0.780661		0.780661		0
C1_06340W_A 12	C1_06340W_A	C1_06340W_A CGDID:CAL0000179810	no	12	3	189	33	0.971797	0.971797	ACAACAACAACAACAACAACAACAACAACAACA	0	TTTTTTTTTTT	0.971797	0.971797	0.971797		0.971797		0
C1_06340W_A 13	C1_06340W_A	C1_06340W_A CGDID:CAL0000179810	no	13	15	3062	40	-1.22828	-1.22828	ATTATTTAAACATGATATATTATCAATTGATTATTTAAAA	1	LFKHDILSIDYLK	None	None	-2		-1.22828		0
C1_06340W_A 14	C1_06340W_A	C1_06340W_A CGDID:CAL0000179810	no	14	6	2326	37	-0.0793268	-0.0793268	ATAATCATAATCATAATCATAATCAACATAATCGATA	2	NHNHNHNQHNR	-0.309313	-0.309313	-0.0793268		-0.0793268		0
C1_06340W_A 15	C1_06340W_A	C1_06340W_A CGDID:CAL0000179810	no	15	3	506	50	0.835587	1.02092	AGAAGAAAATAACAATAACAAGGAGGAAGAAGAAGAAGAAGAAAAAGAAG	1	EENNNNKEEEEEEEKE	0.76843	0.76843	1.02092		1.02092		0.185332
C1_06340W_A 16	C1_06340W_A	C1_06340W_A CGDID:CAL0000179810	no	16	1899-12-31 03:15:00	1401	44	0.61503	0.890051	TATAATTGTAATAATATAATTGTTAATAATAATAATAATAATAA	0	YNCNNIIVNNNNNN	0.473678	0.448	0.890051		0.890051		0.275021
C1_06340W_A 17	C1_06340W_A	C1_06340W_A CGDID:CAL0000179810	no	17	6	3201	35	0.11027	0.11027	GATGAGGATGAGGATGAGGATGAGGATGAGGATGA	0	DEDEDEDEDED	0.027319	0.027319	0.11027		0.11027		0
C1_06340W_A 18	C1_06340W_A	C1_06340W_A CGDID:CAL0000179810	no	18	1899-12-31 12:03:00	405	37	0.780661	0.780661	TCATCATCATCATCATCAACATCAACACCAACATCAT	0	SSSSSSTSTPTS	0.72224	0.72224	0.780661		0.780661		0
C1_06340W_A 19	C1_06340W_A	C1_06340W_A CGDID:CAL0000179810	no	19	18	2225	51	-0.735002	-0.735002	ATTAGATTCTCAAAGATTAGATAATCATCAAAGAATAAATTCAATTCAAAG	1	LDSQRLDNHQRINSIQ	-0.895258	-0.895258	-0.735002		-0.735002		0
C1_06340W_A 2	C1_06340W_A	C1_06340W_A CGDID:CAL0000179810	no	2	1900-01-01 09:27:00	1588	90	-0.762615	0.748249	CAACAAAACAAATGAGTAATAATATAAGACCAACATCAATCAATATTAGTACTACAAAAACACCAACAACTACTAGTACTACCAATAAAC	2	TKQMSNNIRPTSINISTTKTPTTTSTTNK	-0.945973	-0.945973	0.748249		0.748249		1.51086
C1_06340W_A 3	C1_06340W_A	C1_06340W_A CGDID:CAL0000179810	no	3	1900-01-01 03:03:30	2773	73	1.01797	1.27516	CTTCTTCTTCTTCTTCTTGTTGTTGTTGTTGTTGTTCTTCTTCTTCTTGTTGTCGTTATTGTTCATCTTCTTC	2	SSSSSCCCCCCSSSSCCRYCSSS	1.29959	1.10827	1.27516		1.27516		0.257191
C1_06340W_A 4	C1_06340W_A	C1_06340W_A CGDID:CAL0000179810	no	4	1899-12-31 12:12:00	2457	31	-0.920835	-0.920835	AGAGGAGAAAGAGGAGGAGAAAAAGGAAAAG	0	RGERGGEKGK	-1.07811	-1.07811	-0.920835		-0.920835		0
C1_06340W_A 5	C1_06340W_A	C1_06340W_A CGDID:CAL0000179810	no	5	3	1929	31	0.639575	0.639575	AATAATAGTAATAATAATAATATTAATAATA	0	NNSNNNNINN	0.598009	0.598009	0.639575		0.639575		0
C1_06340W_A 6	C1_06340W_A	C1_06340W_A CGDID:CAL0000179810	no	6	1900-01-01 00:15:18	1130	101	-0.374716	1.00509	AATAATATCCCAATATAATATTAACAATAATAATAATATTAACAATAATAATGCTAATAATATTAACAATAAAAATACAAATGATTTATCAATTAAATTAC	1	IISQYNINNNNNINNNNANNINNKNTNDLSIKL	-0.479033	-0.479033	1.00509		1.00509		1.37981
C1_06340W_A 7	C1_06340W_A	C1_06340W_A CGDID:CAL0000179810	no	7	19	575	38	-0.898596	-0.898596	TAATAAAAGTATTATTTTAATAACCAAATATGATTTTA	1	NKSIILITKYDF	None	None	-0.898596		-0.898596		0
C1_06340W_A 8	C1_06340W_A	C1_06340W_A CGDID:CAL0000179810	no	8	3	911	28	0.46233	0.46233	ACCACTATCACCACCACCACCACCACCA	1	PLSPPPPPP	0.303382	0.303382	0.46233		0.46233		0
C1_06340W_A 9	C1_06340W_A	C1_06340W_A CGDID:CAL0000179810	no	9	12	2562	32	-0.863083	0.846978	TCATCATCTTCTTCATCTTCTTTTTCATCTTC	0	SSSSSSSFSS	-0.918115	-0.918115	0.846978		0.846978		1.71006
C1_06340W_B 1	C1_06340W_B	C1_06340W_B CGDID:CAL0000191394	no	1	1900-01-01 06:03:27	2779	73	1.01797	1.29123	CTTCTTCTTCTTCTTCTTGTTGTTGTTGTTGTTGTTCTTCTTCTTCTTGTTGTCGTTATTGTTCATCTTCTTC	2	SSSSSCCCCCCSSSSCCRYCSSS	1.29959	1.10827	1.29123		1.29123		0.27326
C1_06340W_B 10	C1_06340W_B	C1_06340W_B CGDID:CAL0000191394	no	10	3	1929	31	0.639575	0.639575	AATAATAGTAATAATAATAATATTAATAATA	0	NNSNNNNINN	0.598009	0.598009	0.639575		0.639575		0
C1_06340W_B 11	C1_06340W_B	C1_06340W_B CGDID:CAL0000191394	no	11	12	2568	32	-0.863083	0.846978	TCATCATCTTCTTCATCTTCTTTTTCATCTTC	0	SSSSSSSFSS	-0.918115	-0.918115	0.846978		0.846978		1.71006
C1_06340W_B 12	C1_06340W_B	C1_06340W_B CGDID:CAL0000191394	no	12	1899-12-31 03:06:00	405	34	0.61481	0.61481	TCATCATCATCATCAACATCAACACCAACATCAT	0	SSSSSTSTPTS	-0.14107	-0.14107	0.61481		0.61481		0
C1_06340W_B 13	C1_06340W_B	C1_06340W_B CGDID:CAL0000191394	no	13	9	2459	22	-0.994214	-0.994214	AGGAAGAGGAGGAAGAGGAGGA	1	GRGGRGG	-1.03519	-1.03519	-0.994214		-0.994214		0
C1_06340W_B 14	C1_06340W_B	C1_06340W_B CGDID:CAL0000191394	no	14	6	2332	37	-0.0793268	-0.0793268	ATAATCATAATCATAATCATAATCAACATAATCGATA	2	NHNHNHNQHNR	-0.309313	-0.309313	-0.0793268		-0.0793268		0
C1_06340W_B 15	C1_06340W_B	C1_06340W_B CGDID:CAL0000191394	no	15	9	286	34	-0.504371	-0.504371	CCAAAACACCAAAAACACCAAAACATTCAAAACA	2	KTPKTPKHSK	-1.03519	-1.03519	-0.504371		-0.504371		0
C1_06340W_B 16	C1_06340W_B	C1_06340W_B CGDID:CAL0000191394	no	16	3	825	37	0.780661	0.780661	CTGCTGGTGCTGCTGCTTCTGCTGCTTCTGCTGCTGC	0	SSVSSLSSLSSS	0.72224	0.72224	0.780661		0.780661		0
C1_06340W_B 17	C1_06340W_B	C1_06340W_B CGDID:CAL0000191394	no	17	19	575	38	-0.898596	-0.898596	TAATAAAAGTATTATTTTAATAACCAAATATGATTTTA	1	NKSIILITKYDF	None	None	-0.898596		-0.898596		0
C1_06340W_B 18	C1_06340W_B	C1_06340W_B CGDID:CAL0000191394	no	18	3	911	42	0.956361	0.956361	ACCACTATCACCACCACCACCACCACCACCATCATCATCACC	1	PLSPPPPPPPSSS	0.516554	0.516554	0.956361		0.956361		0
C1_06340W_B 19	C1_06340W_B	C1_06340W_B CGDID:CAL0000191394	no	19	15	3068	40	-1.22828	-1.22828	ATTATTTAAACATGATATATTATCAATTGATTATTTAAAA	1	LFKHDILSIDYLK	None	None	-2		-1.22828		0
C1_06340W_B 2	C1_06340W_B	C1_06340W_B CGDID:CAL0000191394	no	2	6	3207	36	0.0483892	0.0483892	GATGAGGATGAGGATGAGGATGAGAATGAGGATGAG	0	DEDEDEDENEDE	0.048389	0.048389	0.0483892		0.0483892		0
C1_06340W_B 3	C1_06340W_B	C1_06340W_B CGDID:CAL0000191394	no	3	3	503	53	0.902373	1.05237	AGAAGAAAATAACAATAACAAGGAGGAAGAAGAAGAAGAAGAAGAAAAAGAAG	1	EENNNNKEEEEEEEEKE	0.881644	0.881644	1.05237		1.05237		0.149996
C1_06340W_B 4	C1_06340W_B	C1_06340W_B CGDID:CAL0000191394	no	4	1899-12-31 21:06:15	1130	77	0.649593	1.00509	AATAATATCCCAATATAATATTAACAATAATAATAATATTAATAATAATAATGCTAATAATATTAACAATAAAAATA	1	IISQYNINNNNNINNNNANNINNKN	0.063454	0.058345	1.00509		1.00509		0.355499
C1_06340W_B 5	C1_06340W_B	C1_06340W_B CGDID:CAL0000191394	no	5	18	2231	51	-0.735002	-0.735002	ATTAGATTCTCAAAGATTAGATAATCATCAAAGAATAAATTCAATTCAAAG	1	LDSQRLDNHQRINSIQ	-0.895258	-0.895258	-0.735002		-0.735002		0
C1_06340W_B 6	C1_06340W_B	C1_06340W_B CGDID:CAL0000191394	no	6	1899-12-31 03:15:00	1401	44	0.61503	0.890051	TATAATTGTAATAATATAATTGTTAATAATAATAATAATAATAA	0	YNCNNIIVNNNNNN	0.473678	0.448	0.890051		0.890051		0.275021
C1_06340W_B 7	C1_06340W_B	C1_06340W_B CGDID:CAL0000191394	no	7	3	1961	25	0.6266	0.6266	TGATGATGATGATGATGATGATGAT	1	DDDDDDDD	0.573207	0.573207	0.6266		0.6266		0
C1_06340W_B 8	C1_06340W_B	C1_06340W_B CGDID:CAL0000191394	no	8	1900-01-01 09:27:00	1588	90	-0.762615	0.748249	CAACAAAACAAATGAGTAATAATATAAGACCAACATCAATCAATATTAGTACTACAAAAACACCAACAACTACTAGTACTACCAATAAAC	2	TKQMSNNIRPTSINISTTKTPTTTSTTNK	-0.945973	-0.945973	0.748249		0.748249		1.51086
C1_06340W_B 9	C1_06340W_B	C1_06340W_B CGDID:CAL0000191394	no	9	1899-12-31 03:03:00	189	30	0.870827	0.870827	ACAACAACAACAACAACAACAACAACAACA	0	TTTTTTTTTT	0.870827	0.870827	0.870827		0.870827		0
C1_06350W_A 1	C1_06350W_A	C1_06350W_A CGDID:CAL0000191771	no	1	1899-12-31 03:09:00	2352	46	0.950213	1.12549	AACAACAACAACAATAATAACAATAATAATAATAATAATAATAATA	0	NNNNNNNNNNNNNNN
C1_06350W_A 10	C1_06350W_A	C1_06350W_A CGDID:CAL0000191771	no	10	12	2169	23	-1.12987	0.516554	TCTTCCTCTTCTTCTTCCTCTTC	0	SSSSSSS
C1_06350W_A 2	C1_06350W_A	C1_06350W_A CGDID:CAL0000191771	no	2	6	667	33	-0.0999469	0.0273186	AACCACAACCACAACCACAACCACAGCCACAAC	2	PQPQPQPQPQ
C1_06350W_A 3	C1_06350W_A	C1_06350W_A CGDID:CAL0000191771	no	3	1899-12-31 12:24:00	2233	60	-0.60988	-0.38539	AATTGAAAAATCTTGATGAATTAATTAATTTAATAATTTATAAATTAATGAAAAAATTAA	2	LKNLDELINLIIYKLMKKL
C1_06350W_A 4	C1_06350W_A	C1_06350W_A CGDID:CAL0000191771	no	4	12	108	38	-0.930123	0.721225	GAAGAGGAGGAGGAGGAGGAAAACGAAGATGAAGACGA	0	EEEEEEENEDED
C1_06350W_A 5	C1_06350W_A	C1_06350W_A CGDID:CAL0000191771	no	5	3	1342	37	0.554748	0.62382	AAGAAATAGAAGAAGAAGAAGAAGAGGTTGAAGAAGA	2	EIEEEEEEVEE
C1_06350W_A 6	C1_06350W_A	C1_06350W_A CGDID:CAL0000191771	no	6	20	1396	46	-1.04041	-0.86109	ATATTGGTGATACTTCATTGATTAGTGGGATAATTAATGATATAGT	2	IGDTSLISGIINDI
C1_06350W_A 7	C1_06350W_A	C1_06350W_A CGDID:CAL0000191771	no	7	1899-12-31 06:12:18	250	35	-0.209993	1.0256	CTCCTCCGCCACCTCCACCTCCACCGCCACCGCCA	2	PPPPPPPPPPP
C1_06350W_A 8	C1_06350W_A	C1_06350W_A CGDID:CAL0000191771	no	8	6	2029	39	0.178162	0.178162	AACAACAACAAAAACAAAAACAAAAACAAAAACAACAAC	2	QQQKQKQKQKQQ
C1_06350W_A 9	C1_06350W_A	C1_06350W_A CGDID:CAL0000191771	no	9	18	850	44	-1.0017	-0.853725	CATCACCAACATTATCACTCACACCACCATATCTGACATCACCA	2	SPTLSLTPPYSTSP
C1_06350W_B 1	C1_06350W_B	C1_06350W_B CGDID:CAL0000182729	no	1	1899-12-31 06:12:18	250	35	-0.209993	1.0256	CTCCTCCGCCACCTCCACCTCCACCGCCACCGCCA	2	PPPPPPPPPPP
C1_06350W_B 10	C1_06350W_B	C1_06350W_B CGDID:CAL0000182729	no	10	6	2029	39	0.178162	0.178162	AACAACAACAAAAACAAAAACAAAAACAAAAACAACAAC	2	QQQKQKQKQKQQ
C1_06350W_B 2	C1_06350W_B	C1_06350W_B CGDID:CAL0000182729	no	2	12	108	38	-0.930123	0.721225	GAAGAGGAGGAGGAGGAGGAAAACGAAGATGAAGACGA	0	EEEEEEENEDED
C1_06350W_B 3	C1_06350W_B	C1_06350W_B CGDID:CAL0000182729	no	3	20	1396	46	-1.04041	-0.835293	ATATTGGTGATACTTCATTGATTAGTGGGATAATTAATGATATAGT	2	IGDTSLISGIINDI
C1_06350W_B 4	C1_06350W_B	C1_06350W_B CGDID:CAL0000182729	no	4	1899-12-31 09:03:00	2352	46	0.950213	1.12549	AACAACAACAACAATAATAACAATAATAATAATAATAATAATAATA	0	NNNNNNNNNNNNNNN
C1_06350W_B 5	C1_06350W_B	C1_06350W_B CGDID:CAL0000182729	no	5	1900-01-01 00:12:00	2233	60	-0.60988	-0.38539	AATTGAAAAATCTTGATGAATTAATTAATTTAATAATTTATAAATTAATGAAAAAATTAA	2	LKNLDELINLIIYKLMKKL
C1_06350W_B 6	C1_06350W_B	C1_06350W_B CGDID:CAL0000182729	no	6	6	667	33	-0.0999469	0.0273186	AACCACAACCACAACCACAACCACAGCCACAAC	2	PQPQPQPQPQ
C1_06350W_B 7	C1_06350W_B	C1_06350W_B CGDID:CAL0000182729	no	7	18	850	44	-1.0017	-0.853725	CATCACCAACATTATCACTCACACCACCATATCTGACATCACCA	2	SPTLSLTPPYSTSP
C1_06350W_B 8	C1_06350W_B	C1_06350W_B CGDID:CAL0000182729	no	8	12	2169	23	-1.12987	0.516554	TCTTCCTCTTCTTCTTCCTCTTC	0	SSSSSSS
C1_06350W_B 9	C1_06350W_B	C1_06350W_B CGDID:CAL0000182729	no	9	3	1342	37	0.554748	0.62382	AAGAAATAGAAGAAGAAGAAGAAGAGGTTGAAGAAGA	2	EIEEEEEEVEE
C1_06360W_A 1	C1_06360W_A	C1_06360W_A CGDID:CAL0000193910	no	1	3	174	29	0.525239	0.525239	GATGATGATTATGATGATGAAGATGATGA	0	DDDYDDEDD
C1_06360W_A 2	C1_06360W_A	C1_06360W_A CGDID:CAL0000193910	no	2	3	378	29	0.56868	0.56868	GGAGGAGGAGAAGGAGGAGGAGGAGAGAG	0	GGGEGGGGE
C1_06360W_B 1	C1_06360W_B	C1_06360W_B CGDID:CAL0000173986	no	1	3	174	29	0.525239	0.525239	GATGATGATTATGATGATGAAGATGATGA	0	DDDYDDEDD
C1_06360W_B 2	C1_06360W_B	C1_06360W_B CGDID:CAL0000173986	no	2	3	378	29	0.56868	0.56868	GGAGGAGGAGAAGGAGGAGGAGGAGAGAG	0	GGGEGGGGE
C1_06390W_A 1	C1_06390W_A	C1_06390W_A CGDID:CAL0000198739	no	1	3	210	30	0.551109	0.551109	CAACAACAAGATAACAACAACAACAACAAC	0	QQQDNNNNNN
C1_06390W_A 2	C1_06390W_A	C1_06390W_A CGDID:CAL0000198739	no	2	1899-12-31 10:09:00	444	49	-0.628195	-0.628195	AAAATTATTGAAAATTTAGAAAATGATATTAAATTAGATGAAAATTTTG	0	KIIENLENDIKLDENF
C1_06390W_A 3	C1_06390W_A	C1_06390W_A CGDID:CAL0000198739	no	3	10	251	32	-0.799625	-0.799625	AAATTTGATAAAATATGATAATAATAATGATA	1	NLIKYDNNND
C1_06390W_A 4	C1_06390W_A	C1_06390W_A CGDID:CAL0000198739	no	4	13	61	26	-1.01488	-1.01488	AATTAGCTTATCAATTAGGATTATCA	2	LAYQLGLS
C1_06390W_A 5	C1_06390W_A	C1_06390W_A CGDID:CAL0000198739	no	5	3	645	30	0.747237	0.747237	AATAATAATAATAATAATAATATTATTAAT	0	NNNNNNNIIN
C1_06390W_B 1	C1_06390W_B	C1_06390W_B CGDID:CAL0000193397	no	1	3	210	30	0.551109	0.551109	CAACAACAAGATAACAACAACAACAACAAC	0	QQQDNNNNNN
C1_06390W_B 2	C1_06390W_B	C1_06390W_B CGDID:CAL0000193397	no	2	1899-12-31 09:10:00	444	49	-0.628195	-0.628195	AAAATTATTGAAAATTTAGAAAATGATATTAAATTAGATGAAAATTTTG	0	KIIENLENDIKLDENF
C1_06390W_B 3	C1_06390W_B	C1_06390W_B CGDID:CAL0000193397	no	3	3	645	30	0.747237	0.747237	AATAATAATAATAATAATAATATTATTAAT	0	NNNNNNNIIN
C1_06390W_B 4	C1_06390W_B	C1_06390W_B CGDID:CAL0000193397	no	4	10	251	32	-0.799625	-0.799625	AAATTTGATAAAATATGATAATAATAATGATA	1	NLIKYDNNND
C1_06390W_B 5	C1_06390W_B	C1_06390W_B CGDID:CAL0000193397	no	5	13	61	26	-1.01488	-1.01488	AATTAGCTTATCAATTAGGATTATCA	2	LAYQLGLS
C1_06400C_A 1	C1_06400C_A	C1_06400C_A CGDID:CAL0000199872	no	1	6	156	45	-0.0509391	0.191482	GGTAAAGGTAAAGGTAAGGGTAAGGGGAAAGTTAGTAAAGGTAAA	0	GKGKGKGKGKVSKGK
C1_06400C_A 2	C1_06400C_A	C1_06400C_A CGDID:CAL0000199872	no	2	1899-12-31 15:12:00	571	39	-0.994185	-0.994185	TGGGAGCACCAGTGACAGCAGCACCAGTGGCAGAACCAG	2	GAPVTAAPVAEP
C1_06400C_A 3	C1_06400C_A	C1_06400C_A CGDID:CAL0000199872	no	3	16	1696	60	-0.953132	-0.891887	TACAATATTTGAAATACAAACATTTTAAAAAGCATGAATTTGAAAAACCATATTTCAAAT	2	QYLKYKHFKKHEFEKPYFK
C1_06400C_B 1	C1_06400C_B	C1_06400C_B CGDID:CAL0000187734	no	1	6	156	45	-0.0509391	0.236917	GGTAAAGGTAAAGGTAAGGGTAAGGGGAAAGTTAGTAAAGGTAAA	0	GKGKGKGKGKVSKGK
C1_06400C_B 2	C1_06400C_B	C1_06400C_B CGDID:CAL0000187734	no	2	1899-12-31 15:12:00	571	39	-0.994185	-0.994185	TGGGAGCACCAGTGACAGCAGCACCAGTGGCAGAACCAG	2	GAPVTAAPVAEP
C1_06400C_B 3	C1_06400C_B	C1_06400C_B CGDID:CAL0000187734	no	3	16	1696	60	-0.953132	-0.79768	TACAATATTTGAAATACAAACATTTTAAAAAGCATGAATTTGAAAAACCATATTTCAAAT	2	QYLKYKHFKKHEFEKPYFK
C1_06410W_A 1	C1_06410W_A	C1_06410W_A CGDID:CAL0000200820	no	1	6	852	24	-0.562598	-0.562598	TCAAAATCAACATCAACATCAACA	0	SKSTSTST
C1_06410W_A 2	C1_06410W_A	C1_06410W_A CGDID:CAL0000200820	no	2	3	23	29	0.834623	0.834623	TAATAATAATAATAATAATAATAATAATA	1	NNNNNNNNN
C1_06410W_A 3	C1_06410W_A	C1_06410W_A CGDID:CAL0000200820	no	3	17	2216	50	-0.833362	-0.833362	ATTAAATTTAAAAATTATTGAATTACAACAATTATCAATTAATAATAATT	1	LNLKIIELQQLSINNN
C1_06410W_A 4	C1_06410W_A	C1_06410W_A CGDID:CAL0000200820	no	4	1900-01-01 01:32:00	2455	65	-0.82693	-0.82693	ATAGTAATTTAAATGAATTAACTGGATTTTTATTTAATATAATTAATGAATTTATGGATATTTAT	2	SNLNELTGFLFNIINEFMDIY
C1_06410W_A 5	C1_06410W_A	C1_06410W_A CGDID:CAL0000200820	no	5	1899-12-31 09:03:00	1104	91	0.97995	1.2783	GATGAAGAGGAAGGAAACGAAGGAGAAGAAGAAGAAGAAGAAGAAGATGATGATGATGAAGGAGTGTTAGACGATGAAGACGACGACGACG	0	DEEEGNEGEEEEEEEDDDDEGVLDDEDDDD
C1_06410W_A 6	C1_06410W_A	C1_06410W_A CGDID:CAL0000200820	no	6	18	1453	46	-1.18908	-0.879115	CTAGTTCCAATCCTAAATCTGATACCAAATCTGATTCTAGATCCAA	2	SSNPKSDTKSDSRS
C1_06410W_B 1	C1_06410W_B	C1_06410W_B CGDID:CAL0000188926	no	1	6	852	24	-0.562598	-0.562598	TCAAAATCAACATCAACATCAACA	0	SKSTSTST
C1_06410W_B 2	C1_06410W_B	C1_06410W_B CGDID:CAL0000188926	no	2	18	1453	46	-1.18908	-0.879115	CTAGTTCCAATCCTAAATCTGATACCAAATCTGATTCTAGATCCAA	2	SSNPKSDTKSDSRS
C1_06410W_B 3	C1_06410W_B	C1_06410W_B CGDID:CAL0000188926	no	3	1900-01-01 01:32:00	2455	65	-0.82693	-0.82693	ATAGTAATTTAAATGAATTAACTGGATTTTTATTTAATATAATTAATGAATTTATGGATATTTAT	2	SNLNELTGFLFNIINEFMDIY
C1_06410W_B 4	C1_06410W_B	C1_06410W_B CGDID:CAL0000188926	no	4	1899-12-31 09:03:00	1104	91	0.97995	1.2783	GATGAAGAGGAAGGAAACGAAGGAGAAGAAGAAGAAGAAGAAGAAGATGATGATGATGAAGGAGTGTTAGACGATGAAGACGACGACGACG	0	DEEEGNEGEEEEEEEDDDDEGVLDDEDDDD
C1_06410W_B 5	C1_06410W_B	C1_06410W_B CGDID:CAL0000188926	no	5	17	2216	50	-0.833362	-0.833362	ATTAAATTTAAAAATTATTGAATTACAACAATTATCAATTAATAATAATT	1	LNLKIIELQQLSINNN
C1_06410W_B 6	C1_06410W_B	C1_06410W_B CGDID:CAL0000188926	no	6	3	23	29	0.834623	0.834623	TAATAATAATAATAATAATAATAATAATA	1	NNNNNNNNN
C1_06420C_A 1	C1_06420C_A	C1_06420C_A CGDID:CAL0000177039	no	1	1899-12-31 06:12:00	308	39	-0.193282	0.504106	TGAAGATGACGATGACGATGACAATGAAGATAACGTTGA	1	EDDDDDDNEDNV
C1_06420C_A 2	C1_06420C_A	C1_06420C_A CGDID:CAL0000177039	no	2	1899-12-31 06:18:00	590	43	-0.217551	-0.00418408	ACAATTACAACCACAACCACAATCACAACCACAACTACGATCA	1	QLQPQPQSQPQLRS
C1_06420C_A 3	C1_06420C_A	C1_06420C_A CGDID:CAL0000177039	no	3	3	659	24	0.379879	0.573207	ACAACAACAACAACAGCAACAACA	1	QQQQQQQ
C1_06420C_B 1	C1_06420C_B	C1_06420C_B CGDID:CAL0000192625	no	1	1899-12-31 06:12:00	308	39	-0.193282	0.504106	TGAAGATGACGATGACGATGACAATGAAGATAACGTTGA	1	EDDDDDDNEDNV
C1_06420C_B 2	C1_06420C_B	C1_06420C_B CGDID:CAL0000192625	no	2	1899-12-31 06:18:00	590	43	-0.217551	-0.00418408	ACAATTACAACCACAACCACAATCACAACCACAACTACGATCA	1	QLQPQPQSQPQLRS
C1_06420C_B 3	C1_06420C_B	C1_06420C_B CGDID:CAL0000192625	no	3	3	659	24	0.379879	0.573207	ACAACAACAACAACAGCAACAACA	1	QQQQQQQ
C1_06440C_A 1	C1_06440C_A	C1_06440C_A CGDID:CAL0000189377	no	1	9	1638	27	-0.849266	-0.849266	ATGTTAAAATTGATTAAAATGATTAAA	0	MLKLIKMIK
C1_06440C_A 2	C1_06440C_A	C1_06440C_A CGDID:CAL0000189377	no	2	20	1963	45	-0.98039	-0.862598	ATAGTTTAGAAGAAAATGAGAGATTTAGTAAGATTTTGATAGATT	2	SLEENERFSKILID
C1_06440C_A 3	C1_06440C_A	C1_06440C_A CGDID:CAL0000189377	no	3	18	2450	43	-0.813085	-0.813085	GGAATATCATTCATTAATGGAATATCGATGCCGTAATGAATAT	1	EYHSLMEYRCRNEY
C1_06440C_B 1	C1_06440C_B	C1_06440C_B CGDID:CAL0000186423	no	1	20	1963	45	-0.98039	-0.862598	ATAGTTTAGAAGAAAATGAGAGATTTAGTAAGATTTTGATAGATT	2	SLEENERFSKILID
C1_06450C_A 1	C1_06450C_A	RPS14B CGDID:CAL0000196584	yes	1	12	159	39	-0.919507	-0.919507	GCTGCTATGTTGGCTGCTCAAGATGTTGCTGCTAAATGT	0	AAMLAAQDVAAKC
C1_06450C_B 1	C1_06450C_B	C1_06450C_B CGDID:CAL0000183245	yes	1	12	159	39	-0.919507	-0.919507	GCTGCTATGTTGGCTGCTCAAGATGTTGCTGCTAAATGT	0	AAMLAAQDVAAKC
C1_06500W_A 1	C1_06500W_A	C1_06500W_A CGDID:CAL0000196852	no	1	18	669	38	-0.866402	-0.866402	AAATCTACAGGTGTTAACAAATCTCAAGGTGCTAAAAA	0	KSTGVNKSQGAK
C1_06520C_A 1	C1_06520C_A	BPH1 CGDID:CAL0000197663	no	1	12	265	28	-0.985658	0.646654	AAGATGATGAAGAAGAGGAAGAAGAAGA	2	DDEEEEEE
C1_06520C_A 2	C1_06520C_A	BPH1 CGDID:CAL0000197663	no	2	6	1322	29	-0.457493	0.46233	TAACAATAACAATAACAATGGCAATAACA	1	NNNNNNGNN
C1_06520C_A 3	C1_06520C_A	BPH1 CGDID:CAL0000197663	no	3	12	1901	26	-1.01764	-1.01764	TTTGCTTAATGTTTTGCTTGAATTTT	1	LLNVLLEF
C1_06520C_A 4	C1_06520C_A	BPH1 CGDID:CAL0000197663	no	4	12	1568	24	-1.14737	-1.14737	AAAGAAAAATGTAAAGCAAAATGT	1	KKNVKQN
C1_06520C_B 1	C1_06520C_B	C1_06520C_B CGDID:CAL0000181967	no	1	1899-12-31 03:06:12	265	38	0.537272	0.646654	AAGATGAAGAAGAAGAGGAAGAAGAAGATAATGATGAA	2	DEEEEEEEDNDE
C1_06520C_B 2	C1_06520C_B	C1_06520C_B CGDID:CAL0000181967	no	2	12	1901	26	-1.01764	-1.01764	TTTGCTTAATGTTTTGCTTGAATTTT	1	LLNVLLEF
C1_06520C_B 3	C1_06520C_B	C1_06520C_B CGDID:CAL0000181967	no	3	6	1322	29	-0.319976	0.646654	TAACAATAACAATAACAATAGCAATAACA	1	NNNNNNSNN
C1_06520C_B 4	C1_06520C_B	C1_06520C_B CGDID:CAL0000181967	no	4	12	1568	24	-1.14737	-1.14737	AAAGAAAAATGTAAAGCAAAATGT	1	KKNVKQN
C1_06530C_A 1	C1_06530C_A	C1_06530C_A CGDID:CAL0000197778	no	1	6:12:30:36	3649	180	1.01221	1.29695	AAGAAACAGAGAAACAGAAAGAGGAACAAGAACAGGAACAGGAACAGGAACAGGAACAGGAACAAGAGCAAGAGCAAGAGCCAGATCAAGAGCCAGATCAAGATCAAGAGCCAGATCAAGAGCCAGATCAAGATCAAGATCAAGAGCCAGATCAAGAGCCAGATCAAGATCAAGAGCAGA	2	ETEKQKEEQEQEQEQEQEQEQEQEQEPDQEPDQDQEPDQEPDQDQDQEPDQEPDQDQEQ
C1_06530C_B 1	C1_06530C_B	C1_06530C_B CGDID:CAL0000176373	no	1	12:6:30:15:18:18:36:12	3626	203	1.11186	1.18982	AATTGAACAAGATATAATTGATAAAGAAATAGAGAAACAGAAAGAGGAACAAGAACAGGAACAGGAACAGGAACAGGAACAGGAACAAGACCAAGAGCAAGAGCCAGATCAAGAGCCAGATCAAGAACAAGAGCCAGATCAAGAGCCAGATCAAGATCAAGAGCAAGAGCCAGATCAAGAGCCAGATCAAGATCAAGAGCAGA	1	IEQDIIDKEIEKQKEEQEQEQEQEQEQEQDQEQEPDQEPDQEQEPDQEPDQDQEQEPDQEPDQDQEQ
C1_06540C_B 1	C1_06540C_B	C1_06540C_B CGDID:CAL0000196514	no	1	16	819	49	-1.3178	-0.939244	ATAAATATTGATTTGAATAAATCGTTATATGAAAAAATCGATTTAAATA	0	INIDLNKSLYEKIDLN
C1_06550W_A 1	C1_06550W_A	GLT1 CGDID:CAL0000182870	no	1	15	3562	27	-1.0292	-1.0292	TGGGTACTTGTCCAGTGGGTATTGCCA	2	GTCPVGIA
C1_06550W_A 2	C1_06550W_A	GLT1 CGDID:CAL0000182870	no	2	18	3874	33	-0.928485	-0.928485	TTGATAATAAATTGATTGATGAATCAGAATTGA	2	DNKLIDESEL
C1_06550W_B 1	C1_06550W_B	C1_06550W_B CGDID:CAL0000177815	no	1	15	3562	27	-1.0292	-1.0292	TGGGTACTTGTCCAGTGGGTATTGCCA	2	GTCPVGIA
C1_06550W_B 2	C1_06550W_B	C1_06550W_B CGDID:CAL0000177815	no	2	18	3874	33	-0.928485	-0.928485	TTGATAACAAATTGATTGATGAATCAGAATTGA	2	DNKLIDESEL
C1_06600W_A 1	C1_06600W_A	C1_06600W_A CGDID:CAL0000176560	no	1	1899-12-31 12:06:18	896	59	-0.13412	0.539143	AAGAGGTAGAGGTAGAGGAAGAGGCAGAGGCGGAAGAGGTAATTGGAGAGGCAGAGGTA	1	RGRGRGRGRGGRGNWRGRG
C1_06600W_A 2	C1_06600W_A	C1_06600W_A CGDID:CAL0000176560	no	2	1899-12-31 15:15:00	435	56	-0.510736	-0.493448	TCAAGTGCTCCAACTCAAGCTTCTCCAGCTCAAGCAGTACCAGCTCAACCAGTCCA	0	SSAPTQASPAQAVPAQPV
C1_06600W_A 3	C1_06600W_A	C1_06600W_A CGDID:CAL0000176560	no	3	15	570	29	-1.13363	-1.13363	GCTGATGATCAACCGGCTGATGCTCAACC	0	ADDQPADAQ
C1_06600W_A 4	C1_06600W_A	C1_06600W_A CGDID:CAL0000176560	no	4	15	962	30	-1.14611	-1.14611	TGGTAGAGGTGGTAACTGGAGAGGTGGTAA	1	GRGGNWRGG
C1_06600W_B 1	C1_06600W_B	C1_06600W_B CGDID:CAL0000193794	no	1	1899-12-31 15:15:00	435	56	-0.510736	-0.46427	TCAAGTGCTCCAACTCAAGCTTCTCCAGCTCAAGCAGTACCAGCTCAACCAGTCCA	0	SSAPTQASPAQAVPAQPV
C1_06600W_B 2	C1_06600W_B	C1_06600W_B CGDID:CAL0000193794	no	2	1899-12-31 06:15:12	897	56	0.159839	0.466461	AGAGGTAGAGGTAGAGGAAGAGGCAGAGGCGGAAGAGGCAATTGGAGAGGCAGAGG	0	RGRGRGRGRGGRGNWRGR
C1_06600W_B 3	C1_06600W_B	C1_06600W_B CGDID:CAL0000193794	no	3	15	962	30	-1.14611	-1.14611	TGGTAGAGGTGGTAACTGGAGAGGTGGTAA	1	GRGGNWRGG
C1_06600W_B 4	C1_06600W_B	C1_06600W_B CGDID:CAL0000193794	no	4	15	570	29	-1.13363	-1.13363	GCTGATGATCAACCGGCTGATGCTCAACC	0	ADDQPADAQ
C1_06660W_A 1	C1_06660W_A	C1_06660W_A CGDID:CAL0000196966	no	1	12	1658	34	-1.15929	-1.05449	TAAATTGAATGAACAACTTGATGAACTAAACTTG	1	KLNEQLDELNL
C1_06660W_B 1	C1_06660W_B	C1_06660W_B CGDID:CAL0000186439	no	1	12	1658	34	-1.15929	-1.05449	TAAATTGAATGAACAACTTGATGAACTAAACTTG	1	KLNEQLDELNL
C1_06670W_B 1	C1_06670W_B	C1_06670W_B CGDID:CAL0000180098	no	1	16	1991	30	-1.01825	-1.01825	GAAAAAGTCAACACTTGAAAAAGCAAAACT	1	KKSTLEKAK
C1_06680W_A 1	C1_06680W_A	VPS34 CGDID:CAL0000195103	no	1	15	1494	29	-1.13363	-1.13363	GCATTGAAATATGAGGCATTGATATATGA	0	ALKYEALIY
C1_06740C_A 1	C1_06740C_A	NOP6 CGDID:CAL0000191755	no	1	1899-12-31 17:19:00	60	65	-0.947993	-0.101303	AAAGAGGAAAGAGATGCAGAAAAGGAGGAAAAGTTAGAAAGGAAAAGAAAAGCTGAAGAGGAAAA	0	KEERDAEKEEKLERKRKAEEE
C1_06740C_B 1	C1_06740C_B	C1_06740C_B CGDID:CAL0000200892	no	1	1899-12-31 17:19:00	60	65	-0.947993	-0.0315488	AAAGAGGAAAGAGATGCAGAAAAGGAGGAAAAGTTAGAAAGGAAAAGAAAAGCTGAAGAGGAAAA	0	KEERDAEKEEKLERKRKAEEE
C1_06760C_A 1	C1_06760C_A	C1_06760C_A CGDID:CAL0000201524	no	1	12	1361	24	-1.14737	-1.14737	ACCACCGCAACCACCAACGCAACC	1	PPQPPTQ
C1_06760C_B 1	C1_06760C_B	C1_06760C_B CGDID:CAL0000185520	no	1	12	1359	24	-1.14737	-1.14737	ACCACCGCAACCACCAACGCAACC	0	TTATTNAT
C1_06780W_A 1	C1_06780W_A	NPR1 CGDID:CAL0000199299	no	1	9:3:12:18	36	63	1.00021	1.10304	CAACTGCCACAACAACCACAGCAGCAACAGCAACAACAACAGCAACAACAACCACAACAGCCA	0	QSPQQPQQQQQQQQQQQPQQP
C1_06780W_B 1	C1_06780W_B	C1_06780W_B CGDID:CAL0000187185	no	1	9:3:12:18	36	63	1.00021	1.10304	CAACTGCCACAACAACCACAGCAGCAACAGCAACAACAACAGCAACAACAACCACAACAGCCA	0	QSPQQPQQQQQQQQQQQPQQP
C1_06820W_A 1	C1_06820W_A	C1_06820W_A CGDID:CAL0000186698	no	1	6	46	55	0.085769	0.253807	CAACACCGTACACAATACCAACAAAACATCAACCACAACACCAACACCAATCACC	2	TPYTIPTKHQPQHQHQS
C1_06820W_B 1	C1_06820W_B	C1_06820W_B CGDID:CAL0000192800	no	1	6	46	55	0.085769	0.253807	CAACACCGTACACAATACCAACAAAACATCAACCACAACACCAACACCAATCACC	2	TPYTIPTKHQPQHQHQS
C1_06850W_A 1	C1_06850W_A	PCL7 CGDID:CAL0000179255	no	1	1900-01-01 07:13:00	1897	70	-1.2743	-0.989143	TATTATTAGATTTCAAATTGATGATTTCTGTTGAAGATTTACAAAATTATGGTGATTTATTATTAAGATT	2	LLDFKLMISVEDLQNYGDLLLR
C1_06850W_A 2	C1_06850W_A	PCL7 CGDID:CAL0000179255	no	2	1899-12-31 15:09:00	1439	42	-0.579035	0.938844	CGATAATGATGATGAAGAAGAAGATGACGATGAAGACGATGA	1	DNDDEEEDDDEDD
C1_06850W_A 3	C1_06850W_A	PCL7 CGDID:CAL0000179255	no	3	15	1865	30	-1.01443	-1.01443	GGAATTAAATTATTTGGAATTACAATTTTT	1	ELNYLELQF
C1_06850W_A 4	C1_06850W_A	PCL7 CGDID:CAL0000179255	no	4	12	815	33	-1.05938	-1.05938	CCAACACAATAACAACAACCATAACCATCACCA	1	QHNNNNHNHH
C1_06850W_B 1	C1_06850W_B	C1_06850W_B CGDID:CAL0000191821	no	1	1899-12-31 15:09:00	1439	42	-0.579035	0.938844	CGATAATGATGATGAAGAAGAAGATGACGATGAAGACGATGA	1	DNDDEEEDDDEDD
C1_06850W_B 2	C1_06850W_B	C1_06850W_B CGDID:CAL0000191821	no	2	13	1904	38	-1.4099	-1.4099	AGATTTCAAATTGATGATTTCTGTTGAAGATTTACAAA	1	DFKLMISVEDLQ
C1_06850W_B 3	C1_06850W_B	C1_06850W_B CGDID:CAL0000191821	no	3	15	1865	30	-1.01443	-1.01443	GGAATTAAATTATTTGGAATTACAATTTTT	1	ELNYLELQF
C1_06860W_A 1	C1_06860W_A	C1_06860W_A CGDID:CAL0000199366	no	1	20	990	54	-1.21259	-0.883698	TTATTCAACTATATGCCGTTGGTTATAATTATATCTGTTGGATTTATTTACATA	0	LFNYMPLVIIISVGFIYI
C1_06860W_B 1	C1_06860W_B	C1_06860W_B CGDID:CAL0000184198	no	1	20	990	54	-1.21259	-0.883698	TTATTCAACTATATGCCGTTGGTTATAATTATATCTGTTGGATTTATTTACATA	0	LFNYMPLVIIISVGFIYI
C1_06880C_A 1	C1_06880C_A	SPO22 CGDID:CAL0000181289	yes	1	8	2626	20	-0.974639	-0.974639	AATCATGGAATCATGGAATC	2	SWNHGI
C1_06880C_B 1	C1_06880C_B	C1_06880C_B CGDID:CAL0000175231	yes	1	8	2626	20	-0.974639	-0.974639	AATCATGGAATCATGGAATC	2	SWNHGI
C1_06910C_A 1	C1_06910C_A	C1_06910C_A CGDID:CAL0000179377	no	1	18	2657	37	-1.01272	-0.538108	AAAGAAATCAAAAAAGAAGAAAAAATCCAAAAAGAAG	1	KKSKKKKKSKKK
C1_06910C_B 1	C1_06910C_B	C1_06910C_B CGDID:CAL0000191327	no	1	18	2657	37	-1.01272	-0.538108	AAAGAAATCAAAAAAGAAGAAAAAATCCAAAAAGAAG	1	KKSKKKKKSKKK
C1_06930W_A 1	C1_06930W_A	PGA63 CGDID:CAL0000193385	no	1	14	1975	31	-0.870966	-0.870966	CTGATTATGAGTCTGAATTATTGAGTTTGAA	2	DYESELLSL
C1_06930W_A 2	C1_06930W_A	PGA63 CGDID:CAL0000193385	no	2	15	2385	37	-0.831837	-0.831837	GCTCCTCCTGTTCAAGCTCCTCCTGTTCAAGCTCCTC	0	APPVQAPPVQAP
C1_06930W_A 3	C1_06930W_A	PGA63 CGDID:CAL0000193385	no	3	6	2435	35	-0.00626944	1.0256	GCAACAGCAACAGCAACAACAACAGCAACAGCAAC	1	QQQQQQQQQQQ
C1_06930W_B 1	C1_06930W_B	C1_06930W_B CGDID:CAL0000180453	no	1	14	1975	31	-0.870966	-0.870966	CTGATTATGAGTCTGAATTATTGAGTTTGAA	2	DYESELLSL
C1_06930W_B 2	C1_06930W_B	C1_06930W_B CGDID:CAL0000180453	no	2	15	2385	37	-0.831837	-0.831837	GCTCCTCCTGTTCAAGCTCCTCCTGTTCAAGCTCCTC	0	APPVQAPPVQAP
C1_06930W_B 3	C1_06930W_B	C1_06930W_B CGDID:CAL0000180453	no	3	6	2435	35	-0.00626944	1.0256	GCAACAGCAACAGCAACAACAACAGCAACAGCAAC	1	QQQQQQQQQQQ
C1_06940C_A 1	C1_06940C_A	ATC1 CGDID:CAL0000186706	no	1	12	1640	24	-1.18811	-1.18811	TATGGCAGTTGCTATGGCTAGTTG	1	MAVAMAS
C1_06940C_B 1	C1_06940C_B	C1_06940C_B CGDID:CAL0000198966	no	1	12	1640	24	-1.18811	-1.18811	TATGGCAGTTGCTATGGCTAGTTG	1	MAVAMAS
C1_07000W_A 1	C1_07000W_A	MEF2 CGDID:CAL0000188276	no	1	17	180	33	-0.976919	-0.976919	TTTGAAGTCATTAGATCTTTGAGAGTACTAGAT	0	FEVIRSLRVLD
C1_07000W_B 1	C1_07000W_B	C1_07000W_B CGDID:CAL0000190147	no	1	17	180	33	-0.976919	-0.976919	TTTGAAGTCATTAGATCTTTGAGAGTACTAGAT	0	FEVIRSLRVLD
C1_07010W_A 1	C1_07010W_A	C1_07010W_A CGDID:CAL0000182411	no	1	1899-12-31 09:27:12	675	96	-0.0264033	0.576148	CAACTCCAACAACAATTTCAACAGCAGCTTCAACAACAACAGCTCCCGCAACAGCCTCAACAACTTCAACAACCTCAACAGCCTCAGCAATCACAA	0	QLQQQFQQQLQQQQLPQQPQQLQQPQQPQQSQ
C1_07010W_B 1	C1_07010W_B	C1_07010W_B CGDID:CAL0000180392	no	1	1899-12-31 09:27:12	675	96	-0.0264033	0.576148	CAACTCCAACAACAATTTCAACAGCAGCTTCAACAACAACAGCTCCCGCAACAGCCTCAACAACTTCAACAACCTCAACAGCCTCAGCAATCACAA	0	QLQQQFQQQLQQQQLPQQPQQLQQPQQPQQSQ
C1_07030C_A 1	C1_07030C_A	RBT4 CGDID:CAL0000174557	no	1	18	93	61	-0.6193	-0.0270948	GTTGGTGAAACTGCCACCGTTGCTACAACTGTTACCGTTGGTGCAACTGTCACTGGTGGTG	0	VGETATVATTVTVGATVTGG
C1_07030C_A 2	C1_07030C_A	RBT4 CGDID:CAL0000174557	no	2	33	172	94	-0.409705	-0.34127	TTCAACAATCAGCTGCTCCAGAAGCTGGTGATATTCAACAATCAGCTGTTCCAGAAGCTGATGATATCCAACAATCAGCTGTTCCAGAAGCTGA	2	QQSAAPEAGDIQQSAVPEADDIQQSAVPEA
C1_07030C_B 1	C1_07030C_B	C1_07030C_B CGDID:CAL0000193523	no	1	18	93	61	-0.6193	-0.0270948	GTTGGTGAAACTGCCACCGTTGCTACAACTGTTACCGTTGGTGCAACTGTCACAGGTGGTG	0	VGETATVATTVTVGATVTGG
C1_07030C_B 2	C1_07030C_B	C1_07030C_B CGDID:CAL0000193523	no	2	33	174	92	-0.34127	-0.34127	CAACAATCAGCTGCTCCAGAAGCTGATGATATCCAACAATCAGCTGTTCCAGAAGCTGATGATATCCAACAATCAGTTGTTCCAGAAGCTGA	0	QQSAAPEADDIQQSAVPEADDIQQSVVPEA
C1_07040C_A 1	C1_07040C_A	C1_07040C_A CGDID:CAL0000178383	no	1	6	475	26	-0.341843	-0.341843	AACCGCAACCGCAACCGCAACCGCAA	2	PQPQPQPQ
C1_07040C_B 1	C1_07040C_B	C1_07040C_B CGDID:CAL0000180991	no	1	6	475	26	-0.341843	-0.341843	AACCGCAACCGCAACCGCAACCGCAA	2	PQPQPQPQ
C1_07070C_A 1	C1_07070C_A	DHH1 CGDID:CAL0000182112	no	1	1899-12-31 03:33:24	1344	102	0.302852	1.04818	CAACAACAGCAACCTCCTCCACAACAACAACAGCAACAATCAACCTCGCCACCCCAACAACAACCTCAACAACAACAACAACAACCAAACCCACAACACCAA	0	QQQQPPPQQQQQQSTSPPQQQPQQQQQQPNPQHQ
C1_07070C_A 2	C1_07070C_A	DHH1 CGDID:CAL0000182112	no	2	18	1604	40	-1.0017	-0.970841	TCAACAACAACATGCTCAAGCACAAAATCCTGCTCAACAA	1	QQQHAQAQNPAQQ
C1_07070C_B 1	C1_07070C_B	C1_07070C_B CGDID:CAL0000190998	no	1	1899-12-31 03:33:24	1344	102	0.302852	1.10535	CAACAACAGCAACCTCCTCCACAACAACAACAGCAACAATCAACCTCGCCACCCCAACAACAACCTCAACAACAACAACAACAACCAAACCCACAACACCAA	0	QQQQPPPQQQQQQSTSPPQQQPQQQQQQPNPQHQ
C1_07070C_B 2	C1_07070C_B	C1_07070C_B CGDID:CAL0000190998	no	2	18	1604	40	-1.0017	-0.970841	TCAACAACAACATGCTCAAGCACAAAATCCTGCTCAACAA	1	QQQHAQAQNPAQQ
C1_07110W_A 1	C1_07110W_A	TAF145 CGDID:CAL0000186486	no	1	6:12:9:30	2586	129	0.68604	1.10088	AAGGATAAAGAGAAAGAGGTTGAGAAAGAAAAGGAACAGGAAAGAGAAGAAGAGAAAGGGAAAGATAAGGAAAAAGACAAGGACAAGGAAAAAGACAAAACCGAAAAGGAGAAATCAAAGAAATCAAAG	0	KDKEKEVEKEKEQEREEEKGKDKEKDKDKEKDKTEKEKSKKSK
C1_07110W_A 2	C1_07110W_A	TAF145 CGDID:CAL0000186486	no	2	6	3147	27	-0.276108	0.738874	CAGCAACAGCAACAGCAACAGCAACAG	0	QQQQQQQQQ
C1_07110W_A 3	C1_07110W_A	TAF145 CGDID:CAL0000186486	no	3	14	1346	35	-0.889707	-0.859136	TGGACAAATAAACTTGGATAAATTGAAACTTGATA	1	GQINLDKLKLD
C1_07110W_B 1	C1_07110W_B	C1_07110W_B CGDID:CAL0000191352	no	1	1899-12-31 09:06:00	3150	27	-0.424763	0.738874	CAGCAACAGCAACAACAACAACAACAG	0	QQQQQQQQQ
C1_07110W_B 2	C1_07110W_B	C1_07110W_B CGDID:CAL0000191352	no	2	1899-12-31 06:30:09	2586	129	0.822804	1.10088	AAGGATAAAGAGAAAGAGGTTGAGAAAGAAAAGGAACAGGAAAGAGAAGAAGAGAAAGGGAAAGATAAGGAAAAAGACAAGGACAAGGAAAAAGACAAAACCGAGAAGGAGAAATCAAAGAAATCAAAG	0	KDKEKEVEKEKEQEREEEKGKDKEKDKDKEKDKTEKEKSKKSK
C1_07110W_B 3	C1_07110W_B	C1_07110W_B CGDID:CAL0000191352	no	3	14	1346	35	-0.889707	-0.859136	TGGACAAATAAACTTGGATAAATTGAAACTTGATA	1	GQINLDKLKLD
C1_07130C_A 1	C1_07130C_A	C1_07130C_A CGDID:CAL0000193155	no	1	12	198	28	-0.985658	-0.985658	AATACTAATAATAATACTATTAAAAATA	0	NTNNNTIKN
C1_07130C_A 2	C1_07130C_A	C1_07130C_A CGDID:CAL0000193155	no	2	9	308	21	-1.03519	-1.03519	TGAAAATGATGAAAATGATGA	1	ENDEND
C1_07130C_A 3	C1_07130C_A	C1_07130C_A CGDID:CAL0000193155	no	3	18	1690	34	-1.02903	0.525239	CAGAACAACAGCAAAAACAGAAACAACAACAAAA	2	EQQQKQKQQQ
C1_07130C_B 1	C1_07130C_B	C1_07130C_B CGDID:CAL0000174488	no	1	12	198	28	-0.985658	-0.985658	AATACTAATAATAATACTATTAAAAATA	0	NTNNNTIKN
C1_07130C_B 2	C1_07130C_B	C1_07130C_B CGDID:CAL0000174488	no	2	9	308	21	-1.03519	-1.03519	TGAAAATGATGAAAATGATGA	1	ENDEND
C1_07130C_B 3	C1_07130C_B	C1_07130C_B CGDID:CAL0000174488	no	3	18	1690	34	-1.02903	0.525239	CAGAACAACAGCAAAAACAGAAACAACAACAAAA	2	EQQQKQKQQQ
C1_07140C_A 1	C1_07140C_A	RIA1 CGDID:CAL0000176174	no	1	15	904	27	-1.0292	-1.0292	CTGTTTATGAAAACTGTGTTATTGAAA	2	VYENCVIE
C1_07140C_A 2	C1_07140C_A	RIA1 CGDID:CAL0000176174	no	2	10	2525	32	-1.02839	-1.02839	GTTCAATGGGGTTCAATTGGTATTCAATGGGG	1	FNGVQLVFNG
C1_07140C_B 1	C1_07140C_B	C1_07140C_B CGDID:CAL0000188547	no	1	15	904	27	-1.0292	-1.0292	CTGTTTATGAAAACTGTGTTATTGAAA	2	VYENCVIE
C1_07140C_B 2	C1_07140C_B	C1_07140C_B CGDID:CAL0000188547	no	2	10	2525	32	-1.02839	-1.02839	GTTCAATGGGGTTCAATTGGTATTCAATGGGG	1	FNGVQLVFNG
C1_07170C_A 1	C1_07170C_A	ZCF23 CGDID:CAL0000175205	no	1	14	1070	28	-1.02741	-1.02741	ATCTATTACAAACAATCTATACAAGACA	1	SITNNLYKT
C1_07170C_A 2	C1_07170C_A	ZCF23 CGDID:CAL0000175205	no	2	12	1567	24	-1.14737	-1.14737	CAGTAATTCAAACAGCAATTCAAA	2	VIQTAIQ
C1_07170C_B 1	C1_07170C_B	C1_07170C_B CGDID:CAL0000174391	no	1	14	1070	28	-1.02741	-1.02741	ATCTATTACAAACAATCTATACAAGACA	1	SITNNLYKT
C1_07170C_B 2	C1_07170C_B	C1_07170C_B CGDID:CAL0000174391	no	2	12	1567	24	-1.14737	-1.14737	CAGTAATTCAAACAGCAATTCAAA	2	VIQTAIQ
C1_07220W_A 1	C1_07220W_A	C1_07220W_A CGDID:CAL0000192240	no	1	18	1443	37	-0.968594	-0.968594	CAACTGCAACAATTCAAACAACTGCCAATATATTCAA	0	QSQQFKQSPIYS
C1_07220W_B 1	C1_07220W_B	C1_07220W_B CGDID:CAL0000179586	no	1	18	1443	37	-0.968594	-0.968594	CAACTGCAACAATTCAAACAACTGCCAATATATTCAA	0	QSQQFKQSPIYS
C1_07290W_A 1	C1_07290W_A	C1_07290W_A CGDID:CAL0000199844	no	1	1899-12-31 16:16:17	162	42	-0.79244	-0.79244	TTTTTTATTTCTGGTTTTTTTTTTTTTTGGTTTACTTTTTTT	0	FFISGFFFFWFTFF
C1_07290W_B 1	C1_07290W_B	C1_07290W_B CGDID:CAL0000183472	no	1	17	150	54	-0.683014	-0.683014	ATTTCGGTTGAGTTTTTTATTTCTGGTTTTTTTTTTTTTTTGGTTTACTTTTTT	0	ISVEFFISGFFFFLVYFF
C1_07330W_A 1	C1_07330W_A	RME1 CGDID:CAL0000193774	no	1	1899-12-31 12:03:00	69	38	0.81614	0.81614	AACAGCAACAGCAACAGCAACAACAACAACAACAACAA	0	NSNSNSNNNNNN
C1_07330W_A 2	C1_07330W_A	RME1 CGDID:CAL0000193774	no	2	3	758	30	0.598009	0.598009	CAACAACAACAGCAACAGCAACAACAACAA	1	NNNSNSNNN
C1_07330W_B 1	C1_07330W_B	C1_07330W_B CGDID:CAL0000180053	no	1	1899-12-31 12:03:00	69	38	0.81614	0.81614	AACAGCAACAGCAACAGCAACAACAACAACAACAACAA	0	NSNSNSNNNNNN
C1_07330W_B 2	C1_07330W_B	C1_07330W_B CGDID:CAL0000180053	no	2	3	758	30	0.598009	0.598009	CAACAACAACAGCAACAGCAACAACAACAA	1	NNNSNSNNN
C1_07360W_A 1	C1_07360W_A	C1_07360W_A CGDID:CAL0000197796	no	1	1899-12-31 20:20:00	115	49	-0.768903	-0.768903	TTAAGAAAGATACCATTGATTTAAGAAATGTACCAATTTATTTACAAAT	2	KKDTIDLRNVPIYLQ
C1_07360W_A 2	C1_07360W_A	C1_07360W_A CGDID:CAL0000197796	no	2	12	2551	24	-1.11828	-1.11828	TTTGTCAGTTGTTTCGTCAGTTGT	2	CQLFRQL
C1_07360W_B 1	C1_07360W_B	C1_07360W_B CGDID:CAL0000184744	no	1	1899-12-31 20:20:00	115	49	-0.768903	-0.768903	TTAAGAAAGATACCATTGATTTAAGAAATGTACCAATTTATTTACAAAT	2	KKDTIDLRNVPIYLQ
C1_07360W_B 2	C1_07360W_B	C1_07360W_B CGDID:CAL0000184744	no	2	12	2551	24	-1.11828	-1.11828	TTTGTCAGTTGTTTCGTCAGTTGT	2	CQLFRQL
C1_07370C_A 1	C1_07370C_A	CPH1 CGDID:CAL0000198463	no	1	3	1662	27	0.581349	0.738874	CAACAACAACAGCAACAACAACAACAA	0	QQQQQQQQQ
C1_07370C_A 2	C1_07370C_A	CPH1 CGDID:CAL0000198463	no	2	3	1718	41	1.07122	1.11303	ACAACAACAACAACAACAGCAGCAGCAGCAGCAACAACAAC	1	QQQQQQQQQQQQQ
C1_07370C_B 1	C1_07370C_B	C1_07370C_B CGDID:CAL0000193592	no	1	3	1662	27	0.581349	0.738874	CAACAACAACAGCAACAACAACAACAA	0	QQQQQQQQQ
C1_07370C_B 2	C1_07370C_B	C1_07370C_B CGDID:CAL0000193592	no	2	3	1718	41	1.07122	1.11303	ACAACAACAACAACAGCAGCAGCAGCAGCAGCAACAACAAC	1	QQQQQQQQQQQQQ
C1_07380C_A 1	C1_07380C_A	KSP1 CGDID:CAL0000176768	no	1	12	1075	31	-0.867642	0.785797	ACGATGATGACGATGATGATGACCACGATGA	2	DDDDDDDHD
C1_07380C_A 2	C1_07380C_A	KSP1 CGDID:CAL0000176768	no	2	9	1194	24	-0.969693	-0.87386	ACACCGGTAACACCAGTAACACCA	0	TPVTPVTP
C1_07380C_A 3	C1_07380C_A	KSP1 CGDID:CAL0000176768	no	3	15	1517	29	-1.0292	-1.0292	TTACAATAGTAATAGTTATAATAATAATA	1	YNSNSYNNN
C1_07380C_A 4	C1_07380C_A	KSP1 CGDID:CAL0000176768	no	4	12	1868	37	-0.82169	-0.6891	TATCAATGGTAATACGAATGGCAATATCAATGGAAAT	1	INGNTNGNINGN
C1_07380C_B 1	C1_07380C_B	C1_07380C_B CGDID:CAL0000188350	no	1	12	1075	31	-0.867642	0.785797	ACGATGATGACGATGATGATGACCACGATGA	2	DDDDDDDHD
C1_07380C_B 2	C1_07380C_B	C1_07380C_B CGDID:CAL0000188350	no	2	9	1194	24	-0.969693	-0.87386	ACACCGGTAACACCAGTAACACCA	0	TPVTPVTP
C1_07380C_B 3	C1_07380C_B	C1_07380C_B CGDID:CAL0000188350	no	3	15	1517	29	-1.0292	-1.0292	TTACAATAGTAATAGTTATAATAATAATA	1	YNSNSYNNN
C1_07380C_B 4	C1_07380C_B	C1_07380C_B CGDID:CAL0000188350	no	4	12	1868	37	-0.82169	-0.6891	TATCAATGGTAATACGAATGGCAATATCAATGGAAAT	1	INGNTNGNINGN
C1_07390W_A 1	C1_07390W_A	C1_07390W_A CGDID:CAL0000201437	no	1	12	462	31	-0.867642	-0.867642	GATTATAATGATGATAATAATAATGATGATA	0	DYNDDNNNDD
C1_07390W_B 1	C1_07390W_B	C1_07390W_B CGDID:CAL0000175571	no	1	12	462	31	-0.867642	-0.867642	GATTATAATGATGATAATAATAATGATGATA	0	DYNDDNNNDD
C1_07400C_A 1	C1_07400C_A	C1_07400C_A CGDID:CAL0000180756	no	1	9	1093	54	-0.36378	-0.36378	AACAGAATAAAAATCAACAGAAGGAAGGAATTGAACAGAATCAAGAGAATCAAC	2	QNKNQQKEGIEQNQENQ
C1_07400C_A 2	C1_07400C_A	C1_07400C_A CGDID:CAL0000180756	no	2	3	1229	34	0.413919	0.413919	AGAAGGAGAAGAAGAAGAAGAATATGGAGAAGAA	1	EGEEEEEYGEE
C1_07400C_B 1	C1_07400C_B	C1_07400C_B CGDID:CAL0000200965	no	1	9	1093	54	-0.36378	-0.36378	AACAGAATAAAAATCAACAGAAGGAAGGAATTGAACAGAATCAAGAGAATCAAC	2	QNKNQQKEGIEQNQENQ
C1_07400C_B 2	C1_07400C_B	C1_07400C_B CGDID:CAL0000200965	no	2	3	1229	34	0.413919	0.413919	AGAAGGAGAAGAAGAAGAAGAATATGGAGAAGAA	1	EGEEEEEYGEE
C1_07420C_A 1	C1_07420C_A	PEX3 CGDID:CAL0000196480	no	1	13	914	30	-1.00184	-1.00184	AATCAAACTAATCAATGAAACTAATGCAAT	1	IKLINETNA
C1_07420C_A 2	C1_07420C_A	PEX3 CGDID:CAL0000196480	no	2	11	1283	23	-1.17802	-1.17802	TACCAATGAATTACCAACTGAAT	1	TNELPTE
C1_07420C_B 1	C1_07420C_B	C1_07420C_B CGDID:CAL0000194411	no	1	13	914	30	-1.00184	-1.00184	AATCAAACTAATCAATGAAACTAATGCAAT	1	IKLINETNA
C1_07420C_B 2	C1_07420C_B	C1_07420C_B CGDID:CAL0000194411	no	2	11	1283	23	-1.17802	-1.17802	TACCAATGAATTACCAACTGAAT	1	TNELPTE
C1_07440W_A 1	C1_07440W_A	C1_07440W_A CGDID:CAL0000196864	no	1	15	2541	30	-1.00183	-1.00183	AAAGGTGCAATTGAAAAAGGTACCATTGAA	0	KGAIEKGTIE
C1_07440W_B 1	C1_07440W_B	C1_07440W_B CGDID:CAL0000184214	no	1	15	2541	30	-1.00183	-1.00183	AAAGGTGCAATTGAAAAAGGTACCATTGAA	0	KGAIEKGTIE
C1_07480C_A 1	C1_07480C_A	C1_07480C_A CGDID:CAL0000179105	no	1	17	1160	36	-0.911419	-0.900186	TTTGGAACTTAAAGCAATTTTGGAAGGTAAGCAATT	1	LELKAILEGKQ
C1_07480C_B 1	C1_07480C_B	C1_07480C_B CGDID:CAL0000184315	no	1	17	1160	36	-0.911419	-0.900186	TTTGGAACTTAAAGCAATTTTGGAAGGTAAGCAATT	1	LELKAILEGKQ
C1_07490C_A 1	C1_07490C_A	C1_07490C_A CGDID:CAL0000183205	no	1	15	527	29	-1.00183	-1.00183	AATTGATGAAATTACAATTGATCAATTAC	1	IDEITIDQL
C1_07490C_A 2	C1_07490C_A	C1_07490C_A CGDID:CAL0000183205	no	2	11	1610	21	-1.15437	-1.15437	CAAAACAGAACCAAAACAGAA	1	KTEPKQ
C1_07490C_B 1	C1_07490C_B	C1_07490C_B CGDID:CAL0000194912	no	1	15	517	39	-0.840353	-0.840353	TAAATTCACAAATTGATGAAATTACAATTGATCAATTAC	2	NSQIDEITIDQL
C1_07490C_B 2	C1_07490C_B	C1_07490C_B CGDID:CAL0000194912	no	2	11	1610	21	-1.15437	-1.15437	CAAAACAGAACCAAAACAGAA	1	KTEPKQ
C1_07500C_A 1	C1_07500C_A	LHP1 CGDID:CAL0000195360	no	1	6	909	30	-0.374998	-0.257629	ACTGAAACCGAAACTGAAACTAAAACTGAA	0	TETETETKTE
C1_07510W_A 1	C1_07510W_A	C1_07510W_A CGDID:CAL0000185809	no	1	6	67	30	-0.301377	-0.221351	CTTCAACTTCAACTTCAACATCAACTCCAA	2	STSTSTSTP
C1_07510W_B 1	C1_07510W_B	C1_07510W_B CGDID:CAL0000201817	no	1	6	67	30	-0.301377	-0.221351	CTTCAACTTCAACTTCAACATCAACTCCAA	2	STSTSTSTP
C1_07520C_A 1	C1_07520C_A	IST2 CGDID:CAL0000183382	no	1	6	2411	22	-0.549305	-0.549305	ATCAACATCAACATCAACATCA	1	STSTSTS
C1_07520C_B 1	C1_07520C_B	C1_07520C_B CGDID:CAL0000177453	no	1	6	2408	22	-0.549305	-0.549305	ATCAACATCAACATCAACATCA	1	STSTSTS
C1_07540C_A 1	C1_07540C_A	BBC1 CGDID:CAL0000176182	no	1	1899-12-31 21:03:12	983	54	0.965026	1.09594	ACAGGAAGAAGAAGAGGAGGAAGAAGAAGAAGAAGAAGAGGAAACTGAAGAAGA	1	QEEEEEEEEEEEEETEE
C1_07540C_A 2	C1_07540C_A	BBC1 CGDID:CAL0000176182	no	2	9	1812	23	-0.913549	-0.913549	GAAGAGGACGAAGAGGACGAAGA	0	EEDEEDE
C1_07540C_A 3	C1_07540C_A	BBC1 CGDID:CAL0000176182	no	3	1899-12-31 06:27:00	1694	105	0.597495	0.841509	TCCTGTCTCCGTTCCTGCTCCTGCTCCTGCTCCTGCTCCTGCTCCTACTTCAGCTCCGGTAGCAGCTCCTCCTATTCCAGAATCCAATGCATCTGCTCCATTCCA	1	PVSVPAPAPAPAPAPTSAPVAAPPIPESNASAPF
C1_07540C_A 4	C1_07540C_A	BBC1 CGDID:CAL0000176182	no	4	15	2079	42	-1.50184	-1.50184	AAATCGTTGGACTCGACTGTTACGAGATCGAAATCGTTGAGA	0	KSLDSTVTRSKSLR
C1_07540C_A 5	C1_07540C_A	BBC1 CGDID:CAL0000176182	no	5	15	1211	34	-0.879676	-0.879676	ATCTGTACCTCCAGCATCTGAACCACCAACATCT	1	SVPPASEPPTS
C1_07540C_B 1	C1_07540C_B	C1_07540C_B CGDID:CAL0000191378	no	1	1899-12-31 21:03:12	983	54	0.965026	1.09594	ACAGGAAGAAGAAGAGGAGGAAGAAGAAGAAGAAGAAGAGGAAACTGAAGAAGA	1	QEEEEEEEEEEEEETEE
C1_07540C_B 2	C1_07540C_B	C1_07540C_B CGDID:CAL0000191378	no	2	6	1694	57	0.538854	0.566166	TCCTGTCTCCGTTCCTGCTCCTGCTCCTGCTCCTGCTCCTGCTCCTACTTCAGCTCC	1	PVSVPAPAPAPAPAPTSA
C1_07540C_B 3	C1_07540C_B	C1_07540C_B CGDID:CAL0000191378	no	3	9	1812	23	-0.913549	-0.913549	GAAGAGGACGAAGAGGACGAAGA	0	EEDEEDE
C1_07540C_B 4	C1_07540C_B	C1_07540C_B CGDID:CAL0000191378	no	4	15	1211	34	-0.879676	-0.879676	ATCTGTACCTCCAGCATCTGAACCACCAACATCT	1	SVPPASEPPTS
C1_07540C_B 5	C1_07540C_B	C1_07540C_B CGDID:CAL0000191378	no	5	15	2082	42	-1.50184	-1.50184	AAATCGTTGGACTCGACTGTTACGAGATCGAAATCGTTGAGA	0	KSLDSTVTRSKSLR
C1_07580C_A 1	C1_07580C_A	PRY1 CGDID:CAL0000185546	no	1	3	470	22	0.435838	0.435838	ACAACAACAACAACAACAACAA	1	QQQQQQQ
C1_07580C_A 2	C1_07580C_A	PRY1 CGDID:CAL0000185546	no	2	1899-12-31 06:24:12	585	76	0.615108	0.967817	GGCTCTGGATTAGGTTCTGGTTTTGGATCTGGATTTGGCTCTGGTTCTGGCTCTGACTCTGACTCTGGTTCTGGCT	0	GSGLGSGFGSGFGSGSGSDSDSGSG
C1_07580C_A 3	C1_07580C_A	PRY1 CGDID:CAL0000185546	no	3	1899-12-31 06:18:00	719	60	0.386159	1.05996	TTCCTCCTCAACTTCTTCTTCCTCCTCATCTTCATCTTCCTCCTCATCTTCATCTTCATC	1	SSSTSSSSSSSSSSSSSSS
C1_07580C_A 4	C1_07580C_A	PRY1 CGDID:CAL0000185546	no	4	6	166	31	-0.294928	-0.294928	CAGCTGCAGCTTCTGCTCCAGCTCCAGCTCC	2	AAASAPAPA
C1_07580C_A 5	C1_07580C_A	PRY1 CGDID:CAL0000185546	no	5	6	137	20	-0.696231	-0.696231	TGCTAATGCTAATGCTAATG	1	ANANAN
C1_07580C_B 1	C1_07580C_B	C1_07580C_B CGDID:CAL0000176054	no	1	1899-12-31 12:24:06	585	76	0.615108	0.967817	GGCTCTGGATTAGGTTCTGGTTTTGGATCTGGATTTGGCTCTGGTTCTGGCTCTGACTCTGACTCTGGTTCTGGCT	0	GSGLGSGFGSGFGSGSGSDSDSGSG
C1_07580C_B 2	C1_07580C_B	C1_07580C_B CGDID:CAL0000176054	no	2	1899-12-31 03:06:18	719	60	0.874497	1.10269	TTCCTCCTCAACTTCTTCTTCTTCCTCATCTTCATCTTCCTCCTCATCTTCATCTTCATC	1	SSSTSSSSSSSSSSSSSSS
C1_07580C_B 3	C1_07580C_B	C1_07580C_B CGDID:CAL0000176054	no	3	6	137	20	-0.696231	-0.696231	TGCTAATGCTAATGCTAATG	1	ANANAN
C1_07590C_A 1	C1_07590C_A	C1_07590C_A CGDID:CAL0000177244	no	1	21	892	44	-0.882976	-0.882976	AATTATTACAACTTGTTGAACAATTATTTTTACTTGTTGATCAA	2	LLQLVEQLFLLVDQ
C1_07590C_A 2	C1_07590C_A	C1_07590C_A CGDID:CAL0000177244	no	2	19	1404	46	-0.944053	-0.944053	AATGCAGATTTCCTATTAAAATCAGAATTGGCCATTAAAATTGCAG	0	NADFLLKSELAIKIA
C1_07590C_A 3	C1_07590C_A	C1_07590C_A CGDID:CAL0000177244	no	3	3	2196	24	0.379879	0.379879	GAAGAAGAAGAAGAAGTAGAAGAA	0	EEEEEVEE
C1_07590C_B 1	C1_07590C_B	C1_07590C_B CGDID:CAL0000189234	no	1	21	892	44	-0.882976	-0.882976	AATTATTACAACTTGTTGAACAATTATTTTTACTTGTTGATCAA	2	LLQLVEQLFLLVDQ
C1_07590C_B 2	C1_07590C_B	C1_07590C_B CGDID:CAL0000189234	no	2	19	1404	46	-0.944053	-0.944053	AATGCAGATTTCCTATTAAAATCAGAATTGGCCATTAAAATTGCAG	0	NADFLLKSELAIKIA
C1_07590C_B 3	C1_07590C_B	C1_07590C_B CGDID:CAL0000189234	no	3	3	2199	24	0.379879	0.379879	GAAGAAGAAGAAGAAGTAGAAGAA	0	EEEEEVEE
C1_07610C_A 1	C1_07610C_A	C1_07610C_A CGDID:CAL0000176890	no	1	3	156	24	0.379879	0.379879	AATAATAATAATAATAATACTAAT	0	NNNNNNTN
C1_07610C_A 2	C1_07610C_A	C1_07610C_A CGDID:CAL0000176890	no	2	6	333	30	-0.228121	0.705979	ACTACAACTACAACGACAACGACAATACAA	0	TTTTTTTTIQ
C1_07610C_A 3	C1_07610C_A	C1_07610C_A CGDID:CAL0000176890	no	3	11	376	29	-0.990369	-0.989488	ATATTAATTATATATTAATTCATAATATT	2	INYILIHNI
C1_07610C_B 1	C1_07610C_B	C1_07610C_B CGDID:CAL0000192869	no	1	3	156	24	0.379879	0.379879	AATAATAATAATAATAATACTAAT	0	NNNNNNTN
C1_07610C_B 2	C1_07610C_B	C1_07610C_B CGDID:CAL0000192869	no	2	11	376	29	-0.990369	-0.989488	ATATTAATTATATATTAATTCATAATATT	2	INYILIHNI
C1_07620C_A 1	C1_07620C_A	PIR32 CGDID:CAL0000195669	no	1	19	16	37	-0.953937	-0.953937	TTTTCCCCATATTATTAATTTTTTTCCAAATTATTAA	2	FPILLIFFQII
C1_07620C_A 2	C1_07620C_A	PIR32 CGDID:CAL0000195669	no	2	27	577	67	-0.860758	-0.760009	AAGAAGAAACACAAGAACAACAGATGCAAGAAGAAAATAACAACACCAATGAAATAGAAGACAATAA	2	EETQEQQMQEENNNTNEIEDN
C1_07620C_A 3	C1_07620C_A	PIR32 CGDID:CAL0000195669	no	3	1899-12-31 06:21:00	873	51	-0.261608	0.253807	GAACAAGAAGAACAAGAACAAGAACAAGAGCAAAAGCCAAAACATGAGAAA	0	EQEEQEQEQEQKPKHEK
C1_07620C_A 4	C1_07620C_A	PIR32 CGDID:CAL0000195669	no	4	12	768	51	-0.803169	-0.803169	CATAAAGATTATCATGAAGATCATCATCATAATCATCGTTATAAAGATCAT	0	HKDYHEDHHHNHRYKDH
C1_07620C_B 1	C1_07620C_B	C1_07620C_B CGDID:CAL0000178264	no	1	19	16	37	-0.953937	-0.953937	TTTTCCCCATATTATTAATTTTTTTCCAAATTATTAA	2	FPILLIFFQII
C1_07620C_B 2	C1_07620C_B	C1_07620C_B CGDID:CAL0000178264	no	2	3	398	21	0.37134	0.37134	TGATGATGATGATGATGATGA	1	DDDDDD
C1_07620C_B 3	C1_07620C_B	C1_07620C_B CGDID:CAL0000178264	no	3	12	774	51	-0.803169	-0.803169	CATAAAGATTATCATGAAGATCATCATCATAATCATCGTTATAAAGATCAT	0	HKDYHEDHHHNHRYKDH
C1_07620C_B 4	C1_07620C_B	C1_07620C_B CGDID:CAL0000178264	no	4	1899-12-31 18:06:00	886	44	-0.0570655	0.100196	AAGAACAAGAACAAGAACAAGAGCAAAAACCAAAACATGAGAAA	2	EQEQEQEQKPKHEK
C1_07640C_A 1	C1_07640C_A	C1_07640C_A CGDID:CAL0000195277	no	1	6	918	24	-0.443644	-0.443644	GGTTCAGGTTCAGGTTCAGGTTCA	0	GSGSGSGS
C1_07640C_A 2	C1_07640C_A	C1_07640C_A CGDID:CAL0000195277	no	2	3	1909	37	0.808395	0.808395	AAGAAGATAATGAAGAAGAAGAAGAAGAAGAAGAAGA	2	EDNEEEEEEEE
C1_07640C_A 3	C1_07640C_A	C1_07640C_A CGDID:CAL0000195277	no	3	3	849	43	1.0943	1.12285	AATAATAATAATAATAATAATAATAATAATAATAATAACAATA	0	NNNNNNNNNNNNNN
C1_07640C_A 4	C1_07640C_A	C1_07640C_A CGDID:CAL0000195277	no	4	3	1303	21	0.37134	0.37134	AAGAAGAAGAAGAAGAAGAAG	2	EEEEEE
C1_07640C_A 5	C1_07640C_A	C1_07640C_A CGDID:CAL0000195277	no	5	6	1724	22	-0.549305	-0.549305	TGATTCTGATTCTGATTCTGAT	1	DSDSDSD
C1_07640C_A 6	C1_07640C_A	C1_07640C_A CGDID:CAL0000195277	no	6	13	2118	26	-1.0936	0.457624	ACAACAACAAATAACAACAACAATAA	0	TTTNNNNN
C1_07640C_B 1	C1_07640C_B	C1_07640C_B CGDID:CAL0000182657	no	1	1899-12-31 06:12:00	918	25	-0.595958	-0.595958	GGTTCAGGTTCAAGTTCAGGTTCAA	0	GSGSSSGS
C1_07640C_B 2	C1_07640C_B	C1_07640C_B CGDID:CAL0000182657	no	2	6	1721	22	-0.549305	-0.549305	TGATTCTGATTCTGATTCTGAT	1	DSDSDSD
C1_07640C_B 3	C1_07640C_B	C1_07640C_B CGDID:CAL0000182657	no	3	13	2115	26	-1.0936	0.457624	ACAACAACAAATAACAACAACAATAA	0	TTTNNNNN
C1_07640C_B 4	C1_07640C_B	C1_07640C_B CGDID:CAL0000182657	no	4	3	1906	37	0.808395	0.808395	AAGAAGATAATGAAGAAGAAGAAGAAGAAGAAGAAGA	2	EDNEEEEEEEE
C1_07640C_B 5	C1_07640C_B	C1_07640C_B CGDID:CAL0000182657	no	5	3	849	43	1.0943	1.12285	AATAATAATAATAATAATAATAATAATAATAATAATAACAATA	0	NNNNNNNNNNNNNN
C1_07660W_A 1	C1_07660W_A	C1_07660W_A CGDID:CAL0000198519	no	1	9	708	49	-0.468849	-0.288087	TCAATTGATTCAATTGAATTAATTGAATTTATTATTGATTTCATTGATT	0	SIDSIELIEFIIDFID
C1_07660W_A 2	C1_07660W_A	C1_07660W_A CGDID:CAL0000198519	no	2	14	792	27	-1.01974	-1.01974	ATTAAATGTAAAATATTGAATGAAAAT	0	IKCKILNEN
C1_07660W_A 3	C1_07660W_A	C1_07660W_A CGDID:CAL0000198519	no	3	18	1896	63	-0.891094	-0.761792	TATCAATTATTGAATAAATTATGTAATGATAAAATGTTATTTAATAATCAATTATTAGTATCA	0	YQLLNKLCNDKMLFNNQLLVS
C1_07660W_B 1	C1_07660W_B	C1_07660W_B CGDID:CAL0000185223	no	1	9	708	49	-0.468849	-0.288087	TCAATTGATTCAATTGAATTAATTGAATTTATTATTGATTTCATTGATT	0	SIDSIELIEFIIDFID
C1_07660W_B 2	C1_07660W_B	C1_07660W_B CGDID:CAL0000185223	no	2	14	792	27	-1.01974	-1.01974	ATTAAATGTAAAATATTGAATGAAAAT	0	IKCKILNEN
C1_07660W_B 3	C1_07660W_B	C1_07660W_B CGDID:CAL0000185223	no	3	18	1896	63	-0.891094	-0.761792	TATCAATTATTGAATAAATTATGTAATGATAAAATGTTATTTAATAATCAATTATTAGTATCA	0	YQLLNKLCNDKMLFNNQLLVS
C1_07680W_A 1	C1_07680W_A	HAP2 CGDID:CAL0000184546	no	1	1899-12-31 12:03:00	392	29	0.525239	0.525239	TGGTAGTGGTGGTGGTAGTGGTGGTGGTG	1	GSGGGSGGG
C1_07680W_A 2	C1_07680W_A	HAP2 CGDID:CAL0000184546	no	2	6	914	38	0.00237155	0.843052	TAATCAAAACAATAACAATAACATTAACAATAACAATA	1	NQNNNNNINNNN
C1_07680W_A 3	C1_07680W_A	HAP2 CGDID:CAL0000184546	no	3	3	625	44	1.08107	1.1058	CAAAACAACAACAGCAACAACAACAACAACAACAACAACAACAA	2	KQQQQQQQQQQQQQ
C1_07680W_A 4	C1_07680W_A	HAP2 CGDID:CAL0000184546	no	4	3	126	20	0.303382	0.303382	CAACAACAACAACAACAACA	0	QQQQQQ
C1_07680W_A 5	C1_07680W_A	HAP2 CGDID:CAL0000184546	no	5	14	768	37	-0.951086	-0.806621	AATAATATTAATAAAGAAAATATAATTGAGAATAATA	0	NNINKENIIENN
C1_07680W_A 6	C1_07680W_A	HAP2 CGDID:CAL0000184546	no	6	3	1021	41	0.543838	0.891538	AATCAATAAAGAATGATAATAACAATAACAATAATAATAAT	2	SIKNDNNNNNNNN
C1_07680W_B 1	C1_07680W_B	C1_07680W_B CGDID:CAL0000190901	no	1	1899-12-31 12:03:00	392	29	0.525239	0.525239	TGGTAGTGGTGGTGGTAGTGGTGGTGGTG	1	GSGGGSGGG
C1_07680W_B 2	C1_07680W_B	C1_07680W_B CGDID:CAL0000190901	no	2	6	914	38	0.00237155	0.843052	TAATCAAAACAATAACAATAACATTAACAATAACAATA	1	NQNNNNNINNNN
C1_07680W_B 3	C1_07680W_B	C1_07680W_B CGDID:CAL0000190901	no	3	14	768	37	-0.951086	-0.806621	AATAATATTAATAAAGAAAATATAATTGAGAATAATA	0	NNINKENIIENN
C1_07680W_B 4	C1_07680W_B	C1_07680W_B CGDID:CAL0000190901	no	4	3	111	48	1.10612	1.1089	CATCATCACCACCACCAACAACAACAACAACATCATCATCATCATCAT	0	HHHHHQQQQQHHHHHH
C1_07680W_B 5	C1_07680W_B	C1_07680W_B CGDID:CAL0000190901	no	5	3	625	44	1.1058	1.1058	CAAAACAACAACAACAACAACAACAACAACAACAACAACAACAA	2	KQQQQQQQQQQQQQ
C1_07690C_A 1	C1_07690C_A	C1_07690C_A CGDID:CAL0000195471	no	1	6	1974	21	-0.621902	-0.621902	AATGATAATGATAATGATAAT	0	NDNDNDN
C1_07690C_A 10	C1_07690C_A	C1_07690C_A CGDID:CAL0000195471	no	10	14	406	29	-0.975834	-0.975834	AATTTTCATTAACTAATTTTATTAATAAT	2	FSLTNFINN
C1_07690C_A 11	C1_07690C_A	C1_07690C_A CGDID:CAL0000195471	no	11	3	1725	35	0.944133	1.0256	AACAACAACAACAACAACAACAACAACAATAACAA	0	NNNNNNNNNNN
C1_07690C_A 2	C1_07690C_A	C1_07690C_A CGDID:CAL0000195471	no	2	11	1860	26	-0.946185	-0.946185	CCAATAATTAACCAATTATTAACAAT	0	PIINQLLT
C1_07690C_A 3	C1_07690C_A	C1_07690C_A CGDID:CAL0000195471	no	3	20	607	50	-0.805243	-0.805243	AATTGATTATTTATTTTGAAAATTTATTATTATTAGTACAAATTTATTAT	2	LIIYFENLLLLVQIYY
C1_07690C_A 4	C1_07690C_A	C1_07690C_A CGDID:CAL0000195471	no	4	17	1607	34	-0.941826	-0.941826	TGAAAAATTATTATCAATGACAAATTTTAATCAA	1	EKLLSMTNFNQ
C1_07690C_A 5	C1_07690C_A	C1_07690C_A CGDID:CAL0000195471	no	5	24	3012	73	-0.951621	-0.0820202	ATTAAAAATAATGATTTTAATAATATTAAATTGATAATTTTTAATAATATTAAGAAAATTGATATTAAATATT	0	IKNNDFNNIKLIIFNNIKKIDIKY
C1_07690C_A 6	C1_07690C_A	C1_07690C_A CGDID:CAL0000195471	no	6	3	1405	25	0.6266	0.6266	CAACAACAACAACAACAACAACAAC	2	TTTTTTT
C1_07690C_A 7	C1_07690C_A	C1_07690C_A CGDID:CAL0000195471	no	7	15	2516	33	-0.914466	0.971797	TACCACCACTACTACCACCACCACCACTACTAC	1	TTTTTTTTTT
C1_07690C_A 8	C1_07690C_A	C1_07690C_A CGDID:CAL0000195471	no	8	12	297	30	-0.995261	-0.995261	ATTCAATTACCAAATCAATTACAAGTTCAA	0	IQLPNQLQVQ
C1_07690C_A 9	C1_07690C_A	C1_07690C_A CGDID:CAL0000195471	no	9	1899-12-31 12:06:00	2907	37	-0.317186	-0.317186	TTAGATTTAGATTTAGATTTAAATTTTAATTTTAATT	0	LDLDLDLNFNFN
C1_07690C_B 1	C1_07690C_B	C1_07690C_B CGDID:CAL0000187231	no	1	20	607	50	-0.805243	-0.805243	AATTGATTATTTATTTTGAAAATTTATTATTATTAGTACAAATTTATTAT	2	LIIYFENLLLLVQIYY
C1_07690C_B 10	C1_07690C_B	C1_07690C_B CGDID:CAL0000187231	no	10	24	3012	73	-0.951621	-0.19117	ATTAAAAATAATGATTTTAATAATATTAAATTGATAATTTTTAATAATATTAAGAAAATTGATATTAAATATT	0	IKNNDFNNIKLIIFNNIKKIDIKY
C1_07690C_B 11	C1_07690C_B	C1_07690C_B CGDID:CAL0000187231	no	11	14	406	29	-0.975834	-0.975834	AATTTTCATTAACTAATTTTATTAATAAT	2	FSLTNFINN
C1_07690C_B 2	C1_07690C_B	C1_07690C_B CGDID:CAL0000187231	no	2	3	1405	22	0.435838	0.435838	CAACAACAACAACAACAACAAC	2	TTTTTT
C1_07690C_B 3	C1_07690C_B	C1_07690C_B CGDID:CAL0000187231	no	3	15	2516	33	-0.914466	0.971797	TACCACCACTACTACCACCACCACCACTACTAC	1	TTTTTTTTTT
C1_07690C_B 4	C1_07690C_B	C1_07690C_B CGDID:CAL0000187231	no	4	3	2858	20	0.303382	0.303382	TACTACTACTACTACTACTA	1	TTTTTT
C1_07690C_B 5	C1_07690C_B	C1_07690C_B CGDID:CAL0000187231	no	5	1899-12-31 12:06:00	2907	37	-0.317186	-0.317186	TTAGATTTAGATTTAGATTTAAATTTTAATTTTAATT	0	LDLDLDLNFNFN
C1_07690C_B 6	C1_07690C_B	C1_07690C_B CGDID:CAL0000187231	no	6	12	297	30	-0.995261	-0.995261	ATTCAATTACCAAATCAATTACAAGTTCAA	0	IQLPNQLQVQ
C1_07690C_B 7	C1_07690C_B	C1_07690C_B CGDID:CAL0000187231	no	7	3	1725	35	1.0256	1.0256	AACAACAACAACAACAACAACAACAACAACAACAA	0	NNNNNNNNNNN
C1_07690C_B 8	C1_07690C_B	C1_07690C_B CGDID:CAL0000187231	no	8	6	1974	21	-0.621902	-0.621902	AATGATAATGATAATGATAAT	0	NDNDNDN
C1_07690C_B 9	C1_07690C_B	C1_07690C_B CGDID:CAL0000187231	no	9	17	1607	34	-0.941826	-0.941826	TGAAAAATTATTATCAATGACAAATTTTAATCAA	1	EKLLSMTNFNQ
C1_07700C_A 1	C1_07700C_A	VRG4 CGDID:CAL0000182900	no	1	9	306	25	-1.00958	-1.00958	TCATTAAAATCATTAAATATCATTA	0	SLKSLNII
C1_07700C_B 1	C1_07700C_B	C1_07700C_B CGDID:CAL0000192705	no	1	9	306	25	-1.00958	-1.00958	TCATTAAAATCATTAAATATCATTA	0	SLKSLNII
C1_07710C_A 1	C1_07710C_A	ADE4 CGDID:CAL0000174536	no	1	1899-12-31 09:05:00	895	37	0.00660112	0.00660112	AAGAAAGTGAAGGAAGTGAAGGAAGTGAAGGAAATGA	2	ESEGSEGSEGN
C1_07710C_A 2	C1_07710C_A	ADE4 CGDID:CAL0000174536	no	2	9	1356	31	-0.735389	-0.735389	ATTTATCAAGATTTACAAGATTTAATAGATT	0	IYQDLQDLID
C1_07710C_B 1	C1_07710C_B	C1_07710C_B CGDID:CAL0000190349	no	1	1899-12-31 09:05:00	895	37	0.00660112	0.00660112	AAGAAAGTGAAGGAAGTGAAGGAAGTGAAGGAAATGA	2	ESEGSEGSEGN
C1_07710C_B 2	C1_07710C_B	C1_07710C_B CGDID:CAL0000190349	no	2	9	1356	31	-0.735389	-0.735389	ATTTATCAAGATTTACAAGATTTAATAGATT	0	IYQDLQDLID
C1_07770W_A 1	C1_07770W_A	FGR6-3 CGDID:CAL0000187599	no	1	18	331	39	-0.945491	-0.945491	CAATAAGTTGAGAATTGCCAAAAAGTTGAAGTTTCCCAA	2	IS*ELPKS*SFP
C1_07770W_B 1	C1_07770W_B	C1_07770W_B CGDID:CAL0000195896	no	1	18	332	39	-0.945491	-0.866402	CAATAAGTTGAGAATTGCCAAAAAGTTGAAGTTTCCCAA	1	NKLRIAKKLKFP
C1_07780W_A 1	C1_07780W_A	C1_07780W_A CGDID:CAL0000177087	no	1	27	55	57	-0.988434	-0.916769	GAAATGTGATAAACAAAAAATTGAGGAAATTGGATCAAAAAATCAAACTGGGGAAAT	2	NVINKKLRKLDQKIKSGK
C1_07780W_B 1	C1_07780W_B	C1_07780W_B CGDID:CAL0000199531	no	1	27	55	57	-0.988434	-0.916769	GAAATGTGATAAACAAAAAATTGAGGAAATTGGATCAAAAAATCAAACTGGGGAAAT	2	NVINKKLRKLDQKIKSGK
C1_07790C_A 1	C1_07790C_A	C1_07790C_A CGDID:CAL0000195062	no	1	1899-12-31 12:15:00	486	37	-0.893902	-0.434887	AAAAAAGACAAGAAGAAAAACAACAAGAATAATAAAA	0	KKDKKKNNKNNK
C1_07790C_B 1	C1_07790C_B	C1_07790C_B CGDID:CAL0000192214	no	1	1899-12-31 12:15:00	486	37	-0.893902	-0.434887	AAAAAAGACAAGAAGAAAAACAACAAGAATAATAAAA	0	KKDKKKNNKNNK
C1_07810C_A 1	C1_07810C_A	C1_07810C_A CGDID:CAL0000201274	no	1	15	486	29	-1.13363	0.705979	CAGCAACAGCAACAACAGCGACAGCAACA	0	QQQQQQRQQ
C1_07810C_A 2	C1_07810C_A	C1_07810C_A CGDID:CAL0000201274	no	2	12	1115	26	-1.00761	-1.00761	AAGTGCAGGTGCAAGTGCAGGTGCAA	1	SAGASAGA
C1_07810C_B 1	C1_07810C_B	C1_07810C_B CGDID:CAL0000182655	no	1	15	486	29	-1.13363	0.705979	CAGCAACAGCAACAACAGCGACAGCAACA	0	QQQQQQRQQ
C1_07810C_B 2	C1_07810C_B	C1_07810C_B CGDID:CAL0000182655	no	2	12	1115	26	-1.00761	-1.00761	AAGTGCAGGTGCAAGTGCAGGTGCAA	1	SAGASAGA
C1_07820W_A 1	C1_07820W_A	C1_07820W_A CGDID:CAL0000180534	no	1	11	137	21	-1.15437	-1.15437	TAATGAAAAAGTAATGAAAAA	1	NEKVMK
C1_07820W_B 1	C1_07820W_B	C1_07820W_B CGDID:CAL0000192719	no	1	11	137	21	-1.15437	-1.15437	TAATGAAAAAGTAATGAAAAA	1	NEKVMK
C1_07850C_A 1	C1_07850C_A	C1_07850C_A CGDID:CAL0000181158	no	1	1899-12-31 09:06:12	267	35	-0.255096	-0.255096	GATGATGAAGAAGATGAAGAAGAAGATGACGATGA	0	DDEEDEEEDDD
C1_07850C_A 2	C1_07850C_A	C1_07850C_A CGDID:CAL0000181158	no	2	1899-12-31 06:12:00	144	42	-0.384137	0.828617	CACCATCACCATCACCATAATCATCCTCATAATCATAATCAT	0	HHHHHHNHPHNHNH
C1_07850C_A 3	C1_07850C_A	C1_07850C_A CGDID:CAL0000181158	no	3	21	393	50	-0.996284	-0.996284	ATAATTGAAGATCAAAGTAATCAATCAGCAAATCCAAGTTATAATAGCAA	0	IIEDQSNQSANPSYNS
C1_07850C_B 1	C1_07850C_B	C1_07850C_B CGDID:CAL0000179165	no	1	1899-12-31 06:12:00	144	42	-0.384137	0.828617	CACCATCACCATCACCATAATCATCCTCATAATCATAATCAT	0	HHHHHHNHPHNHNH
C1_07850C_B 2	C1_07850C_B	C1_07850C_B CGDID:CAL0000179165	no	2	15	1095	38	-0.949872	-0.949872	AATGATAATGACTATAATATTCATGATAGTAATGATTC	0	NDNDYNIHDSND
C1_07850C_B 3	C1_07850C_B	C1_07850C_B CGDID:CAL0000179165	no	3	1899-12-31 09:12:06	267	35	-0.255096	-0.255096	GATGATGAAGAAGATGAAGAAGAAGATGACGATGA	0	DDEEDEEEDDD
C1_07850C_B 4	C1_07850C_B	C1_07850C_B CGDID:CAL0000179165	no	4	21	393	67	-0.948708	0.595865	ATAATTGAAGATCAAAGTAATCAATCAGCAAATCCAAGTTATAATAGCAATAACAACAATAATAATA	0	IIEDQSNQSANPSYNSNNNNNN
C1_07860W_A 1	C1_07860W_A	C1_07860W_A CGDID:CAL0000179214	no	1	3	946	35	0.691085	0.878982	CACCACCACCACCGCCACCACTGCCACCACCACCA	2	PPPPPPSPPPP
C1_07870C_A 1	C1_07870C_A	SMI1 CGDID:CAL0000199204	no	1	12	1558	33	-0.863083	-0.8299	AAAAGCCAGAATCAAAAGCAGAATCAGAAGCAG	2	KPESKAESEA
C1_07870C_A 2	C1_07870C_A	SMI1 CGDID:CAL0000199204	no	2	6	1667	28	-0.316242	-0.316242	TGAACCTGAACCTGAATCTGAATCTGAA	1	EPEPESESE
C1_07870C_B 1	C1_07870C_B	C1_07870C_B CGDID:CAL0000189416	no	1	6	1667	28	-0.316242	-0.316242	TGAACCTGAATCTGAATCTGAATCTGAA	1	EPESESESE
C1_07880C_A 1	C1_07880C_A	GCS1 CGDID:CAL0000193135	no	1	15	1127	32	-0.848979	-0.848979	TGATAATTATTTAAATGATAATTATTATGATA	1	DNYLNDNYYD	None	None	-0.848979		-0.848979		0
C1_07880C_A 2	C1_07880C_A	GCS1 CGDID:CAL0000193135	no	2	15	1898	37	-0.82743	-0.82743	TAATGATGTTGATGATAATGGTATTGATCAAAGGTAT	1	NDVDDNGIDQRY	None	None	-0.82743		-0.82743		0
C1_07880C_B 1	C1_07880C_B	C1_07880C_B CGDID:CAL0000177579	no	1	15	1127	32	-0.848979	-0.848979	TGATAATTATTTAAATGATAATTATTATGATA	1	DNYLNDNYYD	None	None	-0.848979		-0.848979		0
C1_07880C_B 2	C1_07880C_B	C1_07880C_B CGDID:CAL0000177579	no	2	15	1898	37	-0.82743	-0.82743	TAATGATGTTGATGATAATGGTATTGATCAAAGGTAT	1	NDVDDNGIDQRY	None	None	-0.82743		-0.82743		0
C1_07890C_A 1	C1_07890C_A	ADE5 7 CGDID:CAL0000199243	no	1	6	1324	23	-0.513654	-0.513654	CTGGTTCTGGTTCTGGTTCTGGT	2	GSGSGSG
C1_07890C_B 1	C1_07890C_B	C1_07890C_B CGDID:CAL0000190321	no	1	6	1327	20	-0.696231	-0.696231	GTTCTGGTTCTGGTTCTGGT	2	SGSGSG
C1_07910C_A 1	C1_07910C_A	MRPL3 CGDID:CAL0000175974	no	1	18	308	44	-0.801706	-0.801706	ATTACATAATCGTTTACAATTACCTAAATCATTTAAATTAGCTA	1	LHNRLQLPKSFKLA
C1_07910C_B 1	C1_07910C_B	C1_07910C_B CGDID:CAL0000187615	no	1	18	308	44	-0.801706	-0.801706	ATTACATAATCGTTTACAATTACCTAAATCATTTAAATTAGCTA	1	LHNRLQLPKSFKLA
C1_07930C_A 1	C1_07930C_A	ERD1 CGDID:CAL0000182859	no	1	1899-12-31 12:06:00	222	44	-0.293847	-0.293847	ACCAACATCAACACCAACAACAACCATAACCATAACCATAACCA	0	TNINTNNNHNHNHN
C1_07930C_B 1	C1_07930C_B	C1_07930C_B CGDID:CAL0000198163	no	1	1899-12-31 12:06:00	222	44	-0.293847	-0.293847	ACCAACATCAACACCAACAACAACCATAACCATAACCATAACCA	0	TNINTNNNHNHNHN
C1_07950C_A 1	C1_07950C_A	C1_07950C_A CGDID:CAL0000175073	no	1	1899-12-31 03:09:15	367	56	0.388087	0.53182	AAGAAGATGAAGAAGGAGAAGGAGAAGAAGTAACTGATGAAGATGACGAAGATAAG	2	EDEEGEGEEVTDEDDEDK
C1_07950C_A 2	C1_07950C_A	C1_07950C_A CGDID:CAL0000175073	no	2	6	768	20	-0.696231	-0.696231	AAATCAAAATCAAAATCAAA	0	KSKSKS
C1_07950C_B 1	C1_07950C_B	C1_07950C_B CGDID:CAL0000196994	no	1	1899-12-31 03:09:15	367	56	0.680645	0.785223	AAGAAGATGAAGAAGGAGAAGGAGAAGAAGTAGCTGATGAAGATGACGAAGATAAG	2	EDEEGEGEEVADEDDEDK
C1_07950C_B 2	C1_07950C_B	C1_07950C_B CGDID:CAL0000196994	no	2	6	768	20	-0.696231	-0.696231	AAATCAAAATCAAAATCAAA	0	KSKSKS
C1_07960W_A 1	C1_07960W_A	C1_07960W_A CGDID:CAL0000186441	no	1	12	346	26	-1.07811	0.379879	AAGAAGAAGAGGAAGAAGAAAAGGAA	2	EEEEEEKE
C1_07960W_A 2	C1_07960W_A	C1_07960W_A CGDID:CAL0000186441	no	2	1899-12-31 06:12:00	597	33	-0.378264	-0.0724975	AAATCTAATCTGAAACTGAAACTGAAACTAAAC	0	KSNSKSKSKLN
C1_07960W_B 1	C1_07960W_B	C1_07960W_B CGDID:CAL0000195366	no	1	12	346	26	-1.07811	0.379879	AAGAAGAAGAGGAAGAAGAAAAGGAA	2	EEEEEEKE
C1_07960W_B 2	C1_07960W_B	C1_07960W_B CGDID:CAL0000195366	no	2	15	504	51	-0.600917	-0.600917	GATGATAATAAAGATGGAGATGAAAAGAAGGATGATGGAAACAAGAATGAT	0	DDNKDGDEKKDDGNKND
C1_07960W_B 3	C1_07960W_B	C1_07960W_B CGDID:CAL0000195366	no	3	1899-12-31 06:12:00	597	33	-0.378264	-0.0724975	AAATCTAATCTGAAACTGAAACTGAAACTAAAC	0	KSNSKSKSKLN
C1_07970C_A 1	C1_07970C_A	IRE1 CGDID:CAL0000181249	no	1	6	1932	24	-0.611046	-0.611046	GAAACTGATACTGAAACTGAAACT	0	ETDTETET
C1_07970C_A 2	C1_07970C_A	IRE1 CGDID:CAL0000181249	no	2	6	2946	29	-0.284195	-0.284195	AATAGCAATGGCAATGGCAATGGCAATGG	0	NSNGNGNGN
C1_07970C_B 1	C1_07970C_B	C1_07970C_B CGDID:CAL0000200331	no	1	6	1935	24	-0.611046	-0.611046	GAAACTGATACTGAAACTGAAACT	0	ETDTETET
C1_07970C_B 2	C1_07970C_B	C1_07970C_B CGDID:CAL0000200331	no	2	6	2949	29	-0.284195	-0.284195	AATAGCAATGGCAATGGCAATGGCAATGG	0	NSNGNGNGN
C1_07980C_A 1	C1_07980C_A	C1_07980C_A CGDID:CAL0000183398	no	1	9	368	27	-0.869186	-0.840293	ACCAACAACACCAACCACACTAACAAC	1	PTTPTTLT
C1_07980C_B 1	C1_07980C_B	C1_07980C_B CGDID:CAL0000195013	no	1	9	368	27	-0.869186	-0.840293	ACCAACAACACCAACCACACTAACAAC	1	PTTPTTLT
C1_08000W_A 1	C1_08000W_A	NRP1 CGDID:CAL0000187528	no	1	6	904	32	-0.363114	0.747237	ATAACAATAATAATAACAACAACAATAGCAAT	2	NNNNNNNNSN
C1_08000W_A 2	C1_08000W_A	NRP1 CGDID:CAL0000187528	no	2	6	1295	21	-0.621902	-0.621902	CAACCACAACCACAACCACAA	1	NHNHNH
C1_08000W_A 3	C1_08000W_A	NRP1 CGDID:CAL0000187528	no	3	1899-12-31 12:06:00	2030	33	-0.474262	0.7171	ACAACAATTGCAACAACAACAGCAACAGCAACA	1	QQLQQQQQQQ
C1_08000W_B 1	C1_08000W_B	C1_08000W_B CGDID:CAL0000195257	no	1	6	904	32	-0.363114	0.747237	ATAACAATAATAATAACAACAACAATAGCAAT	2	NNNNNNNNSN
C1_08000W_B 2	C1_08000W_B	C1_08000W_B CGDID:CAL0000195257	no	2	6	1295	21	-0.621902	-0.621902	CAACCACAACCACAACCACAA	1	NHNHNH
C1_08000W_B 3	C1_08000W_B	C1_08000W_B CGDID:CAL0000195257	no	3	1899-12-31 06:12:00	2030	33	-0.474262	0.7171	ACAACAATTGCAACAACAACAGCAACAGCAACA	1	QQLQQQQQQQ
C1_08090C_A 1	C1_08090C_A	FUN12 CGDID:CAL0000190309	no	1	6	248	32	-0.617974	-0.617974	GAAGAAGGAAAAGGAAAAGTTGAAGAAGGAAG	1	KKEKEKLKKE
C1_08090C_A 2	C1_08090C_A	FUN12 CGDID:CAL0000190309	no	2	16	180	34	-0.928218	-0.928218	AAGAAAGCTGAAAAGCAAGAAAACGAAAAAGCAA	0	KKAEKQENEKA
C1_08090C_A 3	C1_08090C_A	FUN12 CGDID:CAL0000190309	no	3	1900-01-01 03:18:00	516	90	-0.4363	0.824802	TTGAAGAAACAATTGGAATTGAAGAAACAATTAGAAGAAGAACAGCGTAGGTTGGAAGAAGAGGAGGAACAACGTAGATTGGAAGAGGAG	0	LKKQLELKKQLEEEQRRLEEEEEQRRLEEE
C1_08090C_A 4	C1_08090C_A	FUN12 CGDID:CAL0000190309	no	4	1899-12-31 12:24:00	1104	91	-0.147907	-0.147907	AAGAAAGCCAAGGAAGAGGCTGCTAGAAAGGCCAAAGAAGAATCAGCAAGAAAAGCCAAGGAAGAAGCAGCAAGAAAAGCACAAGAAGAAG	0	KKAKEEAARKAKEESARKAKEEAARKAQEE
C1_08090C_A 5	C1_08090C_A	FUN12 CGDID:CAL0000190309	no	5	16	332	38	-0.956152	-0.867249	AACAAAGAAGGAACAAATCAAAGAGGCTAATAAACAAA	1	TKKEQIKEANKQ
C1_08090C_A 6	C1_08090C_A	FUN12 CGDID:CAL0000190309	no	6	12	1038	40	-1.15242	-1.15242	GAAGCGGAAGAAGAAGACGAAGAAGTTGGGGAAGACGAAG	0	EAEEEDEEVGEDE
C1_08090C_B 1	C1_08090C_B	C1_08090C_B CGDID:CAL0000185779	no	1	6	248	32	-0.617974	-0.617974	GAAGAAGGAAAAGGAAAAGTTGAAGAAGGAAG	1	KKEKEKLKKE
C1_08090C_B 2	C1_08090C_B	C1_08090C_B CGDID:CAL0000185779	no	2	12	1038	40	-1.15242	-1.15242	GAAGCGGAAGAAGAAGACGAAGAAGTTGGGGAAGACGAAG	0	EAEEEDEEVGEDE
C1_08090C_B 3	C1_08090C_B	C1_08090C_B CGDID:CAL0000185779	no	3	16	180	34	-0.928218	-0.928218	AAGAAAGCTGAAAAGCAAGAAAACGAAAAAGCAA	0	KKAEKQENEKA
C1_08090C_B 4	C1_08090C_B	C1_08090C_B CGDID:CAL0000185779	no	4	16	332	38	-0.956152	-0.867249	AACAAAGAAGGAACAAATCAAAGAGGCTAATAAACAAA	1	TKKEQIKEANKQ
C1_08090C_B 5	C1_08090C_B	C1_08090C_B CGDID:CAL0000185779	no	5	1899-12-31 12:24:00	1104	91	-0.147907	-0.147907	AAGAAAGCCAAGGAAGAGGCTGCTAGAAAGGCCAAAGAAGAATCAGCAAGAAAAGCCAAGGAAGAAGCAGCAAGAAAAGCACAAGAAGAAG	0	KKAKEEAARKAKEESARKAKEEAARKAQEE
C1_08090C_B 6	C1_08090C_B	C1_08090C_B CGDID:CAL0000185779	no	6	1900-01-01 03:18:00	516	90	-0.4363	0.824802	TTGAAGAAACAATTGGAATTGAAGAAACAATTAGAAGAAGAACAGCGTAGGTTGGAAGAAGAGGAGGAACAACGTAGATTGGAAGAGGAG	0	LKKQLELKKQLEEEQRRLEEEEEQRRLEEE
C1_08110W_A 1	C1_08110W_A	C1_08110W_A CGDID:CAL0000200179	no	1	14	1656	27	-1.05301	-1.05301	GAAAACAAATTGTTGAAAGCAAAATGT	0	ENKLLKAKC
C1_08110W_A 2	C1_08110W_A	C1_08110W_A CGDID:CAL0000200179	no	2	12	2472	27	-1.01764	-1.01764	GAAGACGTTGAAGAAGACGAAGAAGAA	0	EDVEEDEEE
C1_08110W_B 1	C1_08110W_B	C1_08110W_B CGDID:CAL0000175877	no	1	14	1656	27	-1.05301	-1.05301	GAAAACAAATTGTTGAAAGCAAAATGT	0	ENKLLKAKC
C1_08110W_B 2	C1_08110W_B	C1_08110W_B CGDID:CAL0000175877	no	2	12	2472	27	-1.01764	-1.01764	GAAGACGTTGAAGAAGACGAAGAAGAA	0	EDVEEDEEE
C1_08120W_A 1	C1_08120W_A	BUD6 CGDID:CAL0000191626	no	1	1899-12-31 09:03:00	512	40	0.974215	1.10262	ACAGCAACAACAGCAGCAGCAGCAACAACAACAACAACAG	1	QQQQQQQQQQQQQ
C1_08120W_B 1	C1_08120W_B	C1_08120W_B CGDID:CAL0000179153	no	1	1899-12-31 09:06:03	512	40	0.780519	1.10262	ACAGCAACAACAGCAGCAGCAGCAGCAGCAACAACAACAG	1	QQQQQQQQQQQQQ
C1_08180C_A 1	C1_08180C_A	C1_08180C_A CGDID:CAL0000176916	no	1	13	1531	30	-0.97866	-0.97866	TTGATATCGATCAATTGAATGATTCAATTG	2	DIDQLNDSI
C1_08180C_B 1	C1_08180C_B	C1_08180C_B CGDID:CAL0000199293	no	1	13	1531	30	-0.97866	-0.97866	TTGATATCGATCAATTGAATGATTCAATTG	2	DIDQLNDSI
C1_08190C_A 1	C1_08190C_A	CAT8 CGDID:CAL0000192438	no	1	9	654	21	-1.03519	-1.03519	GATGAAGAAGATGAAGAAGAT	0	DEEDEED
C1_08190C_B 1	C1_08190C_B	C1_08190C_B CGDID:CAL0000198091	no	1	9	654	21	-1.03519	-1.03519	GATGAAGAAGATGAAGAAGAT	0	DEEDEED
C1_08210C_A 1	C1_08210C_A	MLT1 CGDID:CAL0000178329	no	1	9	1703	21	-1.03519	-1.03519	TGCCACCTATGCCACCTATGC	1	ATYATY
C1_08210C_B 1	C1_08210C_B	C1_08210C_B CGDID:CAL0000193551	no	1	9	1703	21	-1.03519	-1.03519	TGCCACCTATGCCACCTATGC	1	ATYATY
C1_08220W_A 1	C1_08220W_A	CCR4 CGDID:CAL0000194050	no	1	18	42	34	-0.961465	-0.961465	CAACCACAATCGAATTTGCAAGCACAACAAATTT	0	QPQSNLQAQQI
C1_08220W_A 2	C1_08220W_A	CCR4 CGDID:CAL0000194050	no	2	6	105	45	0.39979	1.12635	CAACAACAACAGCAGCAGCAACAGCAACAGCAACAGCAACAGCAA	0	QQQQQQQQQQQQQQQ
C1_08220W_A 3	C1_08220W_A	CCR4 CGDID:CAL0000194050	no	3	12	213	26	-1.07811	-1.07811	CAAAATATTTATCAAAATAATTATCA	0	QNIYQNNY
C1_08220W_A 4	C1_08220W_A	CCR4 CGDID:CAL0000194050	no	4	11	1437	23	-1.17802	-1.17802	TGGGCATTACAGTGGGATTACAG	0	WALQWDY
C1_08220W_B 1	C1_08220W_B	C1_08220W_B CGDID:CAL0000177785	no	1	18	42	34	-0.961465	-0.961465	CAACCACAATCGAATTTGCAAGCACAACAAATTT	0	QPQSNLQAQQI
C1_08220W_B 2	C1_08220W_B	C1_08220W_B CGDID:CAL0000177785	no	2	6	105	45	0.39979	1.12635	CAACAACAACAGCAGCAGCAACAGCAACAGCAACAGCAACAGCAA	0	QQQQQQQQQQQQQQQ
C1_08220W_B 3	C1_08220W_B	C1_08220W_B CGDID:CAL0000177785	no	3	11	1437	23	-1.17802	-1.17802	TGGGCATTACAGTGGGATTACAG	0	WALQWDY
C1_08220W_B 4	C1_08220W_B	C1_08220W_B CGDID:CAL0000177785	no	4	12	213	26	-1.07811	-1.07811	CAAAATATTTATCAAAATAATTATCA	0	QNIYQNNY
C1_08270C_A 1	C1_08270C_A	MED15 CGDID:CAL0000193033	no	1	3	1116	25	0.438104	0.438104	CAAAAACAACAACAACAACAACAAC	0	QKQQQQQQ
C1_08270C_A 2	C1_08270C_A	MED15 CGDID:CAL0000193033	no	2	3	1466	39	0.99459	1.04961	CAATCAACAACAGCAGCAGCAGCAACAACAACAACAACA	1	NQQQQQQQQQQQ
C1_08270C_A 3	C1_08270C_A	MED15 CGDID:CAL0000193033	no	3	3	492	30	0.598009	0.598009	CAACAACAACAACAACCACAACCACAACAA	0	QQQQQPQPQQ
C1_08270C_A 4	C1_08270C_A	MED15 CGDID:CAL0000193033	no	4	1899-12-31 03:42:00	2199	96	0.613836	0.846978	CTGCAACAGCAGCAACAACAACAACAACAAAATATGACCAGACTGCAACCCCAGTCTCAGCAACAACAGCAAATGATGCAGAATCAAAGCAGAAAC	0	SQQQQQQQQQNMTRSQPQSQQQQQMMQNQSRN
C1_08270C_A 5	C1_08270C_A	MED15 CGDID:CAL0000193033	no	5	12	1296	32	-0.879115	-0.879115	CAAATGCAGGGTCAAATTAATGGTCAAATGAA	0	QMQGQINGQM
C1_08270C_A 6	C1_08270C_A	MED15 CGDID:CAL0000193033	no	6	3	2562	31	0.639575	0.904241	CAACAACAACAGCAACAGCAACAACAACAAC	0	QQQQQQQQQQ
C1_08270C_B 1	C1_08270C_B	C1_08270C_B CGDID:CAL0000195082	no	1	1900-01-01 18:03:00	2202	96	0.613836	0.846978	CTGCAACAGCAGCAACAACAACAACAACAAAATATGACCAGACTGCAACCCCAGTCTCAGCAACAACAGCAAATGATGCAGAATCAAAGCAGAAAC	0	SQQQQQQQQQNMTRSQPQSQQQQQMMQNQSRN
C1_08270C_B 2	C1_08270C_B	C1_08270C_B CGDID:CAL0000195082	no	2	3	926	26	0.530293	0.530293	TAATAATAATAATAATAATATTAATA	1	NNNNNNIN
C1_08270C_B 3	C1_08270C_B	C1_08270C_B CGDID:CAL0000195082	no	3	12	1299	32	-0.879115	-0.879115	CAAATGCAGGGTCAAATTAATGGTCAAATGAA	0	QMQGQINGQM
C1_08270C_B 4	C1_08270C_B	C1_08270C_B CGDID:CAL0000195082	no	4	3	1469	39	0.99459	1.04961	CAATCAACAACAGCAGCAGCAGCAACAACAACAACAACA	1	NQQQQQQQQQQQ
C1_08270C_B 5	C1_08270C_B	C1_08270C_B CGDID:CAL0000195082	no	5	3	492	30	0.598009	0.598009	CAACAACAACAACAACCACAACCACAACAA	0	QQQQQPQPQQ
C1_08270C_B 6	C1_08270C_B	C1_08270C_B CGDID:CAL0000195082	no	6	3	2565	31	0.639575	0.904241	CAACAACAACAGCAACAGCAACAACAACAAC	0	QQQQQQQQQQ
C1_08290C_A 1	C1_08290C_A	DIP2 CGDID:CAL0000188650	no	1	18	2884	45	-0.956846	-0.795982	AAGAAGAGCAAAGACAATACGAAGAAAAAAGAGCAATCAAGAGAA	2	EEQRQYEEKRAIKR
C1_08290C_B 1	C1_08290C_B	C1_08290C_B CGDID:CAL0000198203	no	1	18	2884	45	-0.956846	-0.795982	AAGAAGAGCAAAGACAATACGAAGAAAAAAGAGCAATCAAGAGAA	2	EEQRQYEEKRAIKR
C1_08300W_A 1	C1_08300W_A	NOT5 CGDID:CAL0000183176	no	1	12	119	40	-0.668474	-0.668474	AGAAAAGTTGGAGAACGATTTGAAGAAAGAGTTGAAGAAA	1	EKLENDLKKELKK
C1_08300W_A 2	C1_08300W_A	NOT5 CGDID:CAL0000183176	no	2	1899-12-31 11:17:00	781	46	-0.735707	0.160512	AGGAAAGAAAAAGGGAAGAAAAAGAGAAAGAGAAGCAACAGCAGAA	2	ERKREEKEKEKQQQ
C1_08300W_B 1	C1_08300W_B	C1_08300W_B CGDID:CAL0000198631	no	1	12	119	40	-0.668474	-0.668474	AGAAAAGTTGGAGAACGATTTGAAGAAAGAGTTGAAGAAA	1	EKLENDLKKELKK
C1_08300W_B 2	C1_08300W_B	C1_08300W_B CGDID:CAL0000198631	no	2	1899-12-31 11:17:00	781	46	-0.735707	0.160512	AGGAAAGAAAAAGGGAAGAAAAAGAGAAAGAGAAGCAACAGCAGAA	2	ERKREEKEKEKQQQ
C1_08310W_A 1	C1_08310W_A	OPY2 CGDID:CAL0000195807	no	1	12	777	30	-0.918115	0.410499	CAGCAAACACAACAGCAACCACAACAACAA	0	QQTQQQPQQQ
C1_08310W_A 2	C1_08310W_A	OPY2 CGDID:CAL0000195807	no	2	15	1181	39	-0.955763	-0.611046	TGAAGAAGAAGATGAGGACGAAGAAGATTCTGAAGAAGA	1	EEEDEDEEDSEE
C1_08310W_B 1	C1_08310W_B	C1_08310W_B CGDID:CAL0000187478	no	1	12	777	30	-0.918115	0.410499	CAGCAAACACAACAGCAACCACAACAACAA	0	QQTQQQPQQQ
C1_08310W_B 2	C1_08310W_B	C1_08310W_B CGDID:CAL0000187478	no	2	15	1181	48	-1.34289	-0.392731	TGAAGAAGAAGACGAGGACGAAGAAGATTCTGAAGAAGACTACGATGA	1	EEEDEDEEDSEEDYD
C1_08320W_A 1	C1_08320W_A	TKL1 CGDID:CAL0000174068	no	1	15	1874	28	-1.13363	-1.13363	TGAACAATTTGGTTTGAACAGATTTGGT	1	EQFGLNRFG
C1_08320W_B 1	C1_08320W_B	C1_08320W_B CGDID:CAL0000190037	no	1	15	1874	28	-1.13363	-1.13363	TGAACAATTTGGTTTGAACAGATTTGGT	1	EQFGLNRFG
C1_08370W_A 1	C1_08370W_A	SDS24 CGDID:CAL0000184899	no	1	3	1499	24	0.573207	0.573207	TGCTGCTGCTGCTGCTGCTGCTGC	1	AAAAAAA
C1_08370W_B 1	C1_08370W_B	C1_08370W_B CGDID:CAL0000196679	no	1	3	1499	24	0.573207	0.573207	TGCTGCTGCTGCTGCTGCTGCTGC	1	AAAAAAA
C1_08390C_A 1	C1_08390C_A	C1_08390C_A CGDID:CAL0000189537	no	1	6	1186	38	-0.333926	0.0595891	CATCTGCAACAGCATCGGCATCAGCATCAACGTCAGCA	2	SATASASASTSA
C1_08390C_B 1	C1_08390C_B	C1_08390C_B CGDID:CAL0000174860	no	1	6	1186	38	-0.333926	0.0595891	CATCTGCAACAGCATCGGCATCAGCATCAACGTCAGCA	2	SATASASASTSA
C1_08530W_A 1	C1_08530W_A	C1_08530W_A CGDID:CAL0000195070	no	1	6	174	33	-0.14107	0.971797	CAACAACAACAACAACAGCAGCAGCAACAGCAA	0	QQQQQQQQQQQ
C1_08530W_B 1	C1_08530W_B	C1_08530W_B CGDID:CAL0000183459	no	1	6	174	33	-0.14107	0.971797	CAACAACAACAACAACAGCAGCAGCAACAGCAA	0	QQQQQQQQQQQ
C1_08540C_A 1	C1_08540C_A	C1_08540C_A CGDID:CAL0000177447	no	1	6	111	23	-0.562598	-0.562598	TCAACATCAACATCAACACAACA	0	STSTSTQ
C1_08540C_B 1	C1_08540C_B	C1_08540C_B CGDID:CAL0000193485	no	1	6	111	23	-0.562598	-0.562598	TCAACATCAACATCAACACAACA	0	STSTSTQ
C1_08550C_A 1	C1_08550C_A	GCF1 CGDID:CAL0000184530	no	1	12	132	30	-0.995261	-0.903864	ACCAAAAAGACTACTAAAAAATCTACCAAA	0	TKKTTKKSTK
C1_08550C_B 1	C1_08550C_B	C1_08550C_B CGDID:CAL0000189491	no	1	12	132	30	-0.995261	-0.903864	ACCAAAAAGACTACTAAAAAATCTACCAAA	0	TKKTTKKSTK
C1_08570C_A 1	C1_08570C_A	PCL2 CGDID:CAL0000186908	no	1	16	109	32	-1.00516	-1.00516	AGAGAAACCAGCATCACAGAAAACTATCATCA	2	RNQHHRKLSS
C1_08570C_B 1	C1_08570C_B	C1_08570C_B CGDID:CAL0000199527	no	1	16	109	32	-1.00516	-1.00516	AGAGAAACCAGCATCACAGAAAACTATCATCA	2	RNQHHRKLSS
C1_08600C_A 1	C1_08600C_A	GCD6 CGDID:CAL0000183518	no	1	14	2084	37	-0.688037	-0.688037	ATGGTGGAACGATGGTGAGAACGATGAGGTGAGAACG	1	WWNDGENDEVRT
C1_08600C_B 1	C1_08600C_B	C1_08600C_B CGDID:CAL0000196202	no	1	14	2084	37	-0.688037	-0.688037	ATGGTGGAACGATGGTGAGAACGATGAGGTGAGAACG	1	WWNDGENDEVRT
C1_08660C_A 1	C1_08660C_A	C1_08660C_A CGDID:CAL0000185007	no	1	18	300	35	-0.962537	-0.962537	TTGAGTTCTCAAAACATTTTGAGTATCAATAACAT	0	LSSQNILSINN
C1_08660C_A 2	C1_08660C_A	C1_08660C_A CGDID:CAL0000185007	no	2	3	543	51	0.712583	0.990029	GATGACGATGATGATGCTGAAGATGATGATGACAGTGATGGTGGTGATGAT	0	DDDDDAEDDDDSDGGDD
C1_08660C_B 1	C1_08660C_B	C1_08660C_B CGDID:CAL0000190413	no	1	18	300	35	-0.962537	-0.962537	TTGAGTTCTCAAAACATTTTGAGTATCAATAACAT	0	LSSQNILSINN
C1_08660C_B 2	C1_08660C_B	C1_08660C_B CGDID:CAL0000190413	no	2	3	543	51	0.530318	1.02749	GATGACGATGATGATGCTGGAGATGATGATGACAGTGATGGTGGTGATGAT	0	DDDDDAGDDDDSDGGDD
C1_08670W_A 1	C1_08670W_A	SWI6 CGDID:CAL0000183437	no	1	3	187	31	0.785797	0.785797	ACAAAAACAACAACAACAACAACAACAACAA	2	KNNNNNNNN
C1_08670W_A 2	C1_08670W_A	SWI6 CGDID:CAL0000183437	no	2	18	1107	37	-0.934221	-0.934221	ATCCTTAGTAATTGGTTGTATCCTGATATTTGGTTGT	0	ILSNWLYPDIWL
C1_08670W_B 1	C1_08670W_B	C1_08670W_B CGDID:CAL0000176452	no	1	3	187	31	0.785797	0.785797	ACAAAAACAACAACAACAACAACAACAACAA	2	KNNNNNNNN
C1_08670W_B 2	C1_08670W_B	C1_08670W_B CGDID:CAL0000176452	no	2	18	1107	37	-0.934221	-0.934221	ATCCTTAGTAATTGGTTGTATCCTGATATTTGGTTGT	0	ILSNWLYPDIWL
C1_08700W_A 1	C1_08700W_A	C1_08700W_A CGDID:CAL0000179227	no	1	3	477	20	0.303382	0.303382	AGCAGCAGCAGCAGCAGCAG	0	SSSSSS
C1_08700W_A 2	C1_08700W_A	C1_08700W_A CGDID:CAL0000179227	no	2	3	3246	20	0.303382	0.303382	CCACCACCACCACCACCACC	0	PPPPPP
C1_08700W_B 1	C1_08700W_B	C1_08700W_B CGDID:CAL0000188610	no	1	3	474	20	0.303382	0.303382	AGCAGCAGCAGCAGCAGCAG	0	SSSSSS
C1_08700W_B 2	C1_08700W_B	C1_08700W_B CGDID:CAL0000188610	no	2	3	3243	20	0.303382	0.303382	CCACCACCACCACCACCACC	0	PPPPPP
C1_08710W_A 1	C1_08710W_A	C1_08710W_A CGDID:CAL0000199763	yes	1	24	545	55	-0.846616	-0.166468	GAAGCTAGAAAAAGCAAAGATGAAGAAACTAGAAGAAGAAAAATTGAAAAAACTA	1	KLEKAKMKKLEEEKLKKL
C1_08710W_B 1	C1_08710W_B	C1_08710W_B CGDID:CAL0000180916	yes	1	24	545	55	-0.846616	-0.166468	GAAGCTAGAAAAAGCAAAGATGAAGAAACTAGAAGAAGAAAAATTGAAAAAACTA	1	KLEKAKMKKLEEEKLKKL
C1_08740C_A 1	C1_08740C_A	SEC24 CGDID:CAL0000196446	no	1	12	92	31	-0.890144	-0.850371	ACAACAACCCGTACAACAACCAGTGCAACAA	1	QQPVQQPVQQ
C1_08740C_B 1	C1_08740C_B	C1_08740C_B CGDID:CAL0000176538	no	1	12	92	31	-0.890144	-0.850371	ACAACAACCCGTACAACAACCAGTGCAACAA	1	QQPVQQPVQQ
C1_08780W_A 1	C1_08780W_A	C1_08780W_A CGDID:CAL0000197686	no	1	10	125	20	-1.13684	-1.13684	TGCATATTTGTGCATATTTG	1	AYLCIF
C1_08780W_B 1	C1_08780W_B	C1_08780W_B CGDID:CAL0000186543	no	1	10	125	20	-1.13684	-1.13684	TGCATATTTGTGCATATTTG	1	AYLCIF
C1_08790W_A 1	C1_08790W_A	TPO3 CGDID:CAL0000176249	no	1	12	1135	56	-0.524406	-0.524406	TTTGTGCTTTTGTTGCTTTAATTTATGCTTATTTATATGCTTTTTTCTTTGCTTAT	2	CAFVALIYAYLYAFFFAY
C1_08790W_B 1	C1_08790W_B	C1_08790W_B CGDID:CAL0000200896	no	1	12	1135	56	-0.524406	-0.524406	TTTGTGCTTTTGTTGCTTTAATTTATGCTTATTTATATGCTTTTTTCTTTGCTTAT	2	CAFVALIYAYLYAFFFAY
C1_08800W_A 1	C1_08800W_A	C1_08800W_A CGDID:CAL0000189668	no	1	13	1316	30	-0.867006	-0.867006	GTTAATCAGTTCTGTTAATAGTACTTTAAT	1	LISSVNSTL
C1_08800W_B 1	C1_08800W_B	C1_08800W_B CGDID:CAL0000175487	no	1	11	1316	31	-0.905595	-0.867006	GTTAATCAGTTCTGTTAATAGTACTTTAATA	1	LISSVNSTLI
C1_08810C_A 1	C1_08810C_A	MSS116 CGDID:CAL0000195117	no	1	9	1332	31	-0.806925	-0.762749	GGAAGAACAGGAAGAGCAGGAAAGAAAGGAA	0	GRTGRAGKKG
C1_08810C_B 1	C1_08810C_B	C1_08810C_B CGDID:CAL0000182835	no	1	9	1332	31	-0.806925	-0.762749	GGAAGAACAGGAAGAGCAGGAAAGAAAGGAA	0	GRTGRAGKKG
C1_08870C_A 1	C1_08870C_A	JIP5 CGDID:CAL0000174164	no	1	1899-12-31 03:09:15	1207	62	0.612267	0.679919	AAGATGAAGAACAGAATGATGAAGATGATGATGACGATAATGATGATAGTGATGGAGATGAT	2	DEEQNDEDDDDDNDDSDGDD
C1_08870C_B 1	C1_08870C_B	C1_08870C_B CGDID:CAL0000193165	no	1	12	1210	43	-0.76724	0.457138	ATGAAGAACAGAATGATGAAGATGTTGATGACGATAATGATGA	2	EEQNDEDVDDDND
C1_08870C_B 2	C1_08870C_B	C1_08870C_B CGDID:CAL0000193165	no	2	12	1490	26	-1.07811	-1.07811	AGAAGATGAAGAAGAAGATCAAGAAG	1	EDEEEDQE
C1_08880W_A 1	C1_08880W_A	HEM14 CGDID:CAL0000182679	no	1	18	1523	40	-0.899229	-0.899229	GGTGTTTGCTGATGGTGTTGGTGTTCCTGATTGTGTGTTG	1	VFADGVGVPDCVL
C1_08900W_A 1	C1_08900W_A	C1_08900W_A CGDID:CAL0000174928	no	1	21	136	62	-1.47499	-0.65299	AACGTGAATTGGAAGAAGAACTCCCTGAAATCGAACAAGAATTAACTGATAGCGAAGAAGAA	2	RELEEELPEIEQELTDSEEE
C1_08900W_A 2	C1_08900W_A	C1_08900W_A CGDID:CAL0000174928	no	2	6	1600	62	0.508985	0.666922	ATACCAACACCAATACCAACACCAATACCAATACCAATAATGATGCCAATAACAATACCAAT	2	TNTNTNTNTNTNNDANNNTN
C1_08900W_B 1	C1_08900W_B	C1_08900W_B CGDID:CAL0000187331	no	1	21	136	62	-1.47499	-0.65299	AACGTGAATTGGAAGAAGAACTCCCTGAAATCGAACAAGAATTAACTGATAGCGAAGAAGAA	2	RELEEELPEIEQELTDSEEE
C1_08900W_B 2	C1_08900W_B	C1_08900W_B CGDID:CAL0000187331	no	2	6	1600	62	0.508985	0.705203	ATACCAACACCAATACCAACACCAATACCAATACCAATAATGATGCCAATAACAATACCAAT	2	TNTNTNTNTNTNNDANNNTN
C1_08910C_A 1	C1_08910C_A	C1_08910C_A CGDID:CAL0000190673	no	1	14	521	39	-0.947276	-0.947276	ATTTGATGATTTACAAAATTTTATTTATAAATTTGTATT	1	FDDLQNFIYKFV
C1_08910C_B 1	C1_08910C_B	C1_08910C_B CGDID:CAL0000199392	no	1	14	521	39	-0.947276	-0.947276	ATTTGATGATTTACAAAATTTTATTTATAAATTTGTATT	1	FDDLQNFIYKFV
C1_08920W_A 1	C1_08920W_A	C1_08920W_A CGDID:CAL0000181949	no	1	1899-12-31 15:18:00	835	50	-0.811594	0.523113	AACAATCAGGACAACAACAACAACAAGAGCAACCAAAACAAGAAACAAAC	2	QSGQQQQQEQPKQETN
C1_08920W_B 1	C1_08920W_B	C1_08920W_B CGDID:CAL0000193525	no	1	15	835	48	-0.933292	0.486652	AACAATCAGGACAACAACAACAAGAGCAGCAACCAAAACAAGAAACAA	2	QSGQQQQEQQPKQET
C1_08940C_A 1	C1_08940C_A	MSN4 CGDID:CAL0000191067	no	1	1899-12-31 15:12:00	772	37	-0.761751	-0.761751	CACCAACATCACAACCACCATCACAACAACAACAACA	2	PTSQPPSQQQQ
C1_08940C_A 2	C1_08940C_A	MSN4 CGDID:CAL0000191067	no	2	6	1997	22	-0.549305	-0.549305	TAATGGTAATGGTAATGGTAAT	1	NGNGNGN
C1_08940C_A 3	C1_08940C_A	MSN4 CGDID:CAL0000191067	no	3	1899-12-31 03:36:21	1059	134	0.968334	1.02906	CAACAACAACAACCACAACCACAACAACAGCAACTACCACCACAACAAGAACAAAACATTCAATCTTTACCAACATCGGCAATACCACCAGATCAACAATCTATACAACAATTGGCAATGCAACAACAACAACA	0	QQQQPQPQQQQLPPQQEQNIQSLPTSAIPPDQQSIQQLAMQQQQ
C1_08940C_A 4	C1_08940C_A	MSN4 CGDID:CAL0000191067	no	4	9	1484	31	-0.870546	-0.870546	TGGTAGTAATGGTGGTAATGTTAATGGTGGT	1	GSNGGNVNGG
C1_08940C_B 1	C1_08940C_B	C1_08940C_B CGDID:CAL0000173939	no	1	1899-12-31 12:15:00	775	37	-0.761751	-0.761751	CACCAACATCACAACCACCATCACAACAACAACAACA	2	PTSQPPSQQQQ
C1_08940C_B 2	C1_08940C_B	C1_08940C_B CGDID:CAL0000173939	no	2	1899-12-31 21:36:03	1062	134	0.968334	1.02906	CAACAACAACAACCACAACCACAACAACAGCAACTACCACCACAACAAGAACAAAACATTCAATCTTTACCAACATCGGCAATACCACCAGATCAACAATCTATACAACAATTGGCAATGCAACAACAACAACA	0	QQQQPQPQQQQLPPQQEQNIQSLPTSAIPPDQQSIQQLAMQQQQ
C1_08940C_B 3	C1_08940C_B	C1_08940C_B CGDID:CAL0000173939	no	3	6	327	34	-0.134005	-0.134005	CAACTACAACCACCACCACCACCACAACAACAAC	0	QLQPPPPPQQQ
C1_08940C_B 4	C1_08940C_B	C1_08940C_B CGDID:CAL0000173939	no	4	6	2000	22	-0.549305	-0.549305	TAATGGTAATGGTAATGGTAAT	1	NGNGNGN
C1_08950W_A 1	C1_08950W_A	PFK26 CGDID:CAL0000176014	no	1	24:18:12:6	127	46	-0.0237986	0.145921	AACAACCAAAGCCACAACCACAGCAACAACCACACCCACAACAACA	2	QPKPQPQQQPHPQQ
C1_08950W_A 2	C1_08950W_A	PFK26 CGDID:CAL0000176014	no	2	12	361	40	-0.930123	-0.901689	TTCATTCAACAAATTCTTCACAATTATCTTTAACAAGTTC	2	HSTNSSQLSLTS
C1_08950W_A 3	C1_08950W_A	PFK26 CGDID:CAL0000176014	no	3	1899-12-31 03:09:00	3215	29	0.454914	0.454914	TACAAACAACTACAACAACAACAACAACA	1	TNNYNNNNN
C1_08950W_B 1	C1_08950W_B	C1_08950W_B CGDID:CAL0000199462	no	1	1899-12-31 06:18:00	128	44	-0.0214723	-0.0214723	ACAACCAAAGCCACAACCACAACAACAACCACACCCACAACAAC	1	QPKPQPQQQPHPQQ
C1_08990C_A 1	C1_08990C_A	KEX2 CGDID:CAL0000186377	no	1	14	264	32	-0.97982	-0.97982	AATCATAATTCAAATGAATATAATTTAATGAA	0	NHNSNEYNLM
C1_08990C_A 2	C1_08990C_A	KEX2 CGDID:CAL0000186377	no	2	11	480	31	-0.930409	-0.930409	AAATTGATAGAAATTGCTAAGAAATTAGATA	0	KLIEIAKKLD
C1_08990C_A 3	C1_08990C_A	KEX2 CGDID:CAL0000186377	no	3	6	2215	20	-0.696231	-0.696231	ATTCTGATTCTGATTCTGAT	2	SDSDSD
C1_08990C_A 4	C1_08990C_A	KEX2 CGDID:CAL0000186377	no	4	9	2673	20	-1.07659	0.303382	GAAGAAGAGGAAGAAGAGGA	0	EEEEEE
C1_08990C_B 1	C1_08990C_B	C1_08990C_B CGDID:CAL0000196478	no	1	14	264	32	-0.97982	-0.97982	AATCATAATTCAAATGAATATAATTTAATGAA	0	NHNSNEYNLM
C1_08990C_B 2	C1_08990C_B	C1_08990C_B CGDID:CAL0000196478	no	2	11	480	31	-0.930409	-0.930409	AAATTGATAGAAATTGCTAAGAAATTAGATA	0	KLIEIAKKLD
C1_08990C_B 3	C1_08990C_B	C1_08990C_B CGDID:CAL0000196478	no	3	9	2673	20	-1.07659	0.303382	GAAGAAGAGGAAGAAGAGGA	0	EEEEEE
C1_08990C_B 4	C1_08990C_B	C1_08990C_B CGDID:CAL0000196478	no	4	6	2215	20	-0.696231	-0.696231	ATTCTGATTCTGATTCTGAT	2	SDSDSD
C1_09000W_A 1	C1_09000W_A	C1_09000W_A CGDID:CAL0000194856	no	1	9	270	30	-0.741794	-0.741794	TTATTAACATTATTTATATTATTAATATTA	0	LLTLFILLIL
C1_09000W_A 2	C1_09000W_A	C1_09000W_A CGDID:CAL0000194856	no	2	6	561	64	0.986888	0.986888	AATTCTAATTCTAATTCTAATTCTAATTCTAATTCTAATTCTAATTCTAATTCTAATTCTAATT	0	NSNSNSNSNSNSNSNSNSNSN
C1_09000W_A 3	C1_09000W_A	C1_09000W_A CGDID:CAL0000194856	no	3	3	1551	29	0.834623	0.834623	GAAGAAGAAGAAGAAGAAGAAGAAGAAGA	0	EEEEEEEEE
C1_09000W_A 4	C1_09000W_A	C1_09000W_A CGDID:CAL0000194856	no	4	3	863	23	0.516554	0.516554	TGGTGGTGGTGGTGGTGGTGGTG	1	GGGGGGG
C1_09000W_B 1	C1_09000W_B	C1_09000W_B CGDID:CAL0000178832	no	1	9	270	30	-0.741794	-0.741794	TTATTAACATTATTTATATTATTAATATTA	0	LLTLFILLIL
C1_09000W_B 2	C1_09000W_B	C1_09000W_B CGDID:CAL0000178832	no	2	6	561	64	0.986888	0.986888	AATTCTAATTCTAATTCTAATTCTAATTCTAATTCTAATTCTAATTCTAATTCTAATTCTAATT	0	NSNSNSNSNSNSNSNSNSNSN
C1_09000W_B 3	C1_09000W_B	C1_09000W_B CGDID:CAL0000178832	no	3	3	863	20	0.303382	0.303382	TGGTGGTGGTGGTGGTGGTG	1	GGGGGG
C1_09000W_B 4	C1_09000W_B	C1_09000W_B CGDID:CAL0000178832	no	4	3	1548	29	0.834623	0.834623	GAAGAAGAAGAAGAAGAAGAAGAAGAAGA	0	EEEEEEEEE
C1_09010W_A 1	C1_09010W_A	NAR1 CGDID:CAL0000185143	no	1	3	816	32	0.846978	0.846978	GAAGAAGAAGAAGAAGAAGAAGAAGAAAAAGA	0	EEEEEEEEEK
C1_09010W_B 1	C1_09010W_B	C1_09010W_B CGDID:CAL0000200864	no	1	3	819	32	0.944588	0.944588	GAAGAAGAAGAAGAAGAAGAAGAAGAAGAAGA	0	EEEEEEEEEE
C1_09020W_A 1	C1_09020W_A	C1_09020W_A CGDID:CAL0000196894	no	1	3	108	21	0.37134	0.37134	GCTGCTGCTGCTGCTGCTGCT	0	AAAAAAA
C1_09020W_A 2	C1_09020W_A	C1_09020W_A CGDID:CAL0000196894	no	2	3	130	25	0.438104	0.438104	CCATCACCACCACCACCACCACCAC	2	ITTTTTT
C1_09020W_B 1	C1_09020W_B	C1_09020W_B CGDID:CAL0000194397	no	1	3	127	25	0.438104	0.438104	CCATCACCACCACCACCACCACCAC	2	ITTTTTT
C1_09040C_A 1	C1_09040C_A	C1_09040C_A CGDID:CAL0000175693	no	1	1899-12-31 09:03:00	126	39	0.452889	0.75273	TGATTTTAGTGATTTTAGTGATGATGATGATGATGATGA	0	*F**F********
C1_09040C_A 2	C1_09040C_A	C1_09040C_A CGDID:CAL0000175693	no	2	6	591	20	-0.696231	0.303382	TAGTGATAGTGATAGTGATA	0	******
C1_09040C_A 3	C1_09040C_A	C1_09040C_A CGDID:CAL0000175693	no	3	3	1197	48	1.1089	1.1089	TAAGAATAATAATAATAATAATAATAATAATAATAATAATAATAATAA	0	*E**************
C1_09040C_A 4	C1_09040C_A	C1_09040C_A CGDID:CAL0000175693	no	4	3	1334	28	0.46233	0.78188	ATGATAATGATGATGATGATAATGATGA	1	*********
C1_09040C_B 1	C1_09040C_B	C1_09040C_B CGDID:CAL0000183912	no	1	1899-12-31 09:03:00	125	39	0.452889	0.452889	TGATTTTAGTGATTTTAGTGATGATGATGATGATGATGA	1	DFSDFSDDDDDD
C1_09040C_B 2	C1_09040C_B	C1_09040C_B CGDID:CAL0000183912	no	2	3	1196	48	1.1089	1.1089	TAAGAATAATAATAATAATAATAATAATAATAATAATAATAATAATAA	1	KNNNNNNNNNNNNNN
C1_09040C_B 3	C1_09040C_B	C1_09040C_B CGDID:CAL0000183912	no	3	3	426	20	0.303382	0.303382	GAGGAGGAGGAGGAGGAGGA	0	EEEEEE
C1_09040C_B 4	C1_09040C_B	C1_09040C_B CGDID:CAL0000183912	no	4	3	1333	28	0.46233	0.46233	ATGATAATGATGATGATGATAATGATGA	2	DNDDDDND
C1_09050W_A 1	C1_09050W_A	HST1 CGDID:CAL0000190389	no	1	1899-12-31 09:06:12	515	59	-0.0615408	1.06823	TGACGATGATGACGATGATGACGATGATGACGATAAGGATGACGACAACGACGATGATG	1	DDDDDDDDDDDKDDDNDDD
C1_09050W_A 2	C1_09050W_A	HST1 CGDID:CAL0000190389	no	2	6	240	101	1.15526	1.23825	GAAGAGGAAGAGGAAGAGGAAGAGGAAGAGGAAGAGGAAGAGGAAGAGGAAGAGGAAGAGGAAGAGGAAGAGGAAGAGGAAGAGGAAGAGGAAGAGGAAGA	0	EEEEEEEEEEEEEEEEEEEEEEEEEEEEEEEEE
C1_09050W_A 3	C1_09050W_A	HST1 CGDID:CAL0000190389	no	3	6	1386	27	-0.381589	0.581349	AAAAAGAAAAAGAAAAAGAAAAACAAA	0	KKKKKKKNK
C1_09050W_A 4	C1_09050W_A	HST1 CGDID:CAL0000190389	no	4	10	1913	22	-1.05362	-1.05362	GAAAGTGGAAGAAAGTGGAAGA	1	KVEESGR
C1_09050W_B 1	C1_09050W_B	C1_09050W_B CGDID:CAL0000175005	no	1	6	237	104	1.14319	1.25528	GAGGAAGAGGAAGAGGAAGAGGAAGAGGAAGAGGAAGAGGAAGAGGAAGAGGAAGAGGAAGAGGAAGAGGAAGAGGAAGAGGAAGAGGAAGAGGAAGAGGAAGA	0	EEEEEEEEEEEEEEEEEEEEEEEEEEEEEEEEEE
C1_09050W_B 2	C1_09050W_B	C1_09050W_B CGDID:CAL0000175005	no	2	1899-12-31 09:12:00	518	62	-0.0313752	1.04961	TGACGATGATGACGATGATGACGATAAGGATGACGATAAGGATGACGACAACGACGATGATG	1	DDDDDDDDKDDDKDDDNDDD
C1_09050W_B 3	C1_09050W_B	C1_09050W_B CGDID:CAL0000175005	no	3	6	1392	27	-0.381589	0.581349	AAAAAGAAAAAGAAAAAGAAAAACAAA	0	KKKKKKKNK
C1_09050W_B 4	C1_09050W_B	C1_09050W_B CGDID:CAL0000175005	no	4	10	1919	22	-1.05362	-1.05362	GAAAGTGGAAGAAAGTGGAAGA	1	KVEESGR
C1_09060C_A 1	C1_09060C_A	C1_09060C_A CGDID:CAL0000186257	no	1	14	99	28	-1.01974	-1.01974	CAATATCAATTATTCAATTTCAATAATT	0	QYQLFNFNN
C1_09060C_A 2	C1_09060C_A	C1_09060C_A CGDID:CAL0000186257	no	2	9	176	23	-0.913549	-0.913549	TAGCAACTATAGCAACTATAGCA	1	SNYSNYS
C1_09060C_A 3	C1_09060C_A	C1_09060C_A CGDID:CAL0000186257	no	3	13	589	26	-1.05265	-1.05265	AAAAAATTAATTTAAAACAATTATTT	2	KINLKQLF
C1_09060C_A 4	C1_09060C_A	C1_09060C_A CGDID:CAL0000186257	no	4	17	628	32	-0.982659	-0.982659	GTTTTAAAATTTCATTTGTTTTATCATTTATT	2	FKISFVLSFI
C1_09060C_B 1	C1_09060C_B	C1_09060C_B CGDID:CAL0000175479	no	1	14	99	28	-1.01974	-1.01974	CAATATCAATTATTCAATTTCAATAATT	0	QYQLFNFNN
C1_09060C_B 2	C1_09060C_B	C1_09060C_B CGDID:CAL0000175479	no	2	9	176	23	-0.913549	-0.913549	TAGCAACTATAGCAACTATAGCA	1	SNYSNYS
C1_09060C_B 3	C1_09060C_B	C1_09060C_B CGDID:CAL0000175479	no	3	13	589	26	-1.05265	-1.05265	AAAAAATTAATTTAAAACAATTATTT	2	KINLKQLF
C1_09060C_B 4	C1_09060C_B	C1_09060C_B CGDID:CAL0000175479	no	4	17	628	32	-0.982659	-0.982659	GTTTTAAAATTTCATTTGTTTTATCATTTATT	2	FKISFVLSFI
C1_09070W_A 1	C1_09070W_A	C1_09070W_A CGDID:CAL0000194881	no	1	12	146	25	-1.11828	-1.11828	TACTAGATCATTTACTGGATCATTT	1	TRSFTGSF
C1_09070W_A 2	C1_09070W_A	C1_09070W_A CGDID:CAL0000194881	no	2	6	1434	20	-0.696231	0.303382	ACAACCACAACCACAACCAC	0	TTTTTT
C1_09070W_A 3	C1_09070W_A	C1_09070W_A CGDID:CAL0000194881	no	3	14	1549	31	-0.94372	-0.94372	ATTCAAGATTACAAATTCAATATTCGAAATT	2	SRLQIQYSK
C1_09070W_A 4	C1_09070W_A	C1_09070W_A CGDID:CAL0000194881	no	4	3	2170	29	0.708031	0.708031	TAATTAATAATAATAATAATAATAATAAT	2	INNNNNNNN
C1_09070W_A 5	C1_09070W_A	C1_09070W_A CGDID:CAL0000194881	no	5	3	2796	35	1.0256	1.0256	ACCACCACCACCACCACCACCACCACCACCACCAC	0	TTTTTTTTTTT
C1_09070W_B 1	C1_09070W_B	C1_09070W_B CGDID:CAL0000186591	no	1	6	1434	20	-0.696231	0.303382	ACAACCACAACCACAACCAC	0	TTTTTT
C1_09070W_B 2	C1_09070W_B	C1_09070W_B CGDID:CAL0000186591	no	2	1899-12-31 12:03:00	2796	35	0.849259	0.849259	ACCACCACCACCAACACCACCACCAACACCACCAC	0	TTTTNTTTNTT
C1_09070W_B 3	C1_09070W_B	C1_09070W_B CGDID:CAL0000186591	no	3	14	1549	31	-0.94372	-0.94372	ATTCAAGATTACAAATTCAATATTCGAAATT	2	SRLQIQYSK
C1_09070W_B 4	C1_09070W_B	C1_09070W_B CGDID:CAL0000186591	no	4	12	146	25	-1.11828	-1.11828	TACTAGATCATTTACTGGATCATTT	1	TRSFTGSF
C1_09070W_B 5	C1_09070W_B	C1_09070W_B CGDID:CAL0000186591	no	5	3	2170	29	0.708031	0.708031	TAATTAATAATAATAATAATAATAATAAT	2	INNNNNNNN
C1_09080C_A 1	C1_09080C_A	PGA6 CGDID:CAL0000190753	no	1	27	479	59	-0.990174	-0.990174	TCTTACTGCTCAATCTACTTTATTCACTTCTTATGCTAATTCTACTGGTTCTTCTTCTT	1	LTAQSTLFTSYANSTGSSS
C1_09090C_A 1	C1_09090C_A	ARG81 CGDID:CAL0000185550	no	1	3	654	27	0.738874	0.738874	ACTACTACTACTACTACTACTACTACT	0	TTTTTTTTT
C1_09090C_A 10	C1_09090C_A	ARG81 CGDID:CAL0000185550	no	10	12	2668	29	-1.02734	-1.02734	GAATTGAAGAATTGAATGAAAAATTAGAA	2	IEELNEKLE
C1_09090C_A 11	C1_09090C_A	ARG81 CGDID:CAL0000185550	no	11	3	2395	31	0.578747	0.694036	AACAAACCAAAACAACAACAACAACAACAAC	2	QTKTTTTTT
C1_09090C_A 12	C1_09090C_A	ARG81 CGDID:CAL0000185550	no	12	20	1977	41	-0.924024	-0.921969	TTATGTGCTGTATTAAGTATGATTAGTGTTGATTTAGTATG	0	LCAVLSMISVDLV
C1_09090C_A 13	C1_09090C_A	ARG81 CGDID:CAL0000185550	no	13	6	2210	33	-0.14107	-0.0999469	TGGAATTGGAATTGGAACTGGAACTGGTATTGG	1	GIGIGTGTGI
C1_09090C_A 14	C1_09090C_A	ARG81 CGDID:CAL0000185550	no	14	3	345	28	0.46233	0.46233	AATAATAATAGTAAAAATAATAATAATA	0	NNNSKNNNN
C1_09090C_A 2	C1_09090C_A	ARG81 CGDID:CAL0000185550	no	2	12	1139	23	-1.12987	-1.12987	TACAACAACACATACAACAACAC	1	TTTHTTT
C1_09090C_A 3	C1_09090C_A	ARG81 CGDID:CAL0000185550	no	3	1900-01-01 12:12:13	890	132	-0.281283	0.672532	TTTAGATACTCAATTTTTAGATTTAATGTTTAATTTTAATAGTAATATTCCAACAGATGATACTAGTAATAATATTAATAATAATACCACAACAAATACTCATACTCATACTGATAATCAAACCAACAACAA	1	LDTQFLDLMFNFNSNIPTDDTSNNINNNTTTNTHTHTDNQTNN
C1_09090C_A 4	C1_09090C_A	ARG81 CGDID:CAL0000185550	no	4	12	1900	28	-0.967682	-0.967682	ACAACAAAAGAAACAACAAAAGAAACAA	2	NKRNNKRN
C1_09090C_A 5	C1_09090C_A	ARG81 CGDID:CAL0000185550	no	5	1899-12-31 03:03:00	1507	34	0.996479	0.996479	AACAACAACAACAACAACAACAACAACAACAACA	2	QQQQQQQQQQ
C1_09090C_A 6	C1_09090C_A	ARG81 CGDID:CAL0000185550	no	6	18	1698	41	-0.800107	-0.706029	AGGGCATTAATGGCATTAGGTGAATTACTGGCATTAGGGAA	0	RALMALGELSALG
C1_09090C_A 7	C1_09090C_A	ARG81 CGDID:CAL0000185550	no	7	9	1264	24	-0.969693	-0.969693	ATTATTCCAATTTTTCCAATTTTT	2	YSNFSNF
C1_09090C_A 8	C1_09090C_A	ARG81 CGDID:CAL0000185550	no	8	6	1349	28	-0.360282	-0.21207	TGATCATGATCATGACCATGACCATGAT	1	DHDHDHDHD
C1_09090C_A 9	C1_09090C_A	ARG81 CGDID:CAL0000185550	no	9	13	2927	24	-1.16064	-1.16064	TATCATGTCATTTTATCATGCATT	1	IMSFYHA
C1_09090C_B 1	C1_09090C_B	C1_09090C_B CGDID:CAL0000184824	no	1	9	1267	24	-0.969693	-0.969693	ATTATTCCAATTTTTCCAATTTTT	2	YSNFSNF
C1_09090C_B 10	C1_09090C_B	C1_09090C_B CGDID:CAL0000184824	no	10	1899-12-31 03:03:00	1510	34	0.996479	0.996479	AACAACAACAACAACAACAACAACAACAACAACA	2	QQQQQQQQQQ
C1_09090C_B 11	C1_09090C_B	C1_09090C_B CGDID:CAL0000184824	no	11	12	1142	23	-1.12987	-1.12987	TACAACAACACATACAACAACAC	1	TTTHTTT
C1_09090C_B 12	C1_09090C_B	C1_09090C_B CGDID:CAL0000184824	no	12	12	1903	28	-0.967682	-0.967682	ACAACAAAAGAAACAACAAAAGAAACAA	2	NKRNNKRN
C1_09090C_B 13	C1_09090C_B	C1_09090C_B CGDID:CAL0000184824	no	13	18	1701	41	-0.800107	-0.706029	AGGGCATTAATGGCATTAGGTGAATTACTGGCATTAGGGAA	0	RALMALGELSALG
C1_09090C_B 14	C1_09090C_B	C1_09090C_B CGDID:CAL0000184824	no	14	12	2674	29	-1.02734	-1.02734	GAATTGAAGAATTGAATGAAAAATTAGAA	2	IEELNEKLE
C1_09090C_B 15	C1_09090C_B	C1_09090C_B CGDID:CAL0000184824	no	15	6	1352	28	-0.360282	-0.21207	TGATCATGATCATGATCATGACCATGAT	1	DHDHDHDHD
C1_09090C_B 2	C1_09090C_B	C1_09090C_B CGDID:CAL0000184824	no	2	6	70	23	-0.562598	-0.562598	CAACACAACCACAACCACAACCA	2	TQPQPQP
C1_09090C_B 3	C1_09090C_B	C1_09090C_B CGDID:CAL0000184824	no	3	6	2213	33	-0.14107	-0.0999469	TGGAATTGGAATTGGAACTGGAACTGGTATTGG	1	GIGIGTGTGI
C1_09090C_B 4	C1_09090C_B	C1_09090C_B CGDID:CAL0000184824	no	4	13	2933	24	-1.16064	-1.16064	TATCATGTCATTTTATCATGCATT	1	IMSFYHA
C1_09090C_B 5	C1_09090C_B	C1_09090C_B CGDID:CAL0000184824	no	5	3	657	27	0.738874	0.738874	ACTACTACTACTACTACTACTACTACT	0	TTTTTTTTT
C1_09090C_B 6	C1_09090C_B	C1_09090C_B CGDID:CAL0000184824	no	6	1900-01-01 12:12:13	893	132	-0.281283	0.672532	TTTAGATACTCAATTTTTAGATTTAATGTTTAATTTTAATAGTAATATTCCAACAGATGATACTAGTAATAATATTAATAATAATACCACAACAAATACTCATACTCATACTGATAATCAAACCAACAACAA	1	LDTQFLDLMFNFNSNIPTDDTSNNINNNTTTNTHTHTDNQTNN
C1_09090C_B 7	C1_09090C_B	C1_09090C_B CGDID:CAL0000184824	no	7	1899-12-31 03:18:00	343	35	0.64773	0.64773	AAAATAATAATAATAGTAAAAATAATAATAATAGT	2	NNNNSKNNNNS
C1_09090C_B 8	C1_09090C_B	C1_09090C_B CGDID:CAL0000184824	no	8	20	1980	41	-0.924024	-0.921969	TTATGTGCTGTATTAAGTATGATTAGTGTTGATTTAGTATG	0	LCAVLSMISVDLV
C1_09090C_B 9	C1_09090C_B	C1_09090C_B CGDID:CAL0000184824	no	9	3	2398	34	0.72224	0.835069	AACAAACCAAAACAACAACAACAACAACAACAAC	2	QTKTTTTTTT
C1_09110W_A 1	C1_09110W_A	C1_09110W_A CGDID:CAL0000188576	no	1	12	751	26	-1.07811	0.530293	AAGATGAAGAAGAAGAGGAAGAAGAA	2	DEEEEEEE
C1_09110W_A 2	C1_09110W_A	C1_09110W_A CGDID:CAL0000188576	no	2	22	966	41	-0.954959	-0.954959	GATATGCAAAAAAGATTAAATGATATGAAATTAAATATTAA	0	DMQKRLNDMKLNI
C1_09110W_B 1	C1_09110W_B	C1_09110W_B CGDID:CAL0000179210	no	1	12	751	26	-1.07811	0.530293	AAGATGAAGAAGAAGAGGAAGAAGAA	2	DEEEEEEE
C1_09110W_B 2	C1_09110W_B	C1_09110W_B CGDID:CAL0000179210	no	2	22	966	41	-0.954959	-0.954959	GATATGCAAAAAAGATTAAATGATATGAAATTAAATATTAA	0	DMQKRLNDMKLNI
C1_09120W_A 1	C1_09120W_A	IPT1 CGDID:CAL0000180770	no	1	17	1345	35	-0.919819	-0.919819	ATTGGAGATTAGATTTATTGGCAGGATTGATTTAT	2	WRLDLLAGLIY
C1_09120W_B 1	C1_09120W_B	C1_09120W_B CGDID:CAL0000201166	no	1	17	1345	35	-0.919819	-0.919819	ATTGGAGATTAGATTTATTGGCAGGATTGATTTAT	2	WRLDLLAGLIY
C1_09130W_A 1	C1_09130W_A	MNN47 CGDID:CAL0000176316	no	1	12	1435	26	-1.07811	-1.00761	CAGCAACAACAACAGCGACAACAACA	2	ATTTATTT
C1_09130W_B 1	C1_09130W_B	C1_09130W_B CGDID:CAL0000191614	no	1	12	1435	26	-1.07811	-1.00761	CAGCAACAACAACAGCGACAACAACA	2	ATTTATTT
C1_09140C_A 1	C1_09140C_A	SSU81 CGDID:CAL0000185371	no	1	23	19	42	-0.9563	-0.946974	ATTTTACTAGTGATCCATTTGCCATTTCTACAGTATCATTTG	2	FTSDPFAISTVSF
C1_09140C_A 2	C1_09140C_A	SSU81 CGDID:CAL0000185371	no	2	9	462	21	-1.03519	-1.03519	AATGCCAATAATGCCAATAAT	0	NANNANN
C1_09140C_A 3	C1_09140C_A	SSU81 CGDID:CAL0000185371	no	3	3	720	28	0.78188	0.78188	AATAATAATAATAATAATAATAATAATA	0	NNNNNNNNN
C1_09140C_B 1	C1_09140C_B	C1_09140C_B CGDID:CAL0000198097	no	1	23	19	42	-0.9563	-0.946974	ATTTTACTAGTGATCCATTTGCCATTTCTACAGTATCATTTG	2	FTSDPFAISTVSF
C1_09140C_B 2	C1_09140C_B	C1_09140C_B CGDID:CAL0000198097	no	2	9	462	21	-1.03519	-1.03519	AATGCCAATAATGCCAATAAT	0	NANNANN
C1_09140C_B 3	C1_09140C_B	C1_09140C_B CGDID:CAL0000198097	no	3	3	720	28	0.78188	0.78188	AATAATAATAATAATAATAATAATAATA	0	NNNNNNNNN
C1_09160W_A 1	C1_09160W_A	AOX1 CGDID:CAL0000186504	no	1	16	857	46	-0.782492	-0.755571	TCCAAATAAGTTGCCAGATTTCCAAAAATTACCAATTCCAAATATT	1	PNKLPDFQKLPIPNI
C1_09160W_B 1	C1_09160W_B	C1_09160W_B CGDID:CAL0000199111	no	1	16	857	46	-0.782492	-0.755571	TCCAAATAAGTTGCCAGATTTCCAAAAATTACCAATTCCAAATATT	1	PNKLPDFQKLPIPNI
C1_09170W_A 1	C1_09170W_A	CTA8 CGDID:CAL0000175059	no	1	3	681	27	0.581349	0.738874	CAACAACAACAACAACAACAACAGCAA	0	QQQQQQQQQ
C1_09170W_B 1	C1_09170W_B	C1_09170W_B CGDID:CAL0000194036	no	1	3	681	27	0.381509	0.581349	CAACAACAACAACAACGACAACAGCAA	0	QQQQQRQQQ
C1_09260C_A 1	C1_09260C_A	PTC1 CGDID:CAL0000194483	no	1	21	1029	40	-0.953284	-0.953284	CAAGTTGCTAAGAAGTTGTGTCAATTTGCAATAGAATTGT	0	QVAKKLCQFAIEL
C1_09260C_B 1	C1_09260C_B	C1_09260C_B CGDID:CAL0000178876	no	1	21	1029	40	-0.953284	-0.953284	CAAGTTGCTAAGAAGTTGTGTCAATTTGCAATAGAATTGT	0	QVAKKLCQFAIEL
C1_09280W_A 1	C1_09280W_A	C1_09280W_A CGDID:CAL0000188652	no	1	14	455	28	-1.05721	-1.05721	ACAAGCGGAAGAAGCACAACGAAAGAAG	1	QAEEAQRKK
C1_09280W_A 2	C1_09280W_A	C1_09280W_A CGDID:CAL0000188652	no	2	16	568	40	-1.08528	-0.848064	AAAGGGAACAAAGACAAAAGGAGCACGAAGCAAAGAGGGA	2	REQRQKEHEAKR
C1_09280W_B 1	C1_09280W_B	C1_09280W_B CGDID:CAL0000175417	no	1	14	455	28	-1.05721	-1.05721	ACAAGCGGAAGAAGCACAACGAAAGAAG	1	QAEEAQRKK
C1_09280W_B 2	C1_09280W_B	C1_09280W_B CGDID:CAL0000175417	no	2	16	568	40	-1.08528	-0.849422	AAAGGGAACAAAGACAAAAGGAGCACGAAGCAAAGAGGGA	2	REQRQKEHEAKR
C1_09290C_A 1	C1_09290C_A	ARG5 6 CGDID:CAL0000175409	no	1	15	2351	49	-1.4214	-1.4214	CACCATTAGTGGAGAAGCACCACTTGTTAAAGACATTAGTGGCAAACAC	1	TISGEAPLVKDISGKH
C1_09290C_B 1	C1_09290C_B	C1_09290C_B CGDID:CAL0000201689	no	1	15	2351	49	-1.4214	-1.4214	CACCATTAGTGGAGAAGCACCACTTGTTAAAGACATTAGTGGCAAACAC	1	TISGEAPLVKDISGKH
C1_09300C_A 1	C1_09300C_A	C1_09300C_A CGDID:CAL0000175342	no	1	13	31	26	-1.13354	-1.13354	CAACAGAAAAACCCAACACAAAAACC	2	TEKPNTKT
C1_09310C_A 1	C1_09310C_A	C1_09310C_A CGDID:CAL0000191456	no	1	13	1358	28	-0.990971	-0.982634	AATTAGTTCGATAAATATAGTTGATAAA	1	ISSINIVDK
C1_09310C_A 2	C1_09310C_A	C1_09310C_A CGDID:CAL0000191456	no	2	16	1545	36	-0.914938	-0.914938	TCAATGAACAATTTTGTCAATGAAATATATAGTCAA	0	SMNNFVNEIYSQ
C1_09310C_B 1	C1_09310C_B	C1_09310C_B CGDID:CAL0000197539	no	1	13	1358	28	-0.990971	-0.982634	AATTAGTTCGATAAATATAGTTGATAAA	1	ISSINIVDK
C1_09310C_B 2	C1_09310C_B	C1_09310C_B CGDID:CAL0000197539	no	2	16	1545	36	-0.914938	-0.914938	TCAATGAACAATTTTGTCAATGAAATATATAGTCAA	0	SMNNFVNEIYSQ
C1_09340C_A 1	C1_09340C_A	C1_09340C_A CGDID:CAL0000200848	no	1	15	1341	35	-0.884292	-0.884292	GAAAACTGGGATACTGAAAACTTGGGAATTGAAAA	0	ENWDTENLGIE
C1_09340C_A 2	C1_09340C_A	C1_09340C_A CGDID:CAL0000200848	no	2	1899-12-31 18:10:18	3078	48	-0.773319	-0.713788	TTACAAGAAGCTAAAAAATTAGAAGAAAGCAAAAAGAGAGAAAAAGAA	0	LQEAKKLEESKKREKE
C1_09340C_B 1	C1_09340C_B	C1_09340C_B CGDID:CAL0000184117	no	1	13	286	27	-1.0908	-1.0908	ATTTCGATAACATACATTTCAAACATA	2	FDNIHFKH
C1_09340C_B 2	C1_09340C_B	C1_09340C_B CGDID:CAL0000184117	no	2	15	1341	36	-0.849422	-0.849422	GAAAATTGGGATACTGAAAACTTGGGAATTGAAAAT	0	ENWDTENLGIEN
C1_09340C_B 3	C1_09340C_B	C1_09340C_B CGDID:CAL0000184117	no	3	1899-12-31 18:18:00	3078	45	-0.819889	-0.778218	TTACAAGAAGCTAAAAAATTAGAAGAAAGCAAAAAGAGAGAAAAG	0	LQEAKKLEESKKREK
C1_09350W_A 1	C1_09350W_A	C1_09350W_A CGDID:CAL0000199949	no	1	12	498	30	-0.909027	0.525239	GATGAAGATGATGATGACGAAGATGATGAA	0	DEDDDDEDDE
C1_09350W_B 1	C1_09350W_B	C1_09350W_B CGDID:CAL0000183408	no	1	12	498	30	-0.909027	0.525239	GATGAAGATGATGATGACGAAGATGATGAA	0	DEDDDDEDDE
C1_09360C_A 1	C1_09360C_A	C1_09360C_A CGDID:CAL0000200870	no	1	14	683	35	-0.858233	-0.858233	GCAAAAATCCCATAGCAAAATTGCCCAACAAATTG	1	QKSHSKIAQQI
C1_09360C_B 1	C1_09360C_B	C1_09360C_B CGDID:CAL0000174747	no	1	14	683	35	-0.858233	-0.858233	GCAAAAATCCCATAGCAAAATTGCCCAACAAATTG	1	QKSHSKIAQQI
C1_09380W_A 1	C1_09380W_A	RIM20 CGDID:CAL0000180949	no	1	13	134	31	-0.902975	-0.870966	TCAATTGCGCAATCAAGTTGCCCAGATCAAG	1	QLRNQVAQIK
C1_09380W_B 1	C1_09380W_B	C1_09380W_B CGDID:CAL0000200721	no	1	13	134	31	-0.902975	-0.870966	TCAATTGCGCAATCAAGTTGCCCAGATCAAG	1	QLRNQVAQIK
C1_09380W_B 2	C1_09380W_B	C1_09380W_B CGDID:CAL0000200721	no	2	14	539	28	-1.05721	-1.05721	TATGCAACTGCCTACTATTCAATGCCTA	1	MQSPTIQCL
C1_09380W_B 3	C1_09380W_B	C1_09380W_B CGDID:CAL0000200721	no	3	15	587	31	-1.05188	-1.05188	GGCACAAGAAACTATTTGGCAAAAAACTATT	1	AQETIWQKTI
C1_09460W_A 1	C1_09460W_A	ERG12 CGDID:CAL0000186221	no	1	18	664	43	-0.820372	-0.820372	AACGAACATCAACTCCAGAACAACCATCAATCCGTACAAACAT	2	RTSTPEQPSIRTN
C1_09460W_B 1	C1_09460W_B	C1_09460W_B CGDID:CAL0000174687	no	1	18	664	43	-0.820372	-0.769837	AACGAACATCAACTCCAGAACAACCATCAATCCGTACAAACAT	2	RTSTPEQPSIRTN
C1_09470C_A 1	C1_09470C_A	C1_09470C_A CGDID:CAL0000177270	no	1	17	156	33	-1.00047	-1.00047	GACTACAAAAATGGAGTGACTTCAAAAATGAGT	0	DYKNGVTSKMS
C1_09470C_B 1	C1_09470C_B	C1_09470C_B CGDID:CAL0000189230	no	1	17	156	33	-1.00047	-1.00047	GACTACAAAAATGGAGTGACTTCAAAAATGAGT	0	DYKNGVTSKMS
C1_09490C_A 1	C1_09490C_A	GUA1 CGDID:CAL0000179678	no	1	18	695	39	-0.988045	-0.988045	TGGTGCTGTTTCTGGTGGTGTTGATTCTACTGTTGGTGC	1	GAVSGGVDSTVG
C1_09490C_B 1	C1_09490C_B	C1_09490C_B CGDID:CAL0000191948	no	1	18	695	39	-0.988045	-0.988045	TGGTGCTGTTTCTGGTGGTGTTGATTCTACTGTTGGTGC	1	GAVSGGVDSTVG
C1_09540W_A 1	C1_09540W_A	C1_09540W_A CGDID:CAL0000192368	no	1	18	255	44	-1.0017	-0.432658	GAACTTGACAATGAAAATGATCATGACAACGAAGAAGAAGATGA	0	ELDNENDHDNEEED
C1_09540W_A 2	C1_09540W_A	C1_09540W_A CGDID:CAL0000192368	no	2	18	687	39	-0.956846	0.618665	ACAACACTACCACCTCCAACAACTAACACAACTACAACA	0	TTLPPPTTNTTTT
C1_09540W_B 1	C1_09540W_B	C1_09540W_B CGDID:CAL0000179073	no	1	1899-12-31 18:09:00	260	63	-0.277793	0.998922	TGACAATGAAAATGATCATGACAACGAAGAAGATGATGAAGATGATGACGACGACGACGATGA	1	DNENDHDNEEDDEDDDDDDD
C1_09540W_B 2	C1_09540W_B	C1_09540W_B CGDID:CAL0000179073	no	2	3	856	25	0.438104	0.438104	CCAACACCACCACCACCACCACCAC	2	NTTTTTT
C1_09540W_B 3	C1_09540W_B	C1_09540W_B CGDID:CAL0000179073	no	3	18	687	39	-0.956846	0.618665	ACAACACTACCACCTCCAACAACTAACACAACTACAACA	0	TTLPPPTTNTTTT
C1_09550W_A 1	C1_09550W_A	C1_09550W_A CGDID:CAL0000174614	no	1	11	86	26	-1.03262	-1.03262	TTTTTGTATTGTTTTTGTTTTGTTTT	1	FCIVFVLF
C1_09550W_A 2	C1_09550W_A	C1_09550W_A CGDID:CAL0000174614	no	2	3	149	34	0.72224	0.876949	TATTATTGTTATTATTATTATTATTATATTTTAT	1	IIVIIIIIIFY
C1_09550W_B 1	C1_09550W_B	C1_09550W_B CGDID:CAL0000191635	no	1	11	86	26	-1.03262	-1.03262	TTTTTGTATTGTTTTTGTTTTGTTTT	1	FCIVFVLF
C1_09550W_B 2	C1_09550W_B	C1_09550W_B CGDID:CAL0000191635	no	2	3	149	34	0.72224	0.876949	TATTATTGTTATTATTATTATTATTATATTTTAT	1	IIVIIIIIIFY
C1_09640W_A 1	C1_09640W_A	ADE12 CGDID:CAL0000175348	no	1	14	922	29	-1.02741	-1.02741	GATGTGGTTGGTTGGATTTGGTTGTGTTG	2	CGWLDLVVL
C1_09640W_B 1	C1_09640W_B	C1_09640W_B CGDID:CAL0000184381	no	1	14	922	29	-1.02741	-1.02741	GATGTGGTTGGTTGGATTTGGTTGTGTTG	2	CGWLDLVVL
C1_09690W_A 1	C1_09690W_A	MLS1 CGDID:CAL0000178842	no	1	13	155	24	-1.16064	-1.16064	GAACAACAGAAAGGAACAACAAAA	1	NNRKEQQ
C1_09690W_A 2	C1_09690W_A	MLS1 CGDID:CAL0000178842	no	2	12	194	24	-1.14737	-1.0887	TTTCTTGCCAGATTTCTTACCAGA	1	FLPDFLP
C1_09690W_B 1	C1_09690W_B	C1_09690W_B CGDID:CAL0000187317	no	1	13	155	24	-1.16064	-1.16064	GAACAACAGAAAGGAACAACAAAA	1	NNRKEQQ
C1_09690W_B 2	C1_09690W_B	C1_09690W_B CGDID:CAL0000187317	no	2	12	194	24	-1.14737	-1.0887	TTTCTTGCCAGATTTCTTACCAGA	1	FLPDFLP
C1_09710C_A 1	C1_09710C_A	C1_09710C_A CGDID:CAL0000181309	no	1	18	1456	41	-0.862056	-0.828322	AAAGGAAATTAAGAATTGAAAAGAATTTGAAGATGGAAAAG	2	RKLRIEKNLKMEK
C1_09710C_B 1	C1_09710C_B	C1_09710C_B CGDID:CAL0000200016	no	1	18	1456	41	-0.862056	-0.828322	AAAGGAAATTAAGAATTGAAAAGAATTTGAAGATGGAAAAG	2	RKLRIEKNLKMEK
C1_09770W_A 1	C1_09770W_A	C1_09770W_A CGDID:CAL0000179602	no	1	11	309	24	-1.10578	-1.10578	ATTGAACAGGAATTGAGCAGGAAT	0	IEQELSRN
C1_09770W_B 1	C1_09770W_B	C1_09770W_B CGDID:CAL0000182957	no	1	11	309	24	-1.10578	-1.10578	ATTGAACAGGAATTGAGCAGGAAT	0	IEQELSRN
C1_09790C_A 1	C1_09790C_A	C1_09790C_A CGDID:CAL0000199717	no	1	15	42	31	-0.953767	-0.953767	AAATTCAAAAGACAAAAATACAAAGAGCAAA	0	KFKRQKYKEQ
C1_09790C_B 1	C1_09790C_B	C1_09790C_B CGDID:CAL0000177906	no	1	15	42	31	-0.953767	-0.953767	AAATTCAAAAGACAAAAATACAAAGAGCAAA	0	KFKRQKYKEQ
C1_09860C_A 1	C1_09860C_A	TFA1 CGDID:CAL0000198769	no	1	9	1128	35	-0.547958	0.849259	GACGCTGATGAAGATGACGACGATGACGACGATGA	0	DADEDDDDDDD
C1_09860C_B 1	C1_09860C_B	C1_09860C_B CGDID:CAL0000186195	no	1	9	1128	35	-0.547958	0.849259	GACGCTGATGAAGATGACGACGATGACGACGATGA	0	DADEDDDDDDD
C1_09870W_A 1	C1_09870W_A	HCM1 CGDID:CAL0000174229	no	1	9	924	40	-0.464896	-0.464896	GATGAAGAAGATGATGATGATGATGAAGAAGAAGAAGATG	0	DEEDDDDDEEEED
C1_09870W_B 1	C1_09870W_B	C1_09870W_B CGDID:CAL0000189172	no	1	9	924	40	-0.464896	-0.464896	GATGAAGAAGATGATGATGATGATGAAGAAGAAGAAGATG	0	DEEDDDDDEEEED
C1_09910C_A 1	C1_09910C_A	C1_09910C_A CGDID:CAL0000175421	no	1	18	472	41	-0.884992	-0.667062	TCAGTTTAATTAGGTTGATCAATTTATTTAAGCTGATTAAT	2	SLIRLINLFKSIN
C1_09910C_B 1	C1_09910C_B	C1_09910C_B CGDID:CAL0000197078	no	1	18	472	41	-0.884992	-0.667062	TCAGTTTAATTAGGTTGATCAATTTATTTAAGCTGATTAAT	2	SLIRLINLFKSIN
C1_09920W_A 1	C1_09920W_A	VPS41 CGDID:CAL0000197907	no	1	1899-12-31 06:09:15	167	46	0.0249483	0.95396	AGAAGAAGATGGGGACGAGGACGAGGAAGAGGAAGAAGAGGAAGAG	1	EEDGDEDEEEEEEEE
C1_09920W_B 1	C1_09920W_B	C1_09920W_B CGDID:CAL0000181787	no	1	1899-12-31 06:09:15	167	46	0.0249483	0.95396	AGAAGAAGATGGGGATGAGGACGAGGAAGAGGAAGAAGAGGAAGAG	1	EEDGDEDEEEEEEEE
C1_09930W_A 1	C1_09930W_A	C1_09930W_A CGDID:CAL0000184908	no	1	6	105	26	-0.448616	-0.341843	ACGTCAACGTCAACGTCAACTTCAAC	0	TSTSTSTS
C1_09950C_A 1	C1_09950C_A	C1_09950C_A CGDID:CAL0000197417	no	1	6	431	35	-0.177038	-0.177038	AATAGAAAGTGAAAATGGAAATGGAAATGGAAATG	1	IESENGNGNGN
C1_09950C_B 1	C1_09950C_B	C1_09950C_B CGDID:CAL0000197064	no	1	12	78	43	-0.853009	-0.530179	ACAACAACCAACACAACCACCAACAATCCTCTGACACAACCAC	0	TTTNTTTNNPSTQP
C1_09950C_B 2	C1_09950C_B	C1_09950C_B CGDID:CAL0000197064	no	2	6	431	35	-0.177038	-0.177038	AATAGAAAGTGAAAATGGAAATGGAAATGGAAATG	1	IESENGNGNGN
C1_09970C_A 1	C1_09970C_A	PDC2 CGDID:CAL0000185877	no	1	6	2010	25	-0.375349	-0.375349	GGACAAGGACAAGGACAAGGACAAG	0	GQGQGQGQ
C1_09970C_A 2	C1_09970C_A	PDC2 CGDID:CAL0000185877	no	2	3	2055	39	0.866931	0.97183	CAACAACAACAAGAACAACAGCAGCAACAACAACACCAA	0	QQQQEQQQQQQHQ
C1_09970C_A 3	C1_09970C_A	PDC2 CGDID:CAL0000185877	no	3	6	2252	56	0.436967	0.436967	GCCAGTGCCAGTGCCAGTGCCAGTGCCAGTGCCACCAGTGCCATCACAAGTGCCAG	1	PVPVPVPVPVPPVPSQVP
C1_09970C_B 1	C1_09970C_B	C1_09970C_B CGDID:CAL0000182296	no	1	6	2010	25	-0.375349	-0.375349	GGACAAGGACAAGGACAAGGACAAG	0	GQGQGQGQ
C1_09970C_B 2	C1_09970C_B	C1_09970C_B CGDID:CAL0000182296	no	2	3	2055	39	0.866931	0.97183	CAACAACAACAAGAACAACAGCAGCAACAACAACACCAA	0	QQQQEQQQQQQHQ
C1_09970C_B 3	C1_09970C_B	C1_09970C_B CGDID:CAL0000182296	no	3	6	2252	56	0.436967	0.436967	GCCAGTGCCAGTGCCAGTGCCAGTGCCAGTGCCATCAGTGCCATCACAAGTGCCAG	1	PVPVPVPVPVPSVPSQVP
C1_09990W_A 1	C1_09990W_A	SAC1 CGDID:CAL0000200575	no	1	16	398	30	-1.01825	-1.01825	CAATTCATTACAAAGACAATTCAATAAAAG	1	NSLQRQFNK
C1_09990W_B 1	C1_09990W_B	C1_09990W_B CGDID:CAL0000181396	no	1	16	398	30	-1.01825	-1.01825	CAATTCATTACAAAGACAATTCAATAAAAG	1	NSLQRQFNK
C1_10000C_A 1	C1_10000C_A	CPP1 CGDID:CAL0000191382	no	1	1899-12-31 15:12:09	1111	45	-0.624209	0.849259	CAACAAATTTCAACAACAAAAATAACAAAAACAATAATAACAATA	2	TNFNNKNNKNNNNN
C1_10000C_B 1	C1_10000C_B	C1_10000C_B CGDID:CAL0000175665	no	1	1899-12-31 15:12:09	1111	45	-0.624209	0.849259	CAACAAATTTCAACAACAAAAATAACAAAAACAATAATAACAATA	2	TNFNNKNNKNNNNN
C1_10010C_A 1	C1_10010C_A	SWE1 CGDID:CAL0000197159	no	1	15	1323	33	-0.949884	-0.949884	TATCAAGATGAAAATCATATCAAGTCAAATCAT	0	YQDENHIKSNH
C1_10010C_A 2	C1_10010C_A	SWE1 CGDID:CAL0000197159	no	2	6	3125	34	-0.201295	-0.0999469	CAGTGGCAGTGGAAGTAGAAGTGGTAGTGGCAGT	1	SGSGSRSGSGS
C1_10010C_B 1	C1_10010C_B	C1_10010C_B CGDID:CAL0000181540	no	1	15	1323	33	-0.949884	-0.949884	TATCAAGATGAAAATCATATCAAGTCAAATCAT	0	YQDENHIKSNH
C1_10020W_A 1	C1_10020W_A	SFU1 CGDID:CAL0000194032	no	1	18	344	38	-0.909892	-0.909892	ATGTAAAGGTGATGGAAGATGTAATGGTACTGGAGGAT	1	CKGDGRCNGTGG
C1_10020W_A 2	C1_10020W_A	SFU1 CGDID:CAL0000194032	no	2	17	948	32	-0.94249	-0.94249	ATATCATACCAGTCACCATATCAAACAGCACC	0	ISYQSPYQTA
C1_10020W_A 3	C1_10020W_A	SFU1 CGDID:CAL0000194032	no	3	11	1135	31	-0.930409	-0.930409	AATCACAACCACATCATCAACAAATCACAAC	2	SQPHHQQIT
C1_10020W_B 1	C1_10020W_B	C1_10020W_B CGDID:CAL0000178460	no	1	18	344	38	-0.909892	-0.909892	ATGTAAAGGTGATGGAAGATGTAATGGTACTGGAGGAT	1	CKGDGRCNGTGG
C1_10020W_B 2	C1_10020W_B	C1_10020W_B CGDID:CAL0000178460	no	2	17	948	32	-0.94249	-0.94249	ATATCATACCAGTCACCATATCAAACAGCACC	0	ISYQSPYQTA
C1_10020W_B 3	C1_10020W_B	C1_10020W_B CGDID:CAL0000178460	no	3	11	1135	31	-0.930409	-0.930409	AATCACAACCACATCATCAACAAATCACAAC	2	SQPHHQQIT
C1_10030W_A 1	C1_10030W_A	DBP3 CGDID:CAL0000185988	no	1	6	20	33	-0.0448834	-0.0448834	ATTTTTATTTGTATTTTTATTTTTTTTTTTTTT	1	FLFVFLFFFF
C1_10030W_A 2	C1_10030W_A	DBP3 CGDID:CAL0000185988	no	2	9:14:27:18	197	99	0.531953	0.866867	AGAGAAACAAGAAAAGAAAGATAAAAAGGATAAAAAAGACAAGAAGGAAAAGAAGGAAAAGAAGGAAAAGAAACATAAAAAGGAGAAGAAACATAAAGA	1	EKQEKKDKKDKKDKKEKKEKKEKKHKKEKKHK
C1_10030W_B 1	C1_10030W_B	C1_10030W_B CGDID:CAL0000189906	no	1	6	20	33	-0.0448834	-0.0448834	ATTTTTATTTGTATTTTTATTTTTTTTTTTTTT	1	FLFVFLFFFF
C1_10030W_B 2	C1_10030W_B	C1_10030W_B CGDID:CAL0000189906	no	2	1899-12-31 09:18:00	179	117	0.711671	1.02914	TAAGAAGCAAAGAAAATTAGAGAAGAAAGAAAAGAAAGATAAAAAGGATAAAAAAGACAAGAAGGAAAAGAAGGATAAGAGGGAAAAGAAAGATAAAAAGGAGAAGAAACATAAAGA	1	KKQRKLEKKEKKDKKDKKDKKEKKDKREKKDKKEKKHK
C1_10040W_A 1	C1_10040W_A	ERO1 CGDID:CAL0000201231	no	1	1900-01-01 01:13:13	1431	52	-0.749204	-0.749204	AACACCCCCAAAAATCAACAACAAAAACAACCTCAAGAAACTGACAAAAAAA	0	NTPKNQQQKQPQETDKK
C1_10040W_B 1	C1_10040W_B	C1_10040W_B CGDID:CAL0000186051	no	1	1900-01-01 01:13:13	1431	52	-0.749204	-0.749204	AACACCCCCAAAAATCAACAACAAAAACAACCTCAAGAAACTGACAAAAAAA	0	NTPKNQQQKQPQETDKK
C1_10050W_A 1	C1_10050W_A	C1_10050W_A CGDID:CAL0000187748	no	1	12	47	33	-0.98447	-0.98447	ATTATCAATATTCATTTCAATAAGTTCATGTTC	1	LSIFISISSC
C1_10050W_A 2	C1_10050W_A	C1_10050W_A CGDID:CAL0000187748	no	2	1899-12-31 12:18:00	86	36	-0.814997	-0.0229152	TTCGCATTCCAATTCTCATTCCCATTCCACTTCCAT	1	SHSNSHSHSTS
C1_10050W_B 1	C1_10050W_B	C1_10050W_B CGDID:CAL0000199848	no	1	12	47	33	-0.98447	-0.98447	ATTATCAATATTCATTTCAATAAGTTCATGTTC	1	LSIFISISSC
C1_10050W_B 2	C1_10050W_B	C1_10050W_B CGDID:CAL0000199848	no	2	1899-12-31 12:18:00	86	36	-0.814997	-0.0882924	TTCGCATTCCAATTCTCATTCCCATTCCACTTCCAT	1	SHSNSHSHSTS
C1_10080W_B 1	C1_10080W_B	C1_10080W_B CGDID:CAL0000174508	no	1	26	254	69	-1.55788	-0.96371	TGATGAATTGGAAGAACAAGGAGTTGAACCAGATGAGACAAAAGCAAGAGTTGATGAGTTGAGAAAAAA	1	DELEEQGVEPDETKARVDELRK
C1_10090C_A 1	C1_10090C_A	C1_10090C_A CGDID:CAL0000178029	no	1	3	115	25	0.399598	0.399598	AACAATCAACAACAACAACAACAAC	2	QSTTTTT
C1_10090C_B 1	C1_10090C_B	C1_10090C_B CGDID:CAL0000186619	no	1	3	115	26	0.526017	0.526017	AACAAACAACAACAACAACAACAACA	2	QTTTTTTT
C1_10120C_A 1	C1_10120C_A	C1_10120C_A CGDID:CAL0000190129	no	1	18	758	37	-0.975989	-0.691397	ACAACAAAAGGAAAAGAAACAAAAGAAGGCAAGAAGA	1	QQKEKKQKKARR
C1_10120C_B 1	C1_10120C_B	C1_10120C_B CGDID:CAL0000186008	no	1	9	764	31	-0.865848	-0.807213	AAAGGAAAAGAAACAAAAGAAAGCAAGAAGA	1	KEKKQKKARR
C1_10150W_A 1	C1_10150W_A	WOR1 CGDID:CAL0000193718	no	1	1899-12-31 03:12:00	891	37	0.589675	0.589675	CAACAACAACAACAACAACACCAACTTCAACACCAAC	0	QQQQQQHQLQHQ
C1_10150W_A 2	C1_10150W_A	WOR1 CGDID:CAL0000193718	no	2	9	1365	30	-0.817465	-0.817465	GGCCAATATGGCCAATATGTTCAATATGGC	0	GQYGQYVQYG
C1_10150W_A 3	C1_10150W_A	WOR1 CGDID:CAL0000193718	no	3	3	1341	24	0.379879	0.379879	CAACAACAACAACAACTACAACAA	0	QQQQQLQQ
C1_10150W_B 1	C1_10150W_B	C1_10150W_B CGDID:CAL0000177773	no	1	1899-12-31 03:12:00	891	37	0.589675	0.589675	CAACAACAACAACAACAACACCAACTTCAACACCAAC	0	QQQQQQHQLQHQ
C1_10150W_B 2	C1_10150W_B	C1_10150W_B CGDID:CAL0000177773	no	2	3	1341	24	0.379879	0.379879	CAACAACAACAACAACTACAACAA	0	QQQQQLQQ
C1_10150W_B 3	C1_10150W_B	C1_10150W_B CGDID:CAL0000177773	no	3	9	1365	30	-0.817465	-0.817465	GGCCAATATGGCCAATATGTTCAATATGGC	0	GQYGQYVQYG
C1_10180C_A 1	C1_10180C_A	ECM21 CGDID:CAL0000196288	no	1	15	105	33	-0.952374	-0.952374	TCACATCACCATAATCACCATCAGAATAGTCAC	0	SHHHNHHQNSH
C1_10180C_A 2	C1_10180C_A	ECM21 CGDID:CAL0000196288	no	2	1899-12-31 15:21:00	1017	52	-0.722171	-0.0882279	ACGTCGCCATTATCAACGTCACCAACATCAAGTTCAACTTCAACAAATTCAA	0	TSPLSTSPTSSSTSTNS
C1_10180C_B 1	C1_10180C_B	C1_10180C_B CGDID:CAL0000199989	no	1	15	105	33	-0.952374	-0.952374	TCACATCACCATAATCACCATCAGAATAGTCAC	0	SHHHNHHQNSH
C1_10180C_B 2	C1_10180C_B	C1_10180C_B CGDID:CAL0000199989	no	2	1899-12-31 15:21:00	1017	52	-0.722171	-0.0882279	ACGTCGCCATTATCAACGTCACCAACATCAAGTTCAACTTCAACAAATTCAA	0	TSPLSTSPTSSSTSTNS
C1_10180C_B 3	C1_10180C_B	C1_10180C_B CGDID:CAL0000199989	no	3	12	1117	23	-1.12987	-1.12987	TTTTATTACCAATTTTATTACCA	2	LLPILLP
C1_10200C_B 1	C1_10200C_B	C1_10200C_B CGDID:CAL0000201479	no	1	39	554	75	-1.14895	-0.870693	ATTAACTGATTTATTTTTCGCTCATCAATTGGGTACAGTATTAACAATTTATATTTCTGCTACTTCGATAGGTAC	1	LTDLFFAHQLGTVLTIYISATSIG
C1_10210C_A 1	C1_10210C_A	CLA4 CGDID:CAL0000192143	no	1	1900-01-01 00:06:00	67	64	0.731171	0.913933	CTGGCTCTGGCTCAGGTTCTAGTTCTGGTTCTGGCTCAGGTTCTGGTTCTGGTTCGGGTTCTGG	2	GSGSGSSSGSGSGSGSGSGS
C1_10210C_A 2	C1_10210C_A	CLA4 CGDID:CAL0000192143	no	2	3	1166	45	0.859112	0.984529	TAATAATAATAATAATAACAACAGCACTAACAATAATAATACTAA	1	NNNNNNNSTNNNNT
C1_10210C_A 3	C1_10210C_A	CLA4 CGDID:CAL0000192143	no	3	1899-12-31 12:03:00	1345	99	0.797128	1.01826	AACAACAACGTCAACAACGTACTGACTCATCACAACAACAACAACAACAACAAAAGCAACATCAATATCAACAGAAATCCCAACAACAACAACAACAAC	2	QQRQQRTDSSQQQQQQQKQHQYQQKSQQQQQQ
C1_10210C_A 4	C1_10210C_A	CLA4 CGDID:CAL0000192143	no	4	13	2108	27	-1.05265	-1.05265	AATGATCAAAGATAATAATCGAAAGAT	1	MIKDNNRK
C1_10210C_B 1	C1_10210C_B	C1_10210C_B CGDID:CAL0000186345	no	1	1900-01-01 00:06:00	67	64	0.731171	0.913933	CTGGCTCTGGCTCAGGTTCTAGTTCTGGTTCTGGCTCAGGTTCTGGTTCTGGTTCAGGTTCTGG	2	GSGSGSSSGSGSGSGSGSGS
C1_10210C_B 2	C1_10210C_B	C1_10210C_B CGDID:CAL0000186345	no	2	1899-12-31 12:03:00	1345	99	0.797128	1.01826	AACAACAACGTCAACAACGTACTGACTCATCACAACAACAACAACAACAACAAAAGCAACATCAATATCAACAGAAATCCCAACAACAACAACAACAAC	2	QQRQQRTDSSQQQQQQQKQHQYQQKSQQQQQQ
C1_10210C_B 3	C1_10210C_B	C1_10210C_B CGDID:CAL0000186345	no	3	3	1166	45	0.859112	0.984529	TAATAATAATAATAATAATAACAGCACTAACAATAATAATACTAA	1	NNNNNNNSTNNNNT
C1_10210C_B 4	C1_10210C_B	C1_10210C_B CGDID:CAL0000186345	no	4	13	2108	27	-1.05265	-1.05265	AATGATCAAAGATAATAATCGAAAGAT	1	MIKDNNRK
C1_10220C_A 1	C1_10220C_A	TPK1 CGDID:CAL0000200060	no	1	1899-12-31 21:09:00	141	54	-0.658064	0.454878	AATGATATTAATAATCCCAACAATAATATAAATAAAACCAATAATAACAGTAAT	0	NDINNPNNNINKTNNNSN
C1_10220C_A 2	C1_10220C_A	TPK1 CGDID:CAL0000200060	no	2	14	224	32	-0.94269	-0.94269	AAGACATATCAATAAAGACACTACAACTAAAG	1	RHINKDTTTK
C1_10220C_B 1	C1_10220C_B	C1_10220C_B CGDID:CAL0000178666	no	1	1899-12-31 21:09:00	141	54	-0.658064	0.454878	AATGATATTAATAATCCCAACAATAATATAAATAAAACCAATAATAACAGTAAT	0	NDINNPNNNINKTNNNSN
C1_10220C_B 2	C1_10220C_B	C1_10220C_B CGDID:CAL0000178666	no	2	14	224	32	-0.94269	-0.94269	AAGACATATCAATAAAGACACTACAACTAAAG	1	RHINKDTTTK
C1_10230C_A 1	C1_10230C_A	C1_10230C_A CGDID:CAL0000181206	no	1	12	679	27	-0.985658	-0.985658	CGTTATTGACTGCGTTATTGAATCGTT	2	LLTALLNR
C1_10230C_A 2	C1_10230C_A	C1_10230C_A CGDID:CAL0000181206	no	2	12	3927	27	-1.08723	0.381509	AATAACAACGACAATAACAATGACAAT	0	NNNDNNNDN
C1_10230C_A 3	C1_10230C_A	C1_10230C_A CGDID:CAL0000181206	no	3	3	4143	20	0.303382	0.303382	GACGACGACGACGACGACGA	0	DDDDDD
C1_10230C_B 1	C1_10230C_B	C1_10230C_B CGDID:CAL0000179630	no	1	12	679	27	-0.985658	-0.985658	CGTTATTGACTGCGTTATTGAATCGTT	2	LLTALLNR
C1_10230C_B 2	C1_10230C_B	C1_10230C_B CGDID:CAL0000179630	no	2	12	3927	27	-1.08723	0.381509	AATAACAACGACAATAACAATGACAAT	0	NNNDNNNDN
C1_10230C_B 3	C1_10230C_B	C1_10230C_B CGDID:CAL0000179630	no	3	3	4143	20	0.303382	0.303382	GACGACGACGACGACGACGA	0	DDDDDD
C1_10260C_A 1	C1_10260C_A	RPA34 CGDID:CAL0000179921	no	1	27:9:27:18:18:27	590	128	0.458882	1.06989	AGAAGAAAAAGAAGAGAAGGAAGCCAAACACAAGAAAGACAAAAAGGAAAAGAAAGACAAGAAAGACAAGAAGGATAAAAAAGACAAAAAGGACAAAAAGGATAAAAAGAAGTCTAAAAAGGAAAAAG	1	EEKEEKEAKHKKDKKEKKDKKDKKDKKDKKDKKDKKKSKKEK
C1_10260C_B 1	C1_10260C_B	C1_10260C_B CGDID:CAL0000196037	no	1	18:27:9:27:27:18	590	128	0.458882	1.06989	AGAAGAAAAAGAAGAGAAGGAAGCCAAACACAAGAAAGACAAAAAGGAAAAGAAAGACAAGAAAGACAAGAAGGATAAAAAAGACAAAAAGGACAAAAAGGATAAAAAGAAGTCTAAAAAGGAAAAAG	1	EEKEEKEAKHKKDKKEKKDKKDKKDKKDKKDKKDKKKSKKEK
C1_10290W_A 1	C1_10290W_A	GCA1 CGDID:CAL0000192588	no	1	15	850	29	-1.00183	-1.00183	ATCCAAAAGATGTTATCCAACAATATGTT	2	PKDVIQQYV
C1_10290W_B 1	C1_10290W_B	C1_10290W_B CGDID:CAL0000176570	no	1	15	850	29	-1.00183	-1.00183	ATCCAAAAGATGTTATCCAACAATATGTT	2	PKDVIQQYV
C1_10300W_A 1	C1_10300W_A	MNN12 CGDID:CAL0000176287	no	1	1899-12-31 21:15:00	530	70	-0.655402	-0.655402	ATTAAATGTTAAAGATAAAAAAATTAAATTAGAAAATAAAAATGATTTTAAATTTAATGATTTTAAAAAA	1	LNVKDKKIKLENKNDFKFNDFKK
C1_10300W_A 2	C1_10300W_A	MNN12 CGDID:CAL0000176287	no	2	18	1538	35	-0.962537	-0.962537	ATTTAATTCATTTGATGAATTTATATTACTTGATG	1	FNSFDEFILLD
C1_10300W_A 3	C1_10300W_A	MNN12 CGDID:CAL0000176287	no	3	12	604	30	-0.8299	-0.8299	ATTTAAATGAATTTAAAAGACAATTTAAAA	2	LNEFKRQFK
C1_10300W_B 1	C1_10300W_B	C1_10300W_B CGDID:CAL0000177356	no	1	1899-12-31 21:15:00	530	70	-0.655402	-0.655402	ATTAAATGTTAAAGATAAAAAAATTAAATTAGAAAATAAAAATGATTTTAAATTTAATGATTTTAAAAAA	1	LNVKDKKIKLENKNDFKFNDFKK
C1_10300W_B 2	C1_10300W_B	C1_10300W_B CGDID:CAL0000177356	no	2	12	604	30	-0.8299	-0.8299	ATTTAAATGAATTTAAAAGACAATTTAAAA	2	LNEFKRQFK
C1_10300W_B 3	C1_10300W_B	C1_10300W_B CGDID:CAL0000177356	no	3	18	1538	35	-0.962537	-0.962537	ATTTAATTCATTTGATGAATTTATATTACTTGATG	1	FNSFDEFILLD
C1_10320W_A 1	C1_10320W_A	C1_10320W_A CGDID:CAL0000183720	no	1	15	889	29	-1.03895	-1.03895	ACAATAATTTACAATTACAAAATTTAAAT	2	NNLQLQNLN
C1_10320W_B 1	C1_10320W_B	C1_10320W_B CGDID:CAL0000179089	no	1	10	779	33	-0.763095	-0.763095	AATTTTATTTAATTTTATTTCATTATTAATTAA	1	ILFNFISLLI
C1_10320W_B 2	C1_10320W_B	C1_10320W_B CGDID:CAL0000179089	no	2	15	886	29	-1.03895	-1.03895	ACAATAATTTACAATTACAAAATTTAAAT	2	NNLQLQNLN
C1_10330C_A 1	C1_10330C_A	C1_10330C_A CGDID:CAL0000174064	no	1	3	310	23	0.516554	0.516554	CATCATCATCATCATCATCATCA	2	SSSSSSS
C1_10330C_B 1	C1_10330C_B	C1_10330C_B CGDID:CAL0000195056	no	1	3	310	23	0.516554	0.516554	CATCATCATCATCATCATCATCA	2	SSSSSSS
C1_10340W_A 1	C1_10340W_A	C1_10340W_A CGDID:CAL0000198270	no	1	9	136	31	-0.696376	0.4203	CCACTACTGCCACCACTTCCACCACTTCCAC	2	TTATTSTTS
C1_10340W_A 2	C1_10340W_A	C1_10340W_A CGDID:CAL0000198270	no	2	21	600	41	-0.915379	-0.915379	AATGGGAAATTTGCTGGTTTAATGGGAGTTTGTACTGGTTT	0	NGKFAGLMGVCTG
C1_10340W_A 3	C1_10340W_A	C1_10340W_A CGDID:CAL0000198270	no	3	1899-12-31 03:09:15	789	43	0.486499	0.486499	GACAACAACGAAAACGACAACAACGACAACAACAATAACGACA	0	DNNENDNNDNNNND
C1_10340W_B 1	C1_10340W_B	C1_10340W_B CGDID:CAL0000195344	no	1	9	136	31	-0.696376	0.4203	CCACTACTGCCACCACTTCCACCACTTCCAC	2	TTATTSTTS
C1_10340W_B 2	C1_10340W_B	C1_10340W_B CGDID:CAL0000195344	no	2	21	600	41	-0.915379	-0.915379	AATGGGAAATTTGCTGGTTTAATGGGAGTTTGTACTGGTTT	0	NGKFAGLMGVCTG
C1_10340W_B 3	C1_10340W_B	C1_10340W_B CGDID:CAL0000195344	no	3	1899-12-31 15:03:09	789	43	0.486499	0.486499	GACAACAACGAAAACGACAACAACGACAACAACAATAACGACA	0	DNNENDNNDNNNND
C1_10350C_A 1	C1_10350C_A	C1_10350C_A CGDID:CAL0000195606	no	1	1899-12-31 09:21:00	360	111	0.557166	0.854846	TCACAGCAGTCTCAACCATCACAACAATCACAACAATCACAACAATCACAACAATCACAGCAATCACAATCACCAACTTCGACAAGTCAAGCACCACTGTCAACAATGTCA	0	SQQSQPSQQSQQSQQSQQSQQSQSPTSTSQAPSSTMS
C1_10350C_A 2	C1_10350C_A	C1_10350C_A CGDID:CAL0000195606	no	2	1900-01-01 15:09:00	1026	78	-0.486224	0.928104	TCATCAGAAGTTTCATCTACATCTACGTCTGCATCTTCTTCATCTTCAGATTCATCAACGTCAACTTCTTCATCTTCT	0	SSEVSSTSTSASSSSSDSSTSTSSSS
C1_10350C_A 3	C1_10350C_A	C1_10350C_A CGDID:CAL0000195606	no	3	24:6:18:60:6	791	192	0.637255	1.35418	TAGTTTTAGTTCCAGCACCAGCTCTAGTTTCAGCCCCAGCCCCAGCTCCACTACTAGTCTGAGTTCCATCTCTAGCACCAGCTCCAGCTTCACTACTAGTCTGGACACGAGTGCTAGTTCCAGTTCCAGTTCCAGTGTTAGCCCCAGCTCTACTACTAGTCTGAGCTCCAGCTTTAGTTCAAGTTCAAGTTC	1	SFSSSTSSSFSPSPSSTTSSSSISSTSSSFTTSSDTSASSSSSSSVSPSSTTSSSSSFSSSSS
C1_10350C_A 4	C1_10350C_A	C1_10350C_A CGDID:CAL0000195606	no	4	15	1117	43	-0.947627	-0.676417	CATCAAGCTCAACCACACAAAGTTCAACTAGATCAAGCTCAAC	2	SSSTTQSSTRSSS
C1_10350C_A 5	C1_10350C_A	C1_10350C_A CGDID:CAL0000195606	no	5	11	97	23	-1.17802	-1.17802	CAAGGACAACACAAGGATCAACA	2	RTTQGST
C1_10350C_B 1	C1_10350C_B	C1_10350C_B CGDID:CAL0000182969	no	1	21:18:27:9	336	135	0.714	0.999512	CAACAGTCACAGAGTTTACAAACTTCACAGCAGTCTCAACAATCACAACAGTCACAACAATCACAACAATCACAACAATCACAACCGTCACAATCACCAACTTCGACAAGTCAAGCACCACTGTCAACAATGTCA	0	QQSQSLQTSQQSQQSQQSQQSQQSQQSQPSQSPTSTSQAPSSTMS
C1_10350C_B 2	C1_10350C_B	C1_10350C_B CGDID:CAL0000182969	no	2	11	97	23	-1.17802	-1.17802	CAAGGACAACACAAGGATCAACA	2	RTTQGST
C1_10350C_B 3	C1_10350C_B	C1_10350C_B CGDID:CAL0000182969	no	3	6:60:6:24:18	791	192	0.639311	1.36593	TAGTTTTAGTTCCAGCACCAGCTCTAGTTTCAGCCCCAGCCCCAGCTCCACTACTAGTCTGAGTTCCATCTCTAGCACCAGCTCCAGCTTCACTACTAGTCTGGACACGAGTGCTAGTTCCAGTTCCAGTTCCAGTGTTAGCCCCAGCTCCACTACTAGTCTGAGCTCCAACTTTAGTTCAAGTTCAAGTTC	1	SFSSSTSSSFSPSPSSTTSSSSISSTSSSFTTSSDTSASSSSSSSVSPSSTTSSSSNFSSSSS
C1_10350C_B 4	C1_10350C_B	C1_10350C_B CGDID:CAL0000182969	no	4	1899-12-31 09:06:00	1037	67	0.097921	0.928104	TTCATCTACATCTACATCTGCATCTTCTTCATCTTCAGATTCATCAACGTCAACTTCTTCATCTTCT	1	SSTSTSASSSSSDSSTSTSSSS
C1_10350C_B 5	C1_10350C_B	C1_10350C_B CGDID:CAL0000182969	no	5	15	1117	43	-0.821284	-0.676417	CATCAAGCTCAACCACACAAAGTTCAACTAGATCAAGTTCAAC	2	SSSTTQSSTRSSS
C1_10360C_A 1	C1_10360C_A	C1_10360C_A CGDID:CAL0000189087	no	1	16	360	35	-0.899739	-0.899739	TATCCAATAAGTTTAATATTCAATAATTTAAATAT	0	YPISLIFNNLN
C1_10360C_B 1	C1_10360C_B	C1_10360C_B CGDID:CAL0000177276	no	1	16	360	35	-0.899739	-0.899739	TATCCAATAAGTTTAATATTCAATAATTTAAATAT	0	YPISLIFNNLN
C1_10370W_A 1	C1_10370W_A	C1_10370W_A CGDID:CAL0000201633	no	1	7	25	27	-0.463537	-0.463537	GCCATTGGCCATTGGCCATTGGCCATT	2	HWPLAIGH
C1_10370W_B 1	C1_10370W_B	C1_10370W_B CGDID:CAL0000181991	no	1	7	25	27	-0.463537	-0.463537	GCCATTGGCCATTGGCCATTGGCCATT	2	HWPLAIGH
C1_10380C_A 1	C1_10380C_A	CBK1 CGDID:CAL0000198853	no	1	21:24:15:12	56	139	0.172298	1.17253	GCAACAACAACAGCAGTTACAGCAACAGCAACAGCAGCTACAACAACAGCAGCACCAGTTACAACAGCAACAGCAAAGTTATCATCTACAGCAACAACAAGCAGCATATCAACAACAAAACCAAGCACAGTTACAACAA	1	QQQQQLQQQQQQLQQQQHQLQQQQQSYHLQQQQAAYQQQNQAQLQQ
C1_10380C_A 2	C1_10380C_A	CBK1 CGDID:CAL0000198853	no	2	9:12:48:15	549	114	0.485839	1.45197	CAACAACATCCACAATTCCAACCACAACAGCAGCAGCAACAACAACAGCCACAACAGCAGCAAATATTCCAGCAGCAGCAGCAACAACAACAACAGCAACAACAGCCGCAACAG	0	QQHPQFQPQQQQQQQQPQQQQIFQQQQQQQQQQQQPQQ
C1_10380C_B 1	C1_10380C_B	C1_10380C_B CGDID:CAL0000180009	no	1	3:15:48:9	549	114	0.573061	1.24506	CAACAACATCCACAATTCCAACCACAACAGCAGCAACAACAACAACAGCCACAACAGCAGCAAATATTCCAGCAGCAGCAGCAACAACAACAACAGCAACAACAGCCGCAACAG	0	QQHPQFQPQQQQQQQQPQQQQIFQQQQQQQQQQQQPQQ
C1_10380C_B 2	C1_10380C_B	C1_10380C_B CGDID:CAL0000180009	no	2	21:24:12:15	56	139	0.172298	1.13261	GCAACAACAACAGCAGTTACAGCAACAGCAACAGCAGCTACAACAACAGCAGCACCAGTTACAACAGCAACAGCAAAGTTATCATCTACAGCAACAACAAGCAGCATATCAACAACAAAACCAAGCACAGTTACAACAA	1	QQQQQLQQQQQQLQQQQHQLQQQQQSYHLQQQQAAYQQQNQAQLQQ
C1_10390C_A 1	C1_10390C_A	RPL42 CGDID:CAL0000190451	yes	1	15	59	29	-1.13363	-1.13363	TACCCAACACAAAGTTACCCAATACAAAG	1	TQHKVTQYK
C1_10440W_A 1	C1_10440W_A	C1_10440W_A CGDID:CAL0000184460	no	1	21	1615	48	-0.822346	0.780661	AGCAACAGCAACAGCAGCCACAGCCACAACAACATCAACCACTGCCAC	2	QQQQQPQPQQHQPSP
C1_10460W_A 1	C1_10460W_A	C1_10460W_A CGDID:CAL0000184780	no	1	20	1036	42	-0.927123	-0.882015	TTGAGAAGGAAGTCGATAAATTGAAGAAAGAAGTAATCAATT	2	EKEVDKLKKEVIN
C1_10460W_B 1	C1_10460W_B	C1_10460W_B CGDID:CAL0000200943	no	1	20	1036	42	-0.927123	-0.882015	TTGAGAAGGAAGTTGATAAATTGAAGAAAGAAGTAATCAATT	2	EKEVDKLKKEVIN
C1_10480W_A 1	C1_10480W_A	DJP1 CGDID:CAL0000189099	no	1	12	622	28	-0.985658	-0.985658	AATTGAGTAAAAAATTGATTAACAAATT	2	LSKKLINK
C1_10480W_B 1	C1_10480W_B	C1_10480W_B CGDID:CAL0000201785	no	1	12	622	28	-0.985658	-0.985658	AATTGAGTAAAAAATTGATTAACAAATT	2	LSKKLINK
C1_10530W_A 1	C1_10530W_A	SNL1 CGDID:CAL0000179145	no	1	12	274	31	-1.03023	-0.832511	AAGAAACACCAAAAAAGAAACCAAGAAAGAA	2	ETPKKKPRK
C1_10530W_B 1	C1_10530W_B	C1_10530W_B CGDID:CAL0000191533	no	1	12	274	31	-1.03023	-0.832511	AAGAAACACCAAAAAAGAAACCAAGAAAGAA	2	ETPKKKPRK
C1_10540C_A 1	C1_10540C_A	C1_10540C_A CGDID:CAL0000174884	no	1	18	897	40	-0.916862	-0.861198	AAACCAGAAATACCCAAGAAACCAAATTTACCAAAGGAAA	0	KPEIPKKPNLPKE
C1_10540C_B 1	C1_10540C_B	C1_10540C_B CGDID:CAL0000190733	no	1	18	897	40	-0.916862	-0.853168	AAACCAGAAATACCCAAGAAACCAAATTTACCAAAGGAAA	0	KPEIPKKPNLPKE
C1_10550C_A 1	C1_10550C_A	GCA2 CGDID:CAL0000178794	no	1	15	850	29	-1.00183	-1.00183	ATCCAAAAGATGTTATCCAACAATATGTT	2	PKDVIQQYV	None	None	-1.00183		-1.00183		0
C1_10550C_B 1	C1_10550C_B	C1_10550C_B CGDID:CAL0000184869	no	1	15	850	29	-1.00183	-1.00183	ATCCAAAAGATGTTATCCAACAATATGTT	2	PKDVIQQYV	None	None	-1.00183		-1.00183		0
C1_10560C_A 1	C1_10560C_A	C1_10560C_A CGDID:CAL0000181815	no	1	18	414	60	-0.529508	-0.529508	GAGGATGATAGCGATACAGAGAATGATATCCATACAGGGGATGATATGCATACAAAGGAT	0	EDDSDTENDIHTGDDMHTKD
C1_10560C_B 1	C1_10560C_B	C1_10560C_B CGDID:CAL0000174514	no	1	18	414	54	-0.615275	-0.615275	GAGGATGATAGCGATACAGAGAATGATATCCATACAGGAGATGATATGCATACA	0	EDDSDTENDIHTGDDMHT
C1_10600C_A 1	C1_10600C_A	C1_10600C_A CGDID:CAL0000200221	no	1	6	191	20	-0.696231	-0.696231	TAATCTTAATCTTAATCTTA	1	NLNLNL
C1_10600C_B 1	C1_10600C_B	C1_10600C_B CGDID:CAL0000184655	no	1	6	191	20	-0.696231	-0.696231	TAATCTTAATCTTAATCTTA	1	NLNLNL
C1_10610W_A 1	C1_10610W_A	FCY23 CGDID:CAL0000191201	no	1	12	130	37	-0.886532	-0.776841	ATGAAACAACTCATGAAATAACTAGTGAAACTAACTC	2	ETTHEITSETN
C1_10610W_A 2	C1_10610W_A	FCY23 CGDID:CAL0000191201	no	2	3	1450	25	0.438104	0.438104	AAGAAGAAGAACAAGAAGAAGAAGA	2	EEEQEEE
C1_10610W_B 1	C1_10610W_B	C1_10610W_B CGDID:CAL0000178728	no	1	12	130	37	-0.886532	-0.776841	ATGAAACAACTCATGAAATAACTAGTGAAACTAACTC	2	ETTHEITSETN
C1_10610W_B 2	C1_10610W_B	C1_10610W_B CGDID:CAL0000178728	no	2	3	1450	25	0.438104	0.438104	AAGAAGAAGAACAAGAAGAAGAAGA	2	EEEQEEE
C1_10620W_A 1	C1_10620W_A	C1_10620W_A CGDID:CAL0000194674	no	1	1899-12-31 09:27:36	1279	108	0.871128	1.01935	AAGATAAGAGTGAAAAGAAAGAAAAGAAGGATAAAAAGGAAAAGAAGGAAAAGAAAGATAAAAAAGAGAAAAAGGAAAAGAAGGATAAAAAAGAGAAAAAGAGAAAAG	2	DKSEKKEKKDKKEKKEKKDKKEKKEKKDKKEKKRK
C1_10620W_B 1	C1_10620W_B	C1_10620W_B CGDID:CAL0000200708	no	1	1899-12-31 09:27:36	1279	108	0.871128	1.01935	AAGATAAGAGTGAAAAGAAAGAAAAGAAGGATAAAAAGGAAAAGAAGGAAAAGAAAGATAAAAAAGAGAAAAAGGAAAAGAAGGATAAAAAAGAGAAAAAGAGAAAAG	2	DKSEKKEKKDKKEKKEKKDKKEKKEKKDKKEKKRK
C1_10630C_A 1	C1_10630C_A	C1_10630C_A CGDID:CAL0000200457	no	1	21	1747	50	-0.862817	-0.862817	TATTTAATATTTATAAAACTATTAATAATTTTATATTAAATGATTATAAT	2	FNIYKTINNFILNDYN
C1_10630C_A 2	C1_10630C_A	C1_10630C_A CGDID:CAL0000200457	no	2	15	228	33	-0.955002	-0.955002	CCACCATTATTACCACCACCAATGTTACCACCA	0	PPLLPPPMLPP
C1_10630C_A 3	C1_10630C_A	C1_10630C_A CGDID:CAL0000200457	no	3	18	536	38	-0.909972	-0.909972	TCCTACTGGTTCAAATAATCCTAATGATTCAATTAATC	1	PTGSNNPNDSIN
C1_10630C_A 4	C1_10630C_A	C1_10630C_A CGDID:CAL0000200457	no	4	21	126	50	-0.930728	-0.813243	CAACAACAACAACAGTCACTGCCACCACCACAACAATCATTTCAACCACC	0	QQQQQSSPPPQQSFQP
C1_10630C_A 5	C1_10630C_A	C1_10630C_A CGDID:CAL0000200457	no	5	14	2657	27	-1.11208	-1.11208	TGAAAAAATGTTGATGAAAAAATTTGA	1	EKMLMKKF
C1_10630C_A 6	C1_10630C_A	C1_10630C_A CGDID:CAL0000200457	no	6	32	2102	71	-1.15446	-1.15446	GAAATTTAATGAATTATATGTATTTGCAACATTAAATTTAACAATTTTATTAGATTATGAACATGGAATTT	1	KFNELYVFATLNLTILLDYEHGI
C1_10630C_B 1	C1_10630C_B	C1_10630C_B CGDID:CAL0000192312	no	1	15	228	33	-0.915042	-0.915042	CCACCATTAGTACCACCACCAATGTTACCACCA	0	PPLVPPPMLPP
C1_10630C_B 2	C1_10630C_B	C1_10630C_B CGDID:CAL0000192312	no	2	21	1747	50	-0.862817	-0.862817	TATTTAATATTTATAAAACTATTAATAATTTTATATTAAATGATTATAAT	2	FNIYKTINNFILNDYN
C1_10630C_B 3	C1_10630C_B	C1_10630C_B CGDID:CAL0000192312	no	3	14	2657	27	-1.11208	-1.11208	TGAAAAAATGTTGATGAAAAAATTTGA	1	EKMLMKKF
C1_10630C_B 4	C1_10630C_B	C1_10630C_B CGDID:CAL0000192312	no	4	21	126	50	-0.930728	-0.813243	CAACAACAACAACAGTCACTGCCACCACCACAACAATCATTTCAACCACC	0	QQQQQSSPPPQQSFQP
C1_10630C_B 5	C1_10630C_B	C1_10630C_B CGDID:CAL0000192312	no	5	32	2102	71	-1.15446	-1.15446	GAAATTTAATGAATTATATGTATTTGCAACATTAAATTTAACAATTTTATTAGATTATGAACATGGAATTT	1	KFNELYVFATLNLTILLDYEHGI
C1_10630C_B 6	C1_10630C_B	C1_10630C_B CGDID:CAL0000192312	no	6	18	536	38	-0.909972	-0.909972	TCCTACTGGTTCAAATAATCCTAATGATTCAATTAATC	1	PTGSNNPNDSIN
C1_10640C_A 1	C1_10640C_A	PEA2 CGDID:CAL0000192711	no	1	1899-12-31 06:03:00	184	30	0.41158	0.41158	ATGATAATGATAATGATAATAATAATAATA	2	DNDNDNNNN
C1_10640C_A 2	C1_10640C_A	PEA2 CGDID:CAL0000192711	no	2	15	1196	31	-0.953767	-0.953767	ATTTTCTTATGAATATTTATCTAAAGAATAT	1	FSYEYLSKEY
C1_10640C_A 3	C1_10640C_A	PEA2 CGDID:CAL0000192711	no	3	16	1828	41	-0.868353	-0.868353	AATTAGCTGAAGAAAGATTAAGAAGAAGAAAATTACAAGAA	2	LAEERLRRRKLQE
C1_10640C_B 1	C1_10640C_B	C1_10640C_B CGDID:CAL0000197085	no	1	1899-12-31 06:03:00	184	30	0.41158	0.41158	ATGATAATGATAATGATAATAATAATAATA	2	DNDNDNNNN
C1_10640C_B 2	C1_10640C_B	C1_10640C_B CGDID:CAL0000197085	no	2	16	1828	41	-0.868353	-0.868353	AATTAGCTGAAGAAAGATTAAGAAGAAGAAAATTACAAGAA	2	LAEERLRRRKLQE
C1_10640C_B 3	C1_10640C_B	C1_10640C_B CGDID:CAL0000197085	no	3	15	1196	31	-0.953767	-0.953767	ATTTTCTTATGAATATTTATCTAAAGAATAT	1	FSYEYLSKEY
C1_10640C_B 4	C1_10640C_B	C1_10640C_B CGDID:CAL0000197085	no	4	13	1768	27	-1.05265	-1.05265	GAATATTAAGAAAAGAATTTAAAAAAA	2	ILRKEFKK
C1_10650W_A 1	C1_10650W_A	APN2 CGDID:CAL0000190938	no	1	3	417	24	0.573207	0.573207	TCTTCTTCTTCTTCTTCTTCTTCT	0	SSSSSSSS
C1_10650W_A 2	C1_10650W_A	APN2 CGDID:CAL0000190938	no	2	6	1170	56	0.665339	0.665339	ATGAGTGATGAGGATGACGATGAGGATGAGGATGAGGATGAGGATGAGAACGAGGA	0	MSDEDDDEDEDEDEDENE
C1_10650W_B 1	C1_10650W_B	C1_10650W_B CGDID:CAL0000198763	no	1	3	417	24	0.573207	0.573207	TCTTCTTCTTCTTCTTCTTCTTCT	0	SSSSSSSS
C1_10650W_B 2	C1_10650W_B	C1_10650W_B CGDID:CAL0000198763	no	2	6	1170	56	0.70967	0.70967	ATGAGTGATGAGGATGAGGATGAGGATGAGGATGAGGATGAGGATGAGAACGAGGA	0	MSDEDEDEDEDEDEDENE
C1_10670C_A 1	C1_10670C_A	RPA190 CGDID:CAL0000187313	no	1	1899-12-31 09:12:00	4037	69	-0.125093	0.218405	GAAGATAAAAGAAATAGACAATGACGATGATGATGAAGATAATGAAGTTGATGAAGATCACGATGAAGA	1	KIKEIDNDDDDEDNEVDEDHDE
C1_10670C_B 1	C1_10670C_B	C1_10670C_B CGDID:CAL0000187977	no	1	1899-12-31 09:12:00	4037	69	-0.125093	0.429533	GAAGATAAAAGAAATAGACAATGACGATGATGATGAAGATAATGAAGTTGATGAAGATCACGATGAAGA	1	KIKEIDNDDDDEDNEVDEDHDE
C1_10680C_A 1	C1_10680C_A	C1_10680C_A CGDID:CAL0000196336	yes	1	12	3570	60	-0.391216	0.0842588	GGTGTTGGTAAAGGTGTAGGCAAAGGTGTCGGTAAAGGTGTAGGTGCATTAGGTAAAGGT	0	GVGKGVGKGVGKGVGALGKG
C1_10680C_A 2	C1_10680C_A	C1_10680C_A CGDID:CAL0000196336	yes	2	1899-12-31 03:21:08	2493	49	0.442288	0.594249	AAAGATGAAGAAGAAGAGAAGAAGCAAATCGAGGAAGAAAAGAAGAAAT	0	KDEEEEKKQIEEEKKK
C1_10680C_A 3	C1_10680C_A	C1_10680C_A CGDID:CAL0000196336	yes	3	15	2563	37	-0.915538	-0.915538	CTGATAAAGAAGCTTCAGGTAAAGAAGATGCTGGTAA	2	DKEASGKEDAG
C1_10680C_A 4	C1_10680C_A	C1_10680C_A CGDID:CAL0000196336	yes	4	12	2642	33	-0.844681	-0.844681	TGAAGAAGATATGGAAGATGATCTTGAAGATGA	1	EEDMEDDLED
C1_10680C_B 1	C1_10680C_B	C1_10680C_B CGDID:CAL0000179416	yes	1	1899-12-31 03:08:21	2493	49	0.442288	0.712347	AAAGATGAAGAAGAAGAGAAGAAGCAAATCGAGGAAGAAAAGAAGAAAT	0	KDEEEEKKQIEEEKKK
C1_10680C_B 2	C1_10680C_B	C1_10680C_B CGDID:CAL0000179416	yes	2	12	2642	33	-0.844681	-0.844681	TGAAGAAGATATGGAAGATGATCTTGAAGATGA	1	EEDMEDDLED
C1_10680C_B 3	C1_10680C_B	C1_10680C_B CGDID:CAL0000179416	yes	3	12	3570	60	-0.391216	0.0842588	GGTGTTGGTAAAGGTGTAGGCAAAGGTGTCGGTAAAGGTGTAGGTGCATTAGGTAAAGGT	0	GVGKGVGKGVGKGVGALGKG
C1_10680C_B 4	C1_10680C_B	C1_10680C_B CGDID:CAL0000179416	yes	4	15	2563	37	-0.915538	-0.915538	CTGATAAAGAAGCTTCAGGTAAAGAAGATGCTGGTAA	2	DKEASGKEDAG
C1_10720C_A 1	C1_10720C_A	MNN2 CGDID:CAL0000190919	no	1	13	442	26	-1.17388	-1.17388	TAAAAGATAGTCATAAAAGATATGTC	2	KDSHKRYV
C1_10720C_A 2	C1_10720C_A	MNN2 CGDID:CAL0000190919	no	2	12	1439	24	-1.18811	-1.18811	TTCTTATCCAAAGTTCTATCCAAA	1	SYPKFYP
C1_10720C_B 1	C1_10720C_B	C1_10720C_B CGDID:CAL0000174876	no	1	13	442	26	-1.17388	-1.17388	TAAAAGATAGTCATAAAAGATATGTC	2	KDSHKRYV
C1_10720C_B 2	C1_10720C_B	C1_10720C_B CGDID:CAL0000174876	no	2	12	1439	24	-1.18811	-1.18811	TTCTTATCCAAAGTTCTATCCAAA	1	SYPKFYP
C1_10740C_A 1	C1_10740C_A	ASR1 CGDID:CAL0000187233	no	1	39:18:96:36:9:18	464	367	-0.622377	1.78343	TACTGGTTCCCATGGTACTACTGGTGCTCATGATTCTACTGGCTACGGATCTTCTCAAACTGGAACTCACGGTAATGCTGCTTACGGATCTTCTCAAACCGGCACTCATGGTGCTACCGGCACTCACGATTCTACTGGTTATGGTTCTCAAACTGGTACTCATGGTACTACTGGCTATGGATCGTCACAAACTGGTACTCACGGTGCTTCTAGTACACACGACTCTACTGGTTACGGGTCTTCACAAACTGGTTCTCACGGTACCACTGGTTATGGATCATCACAAACAGGTACTCATGGTACTCACGGTACTCATGACTCCACTGGTTACGGATCTACTCAATCTGGCTCCCATGGATCAACTGGT	1	TGSHGTTGAHDSTGYGSSQTGTHGNAAYGSSQTGTHGATGTHDSTGYGSQTGTHGTTGYGSSQTGTHGASSTHDSTGYGSSQTGSHGTTGYGSSQTGTHGTHGTHDSTGYGSTQSGSHGSTG
C1_10740C_A 2	C1_10740C_A	ASR1 CGDID:CAL0000187233	no	2	1899-12-31 15:06:00	225	52	-0.197082	-0.00186922	GCTGGTACTGGTTCTGGTGCTGGTGCTGCTGGTGTTGGCGCTACAGGTGCTG	0	AGTGSGAGAAGVGATGA
C1_10740C_A 3	C1_10740C_A	ASR1 CGDID:CAL0000187233	no	3	6	902	35	-0.310988	-0.227375	TGCTGGTGCTGGTGCTGGTGCAGGATACGGTGCTG	1	AGAGAGAGYGA
C1_10740C_B 1	C1_10740C_B	C1_10740C_B CGDID:CAL0000199091	no	1	18:9:18:96:39:39:36	464	367	-0.426344	1.78343	TACTGGTTCCCATGGTACTACTGGTGCTCATGATTCTACTGGCTACGGATCTTCTCAAACTGGTACTCATGGCAATGCTGCTTACGGATCTTCTCAAACCGGCACTCATGGTGCTACCGGCACTCACGATTCTACTGGTTATGGTTCTCAAACTGGTACTCATGGTACTACTGGCTATGGATCGTCACAAACTGGTACTCACGGTGCTTCTAGTACACACGACTCTACTGGTTACGGGTCTTCACAAACTGGTTCTCACGGTACCACTGGTTATGGATCATCACAAACAGGTACTCATGGTACTCACGGTACTCATGACTCCACTGGTTACGGATCTACTCAATCTGGCTCCCATGGATCAACTGGT	1	TGSHGTTGAHDSTGYGSSQTGTHGNAAYGSSQTGTHGATGTHDSTGYGSQTGTHGTTGYGSSQTGTHGASSTHDSTGYGSSQTGSHGTTGYGSSQTGTHGTHGTHDSTGYGSTQSGSHGSTG
C1_10740C_B 2	C1_10740C_B	C1_10740C_B CGDID:CAL0000199091	no	2	1899-12-31 15:06:00	225	52	-0.197082	-0.00186922	GCTGGTACTGGTTCTGGTGCTGGTGCTGCTGGTGTTGGCGCTACAGGTGCTG	0	AGTGSGAGAAGVGATGA
C1_10740C_B 3	C1_10740C_B	C1_10740C_B CGDID:CAL0000199091	no	3	6	902	35	-0.310988	-0.227375	TGCTGGTGCTGGTGCTGGTGCAGGATACGGTGCTG	1	AGAGAGAGYGA
C1_10780C_A 1	C1_10780C_A	HNT1 CGDID:CAL0000178567	no	1	21	389	43	-0.946974	-0.726282	TGATAAATTAGGAAAATTGCATGAGAAATTAAAGGAAGAATTG	1	DKLGKLHEKLKEEL
C1_10780C_B 1	C1_10780C_B	C1_10780C_B CGDID:CAL0000194635	no	1	21	389	43	-0.946974	-0.726282	TGATAAATTAGGAAAATTGCATGAGAAATTAAAGGAAGAATTG	1	DKLGKLHEKLKEEL
C1_10790W_A 1	C1_10790W_A	CDC48 CGDID:CAL0000177910	no	1	16	2152	31	-1.01769	-1.01769	TAAAGATTAACAAGATTAAAGAAGAAAAAGA	2	KINKIKEEK
C1_10790W_B 1	C1_10790W_B	C1_10790W_B CGDID:CAL0000197121	no	1	16	2152	31	-1.01769	-1.01769	TAAAGATTAACAAGATTAAAGAAGAAAAAGA	2	KINKIKEEK
C1_10840C_A 1	C1_10840C_A	C1_10840C_A CGDID:CAL0000178416	no	1	1899-12-31 12:18:06	377	40	-0.199102	0.273269	TGACGATGAAGATGAGGACGAAGATGAAGACGAGGATGAA	1	DDEDEDEDEDEDE
C1_10840C_A 2	C1_10840C_A	C1_10840C_A CGDID:CAL0000178416	no	2	1899-12-31 06:27:00	1421	64	0.063062	0.208162	TGAAGATGAAGTGGAGGAATATGATTATGAAGATGAAGCTGCAGAGGAGGATGAAGAAGACGAA	1	EDEVEEYDYEDEAAEEDEEDE
C1_10840C_B 1	C1_10840C_B	C1_10840C_B CGDID:CAL0000184429	no	1	1899-12-31 12:18:06	377	40	-0.199102	0.273269	TGACGATGAAGATGAGGACGAAGATGAAGACGAGGATGAA	1	DDEDEDEDEDEDE
C1_10840C_B 2	C1_10840C_B	C1_10840C_B CGDID:CAL0000184429	no	2	1900-01-01 03:06:00	1421	64	0.063062	0.208162	TGAAGATGAAGTGGAGGAATATGATTATGAAGATGAAGCTGCAGAGGAGGATGAAGAAGACGAA	1	EDEVEEYDYEDEAAEEDEEDE
C1_10860C_A 1	C1_10860C_A	ADA2 CGDID:CAL0000192402	no	1	12	535	24	-1.14737	-1.0887	ATGAAGCAGAAAATGAAGCGGAAA	2	EAENEAE
C1_10860C_B 1	C1_10860C_B	C1_10860C_B CGDID:CAL0000177754	no	1	12	535	24	-1.14737	-1.0887	ATGAAGCAGAAAATGAGGCAGAAA	2	EAENEAE
C1_10910C_A 1	C1_10910C_A	C1_10910C_A CGDID:CAL0000175639	no	1	6	1137	22	-0.549305	0.435838	GAAGAGGAAGAGGAAGAGGAAG	0	EEEEEEE
C1_10910C_B 1	C1_10910C_B	C1_10910C_B CGDID:CAL0000199749	no	1	6	1137	22	-0.549305	0.435838	GAAGAGGAAGAGGAAGAGGAAG	0	EEEEEEE
C1_10970W_A 1	C1_10970W_A	C1_10970W_A CGDID:CAL0000194444	no	1	18	1681	42	-0.833129	-0.297891	AAAAGGACAAGAAAAATAAAAAGAACAAAAAAGGTAAAAAGA	2	KDKKNKKNKKGKK
C1_10970W_B 1	C1_10970W_B	C1_10970W_B CGDID:CAL0000175391	no	1	18	1681	42	-0.833129	-0.297891	AAAAGGACAAGAAAAATAAAAAGAACAAAAAAGGTAAAAAGA	2	KDKKNKKNKKGKK
C1_10990C_A 1	C1_10990C_A	RTG3 CGDID:CAL0000194052	no	1	3	150	40	0.391516	0.606446	CAACAACAACAACAACCACAACAGCTACATCAAAACCAAC	0	QQQQQPQQLHQNQ
C1_10990C_A 2	C1_10990C_A	RTG3 CGDID:CAL0000194052	no	2	12	309	29	-0.954254	-0.954254	AATTCAGCAGATATTTCAGCATATAATTC	0	NSADISAYN
C1_10990C_A 3	C1_10990C_A	RTG3 CGDID:CAL0000194052	no	3	9	1196	26	-0.877757	-0.877757	TGAATCTGGTGAATTGAGTGAATTGA	1	ESGELSEL
C1_10990C_B 1	C1_10990C_B	C1_10990C_B CGDID:CAL0000178480	no	1	9	147	32	-0.726749	0.7171	CAGCAACAACAGCAACAACCACAACAGCTACA	0	QQQQQQPQQL
C1_10990C_B 2	C1_10990C_B	C1_10990C_B CGDID:CAL0000178480	no	2	9	1196	26	-0.877757	-0.877757	TGAATCTGGTGAATTGAGTGAATTGA	1	ESGELSEL
C1_11130W_A 1	C1_11130W_A	FGR16 CGDID:CAL0000195741	no	1	21	620	51	-0.766677	-0.766677	CGAAGAAGAGAAAGATGCTGGCGAAGAAGAGAAAGATGCTGGCGAAGAAGA	1	EEEKDAGEEEKDAGEE
C1_11130W_B 1	C1_11130W_B	C1_11130W_B CGDID:CAL0000180031	no	1	21	620	51	-0.766677	-0.766677	CGAAGAAGAGAAAGATGCTGGCGAAGAAGAGAAAGATGCTGGCGAAGAAGA	1	EEEKDAGEEEKDAGEE
C1_11140W_A 1	C1_11140W_A	C1_11140W_A CGDID:CAL0000194218	no	1	15	74	31	-0.977356	-0.977356	AATTTTATTTATAGTAATATTATTTATTGTA	1	ILFIVILFIV
C1_11140W_B 1	C1_11140W_B	C1_11140W_B CGDID:CAL0000197310	no	1	15	74	31	-0.977356	-0.977356	AATTTTATTTATAGTAATATTATTTATTGTA	1	ILFIVILFIV
C1_11190W_A 1	C1_11190W_A	ARL3 CGDID:CAL0000188016	no	1	1899-12-31 03:06:00	489	30	0.41158	0.41158	GACGACGACGACGACAACGACAACGACAAC	0	DDDDDNDNDN
C1_11190W_B 1	C1_11190W_B	C1_11190W_B CGDID:CAL0000198018	no	1	6	490	32	-0.11756	-0.11756	ACGACGACGACAACGACAACGACAACGACAAC	2	DDDNDNDNDN
C1_11200W_A 1	C1_11200W_A	C1_11200W_A CGDID:CAL0000191057	no	1	12:18:24:6	395	47	0.240139	0.382819	TGCTGGTGCCGGTGTCGGTGCTGCTGCAGGTGCAGGTGCAGGTGCTG	1	AGAGVGAAAGAGAGA
C1_11200W_A 2	C1_11200W_A	C1_11200W_A CGDID:CAL0000191057	no	2	1900-01-07 00:06:12	4491	332	-0.313285	0.471569	GGTGCTGGTGCTGGTGCTGGCTTGGCGGCCGGAAGTTCTGCACATTCTCACGCCGCTGAACAGGAACCAACTCACAAGTCACAATTGGATCCTGAATTCAAGAAGGATTTATATTCTCAAGGTTACACGAAGGGTAGATCGAGTCATTCATCTGGTCCATCTTCCACTGCTGCTGGTACTGGTGCTGGTTTGGCAGCTGGAAGCTCTGCTCATTCTCACTTTGCTGAACAGGAACCAACTCACAAGTCACAATTGGACTCTGATTTAAAGAAAGATTTGTACTCTCAAGGTTACACGAAAGGTAAATCAAGTCATTCATCTGTTCCGTCTTC	0	GAGAGAGLAAGSSAHSHAAEQEPTHKSQLDPEFKKDLYSQGYTKGRSSHSSGPSSTAAGTGAGLAAGSSAHSHFAEQEPTHKSQLDSDLKKDLYSQGYTKGKSSHSSVPS
C1_11200W_A 3	C1_11200W_A	C1_11200W_A CGDID:CAL0000191057	no	3	15	6714	41	-0.748192	0.908504	GCTGGTACTGCCGCCGCTGCAGCTGCCGCCGCTGCTACTGC	0	AGTAAAAAAAAAT
C1_11200W_A 4	C1_11200W_A	C1_11200W_A CGDID:CAL0000191057	no	4	9	5583	20	-1.07659	-1.07659	GCTGGTTTGGCTGGTTTGGC	0	AGLAGL
C1_11200W_A 5	C1_11200W_A	C1_11200W_A CGDID:CAL0000191057	no	5	15	2141	31	-0.962682	-0.953767	TGCTGGTGGTTTCGGTGCTGTTGGATACGGT	1	AGGFGAVGYG
C1_11200W_A 6	C1_11200W_A	C1_11200W_A CGDID:CAL0000191057	no	6	72:72	2376	209	0.517789	1.05815	GCTAAAACTGATAAAAATGCTATAGCTGGTGCTGTCCCAACTGGCGAAGCATATCAAGCAGGCAAAGCTAAAGGTTATAATGAAAAAGATTCATCTACTAGTGCCGTTCCAAGAGCAGAGGCATATCAAGCCGGTAAAACCCAAGGTTATGAAGATAAAGATATTTCTGCAAGTACTGTTCCAAGAGAACAAGCATATCAAGCTGGTAA	0	AKTDKNAIAGAVPTGEAYQAGKAKGYNEKDSSTSAVPRAEAYQAGKTQGYEDKDISASTVPREQAYQAG
C1_11200W_A 7	C1_11200W_A	C1_11200W_A CGDID:CAL0000191057	no	7	12	1215	35	-1.20764	-0.886532	GCTGCTGGTGTCGCAAGTGGTGCTGCTGCTGGTGC	0	AAGVASGAAAG
C1_11200W_B 1	C1_11200W_B	C1_11200W_B CGDID:CAL0000188602	no	1	72	2419	163	0.329982	1.02752	AAGCATATCAAGCAGGCAAAGCTAAAGGTTATAATGAAAAAGATTCATCTAGTAGTGCCGTTCCAAGAGCAGAGGCATATCAAGCCGGTAAAACCCAAGGTTATGAAGATAAAGATATTTCTGCAAGTACTGTTCCAAGAGAACAAGCATATCAAGCTGGTAA	2	AYQAGKAKGYNEKDSSSSAVPRAEAYQAGKTQGYEDKDISASTVPREQAYQAG
C1_11200W_B 2	C1_11200W_B	C1_11200W_B CGDID:CAL0000188602	no	2	0.616736	4488	332	-0.17453	0.304082	GGTGCTGGTGCTGGTGCTGGCTTGGCGGCCGGAAGTTCTGCACATTCTCACGCCGCTGAACAGGAACCAACTCACAAGTCACAATTGGATCCTGAATTGAAGAAGGATTTATATTCTCAAGGTTACACGAAGGGTAGATCGAGTCATTCATCTGGTCCATCTTCCACTGCTGCTGGTACTGGTGCTGGTTTGGTAGCTGGAAGCTCTGCTCATTCTCACTCTGCTGAATACGATGCAACTCACAAGTCACAATTGGACTCTGATTTAAAGAAAGATTTGTACTCTCAAGGTTACACGAAAGGTAAATCAAGTCATTCATCTGTTCCGTCTTC	0	GAGAGAGLAAGSSAHSHAAEQEPTHKSQLDPELKKDLYSQGYTKGRSSHSSGPSSTAAGTGAGLVAGSSAHSHSAEYDATHKSQLDSDLKKDLYSQGYTKGKSSHSSVPS
C1_11200W_B 3	C1_11200W_B	C1_11200W_B CGDID:CAL0000188602	no	3	12	1215	35	-1.20764	-0.886532	GCTGCTGGTGTCGCAAGTGGTGCTGCTGCTGGTGC	0	AAGVASGAAAG
C1_11200W_B 4	C1_11200W_B	C1_11200W_B CGDID:CAL0000188602	no	4	9	5580	20	-1.07659	-1.07659	GCTGGTTTGGCTGGTTTGGC	0	AGLAGL
C1_11200W_B 5	C1_11200W_B	C1_11200W_B CGDID:CAL0000188602	no	5	15	6710	42	-0.715141	0.908504	CGCTGGTACTGCCGCCGCTGCAGCTGCCGCCGCTGCTACTGC	1	AGTAAAAAAAAAT
C1_11200W_B 6	C1_11200W_B	C1_11200W_B CGDID:CAL0000188602	no	6	6	400	40	-0.00315991	0.121573	GTGCCGGTGTCGGTGCTGCTGCAGGTGCAGGTGCAGGTGC	2	AGVGAAAGAGAG
C1_11200W_B 7	C1_11200W_B	C1_11200W_B CGDID:CAL0000188602	no	7	14	3035	28	-1.05721	-1.05721	AGTTGACAAAGATCAGTTGAGAAAAGAT	1	VDKDQLRKD
C1_11200W_B 8	C1_11200W_B	C1_11200W_B CGDID:CAL0000188602	no	8	15	2138	31	-0.962682	-0.953767	TGCTGGTGGTTTCGGTGCTGTTGGATACGGT	1	AGGFGAVGYG
C1_11250W_A 1	C1_11250W_A	C1_11250W_A CGDID:CAL0000198451	no	1	1899-12-31 03:15:00	633	41	0.937958	0.937958	GTTGATGCTGCTGCTGTTGGTGCTGCTGCTGCTGCTGCTGC	0	VDAAAVGAAAAAA
C1_11250W_A 2	C1_11250W_A	C1_11250W_A CGDID:CAL0000198451	no	2	13	855	29	-0.963849	-0.963849	AAGATTATGTATGAAGAGTATGTAGAAGA	0	KIMYEEYVE
C1_11250W_B 1	C1_11250W_B	C1_11250W_B CGDID:CAL0000176026	no	1	1899-12-31 03:15:00	633	41	0.937958	0.937958	GTTGATGCTGCTGCTGTTGGTGCTGCTGCTGCTGCTGCTGC	0	VDAAAVGAAAAAA
C1_11250W_B 2	C1_11250W_B	C1_11250W_B CGDID:CAL0000176026	no	2	13	855	29	-0.963849	-0.963849	AAGATTATGTATGAAGAGTATGTAGAAGA	0	KIMYEEYVE
C1_11260C_A 1	C1_11260C_A	C1_11260C_A CGDID:CAL0000180574	no	1	6	18	38	-0.291131	-0.0456863	ACTTCAAGTCAAACTTCAACTTCAACTTCTACATCAAC	0	TSSQTSTSTSTS
C1_11260C_B 1	C1_11260C_B	C1_11260C_B CGDID:CAL0000189125	no	1	6	18	38	-0.291131	-0.0456863	ACTTCAAGTCAAACTTCAACTTCAACTTCTACATCAAC	0	TSSQTSTSTSTS
C1_11270W_A 1	C1_11270W_A	C1_11270W_A CGDID:CAL0000192169	no	1	1899-12-31 12:06:30	373	61	0.0128886	0.400415	CCGATTCAGCTTCTGGTTCAGCTTCTGGTTCCGGTTCAGCTTCAGCTGCATCTAATGGTTC	2	DSASGSASGSGSASAASNG
C1_11270W_B 1	C1_11270W_B	C1_11270W_B CGDID:CAL0000181486	no	1	1899-12-31 12:06:30	373	61	0.0128886	0.400415	CCGATTCAGCTTCTGGTTCAGCTTCTGGTTCCGGTTCAGCTTCAGCTGCATCTAATGGTTC	2	DSASGSASGSGSASAASNG
C1_11300C_A 1	C1_11300C_A	C1_11300C_A CGDID:CAL0000181927	no	1	12	340	28	-1.02397	-1.02397	TGATAGAAATGGATGAAGAAATTGATGA	2	IEMDEEID
C1_11300C_A 2	C1_11300C_A	C1_11300C_A CGDID:CAL0000181927	no	2	11	1009	35	-0.765568	-0.728392	GATTTGAAAAAGATTTGAACAAAGTTTTAGACAAA	2	FEKDLNKVLDK
C1_11300C_B 1	C1_11300C_B	C1_11300C_B CGDID:CAL0000198415	no	1	12	340	28	-1.02397	-1.02397	TGATAGAAATGGATGAAGAAATTGATGA	2	IEMDEEID
C1_11300C_B 2	C1_11300C_B	C1_11300C_B CGDID:CAL0000198415	no	2	11	1009	35	-0.765568	-0.728392	GATTTGAAAAAGATTTGAACAAAGTTTTAGACAAA	2	FEKDLNKVLDK
C1_11310C_A 1	C1_11310C_A	PSP1 CGDID:CAL0000196960	no	1	3:18:18:6:12	659	63	0.788467	1.04755	ACAACAACAACAACAACAGCAACAGCAATCACAATCGCAATCGCAATCGCAATCGCAATCACA	1	QQQQQQQQQSQSQSQSQSQS
C1_11310C_A 2	C1_11310C_A	PSP1 CGDID:CAL0000196960	no	2	3	183	33	0.690514	0.690514	CAACAACAACAACAACAACAACAATTCAACAAC	0	QQQQQQQQFNN
C1_11310C_B 1	C1_11310C_B	C1_11310C_B CGDID:CAL0000192636	no	1	12:3:18:6:18	659	63	0.788467	1.04755	ACAACAACAACAACAACAGCAACAGCAATCACAATCGCAATCGCAATCGCAATCGCAATCACA	1	QQQQQQQQQSQSQSQSQSQS
C1_11310C_B 2	C1_11310C_B	C1_11310C_B CGDID:CAL0000192636	no	2	3	183	33	0.690514	0.690514	CAACAACAACAACAACAACAACAATTCAACAAC	0	QQQQQQQQFNN
C1_11350C_A 1	C1_11350C_A	TOS4 CGDID:CAL0000194861	no	1	24	669	50	-0.954115	-0.939151	ATCTTGTTGCAAATCTCAAAAGATATAATCTTGTTGAATCCAAATGATAT	0	ILLQISKDIILLNPND
C1_11350C_A 2	C1_11350C_A	TOS4 CGDID:CAL0000194861	no	2	15	769	36	-0.859136	-0.859136	ATAACACTAACACTAATAACACTACTCCAATGAACA	2	NTNTNNTTPMN
C1_11350C_B 1	C1_11350C_B	C1_11350C_B CGDID:CAL0000181562	no	1	24	669	50	-0.954115	-0.939151	ATCTTGTTGCAAATCTCAAAAGATATAATCTTGTTGAATCCAAATGATAT	0	ILLQISKDIILLNPND
C1_11350C_B 2	C1_11350C_B	C1_11350C_B CGDID:CAL0000181562	no	2	15	769	36	-0.859136	-0.859136	ATAACACTAACACTAATAACACTACTCCAATGAACA	2	NTNTNNTTPMN
C1_11380W_A 1	C1_11380W_A	NEP1 CGDID:CAL0000197320	no	1	12	690	24	-1.14737	-1.14737	TTTGCTGATGAATTTGTTGATGAA	0	FADEFVDE
C1_11380W_B 1	C1_11380W_B	C1_11380W_B CGDID:CAL0000181574	no	1	12	690	24	-1.14737	-1.14737	TTTGCTGATGAATTTGTTGATGAA	0	FADEFVDE
C1_11390W_B 1	C1_11390W_B	C1_11390W_B CGDID:CAL0000192292	no	1	16	285	32	-0.970321	-0.970321	CAACTTCAAGAGTTGGCAACTTTAAAAATTGG	0	QLQELATLKI
C1_11400C_A 1	C1_11400C_A	GIN4 CGDID:CAL0000191817	no	1	12	1337	45	-0.482726	-0.457223	ATCACCATACAAGTCACCATACAGATCACCTTATAGATCACCATA	1	SPYKSPYRSPYRSP
C1_11400C_A 2	C1_11400C_A	GIN4 CGDID:CAL0000191817	no	2	8	2055	37	-0.506201	-0.506201	AGAAGAGAATTAGAAAAGAAGAAAAGAAGACAAAAGA	0	RRELEKKKRRQK
C1_11400C_B 1	C1_11400C_B	C1_11400C_B CGDID:CAL0000180722	no	1	12	1337	45	-0.482726	-0.457223	ATCACCATACAAGTCACCATACAGATCACCTTATAGATCACCATA	1	SPYKSPYRSPYRSP
C1_11400C_B 2	C1_11400C_B	C1_11400C_B CGDID:CAL0000180722	no	2	8	2055	37	-0.506201	-0.506201	AGAAGAGAATTAGAAAAGAAGAAAAGAAGACAAAAGA	0	RRELEKKKRRQK
C1_11420W_A 1	C1_11420W_A	KRR1 CGDID:CAL0000200947	no	1	11	546	29	-1.00584	-0.951927	GTAAGAAGAGTTGTTGAAGATTGTATGAA	0	VRRVVEDCM
C1_11420W_A 2	C1_11420W_A	KRR1 CGDID:CAL0000200947	no	2	1899-12-31 18:09:27	947	77	0.345831	0.946916	GAAAAAGGAAAAGAAAGAGAAGAAGGAAAAGAAGGACAAGAAAGAGAAGAAAGACAAAAAGGATAAGAAGAAGAAGA	1	KKEKKEKKEKKDKKEKKDKKDKKKK
C1_11420W_B 1	C1_11420W_B	C1_11420W_B CGDID:CAL0000185750	no	1	11	546	29	-1.00584	-0.951927	GTAAGAAGAGTTGTTGAAGATTGTATGAA	0	VRRVVEDCM
C1_11420W_B 2	C1_11420W_B	C1_11420W_B CGDID:CAL0000185750	no	2	1899-12-31 09:27:18	947	77	0.350137	0.67654	GAAAAAGGAAAAGAAAGACAAGAAGGACAAGAAGGACAAGAAAGAGAAGAAAGACAAAAAGGATAAGAAGAAGAAAA	1	KKEKKDKKDKKDKKEKKDKKDKKKK
C1_11440C_A 1	C1_11440C_A	GIN1 CGDID:CAL0000186065	no	1	12	3587	34	-0.767505	-0.767505	AAATAATAATCATAATAAAAATCAAATCAAAAAT	1	NNNHNKNQIKN
C1_11440C_A 2	C1_11440C_A	GIN1 CGDID:CAL0000186065	no	2	1899-12-31 21:21:00	2475	53	-0.805732	-0.761787	GAATTGAAAATTCGTAAACGAGAATTAAAATTACGGAAACGTAGAAAAGAAAT	0	ELKIRKRELKLRKRRKE
C1_11440C_A 3	C1_11440C_A	GIN1 CGDID:CAL0000186065	no	3	3	2407	20	0.303382	0.303382	AAGAAGAAGAAGAAGAAGAA	2	EEEEEE
C1_11440C_A 4	C1_11440C_A	GIN1 CGDID:CAL0000186065	no	4	3	1737	35	0.777452	0.849259	GATAATGATGATGATGATGATGATGACGAAGATGA	0	DNDDDDDDDED
C1_11440C_A 5	C1_11440C_A	GIN1 CGDID:CAL0000186065	no	5	1899-12-31 03:12:00	2253	36	0.72224	0.968154	GATGATGATGACGTTGATGATGACGATGATGATGAT	0	DDDDVDDDDDDD
C1_11440C_B 1	C1_11440C_B	C1_11440C_B CGDID:CAL0000187673	no	1	1899-12-31 03:12:00	2250	36	0.72224	0.968154	GATGATGATGACGTTGATGATGACGATGATGATGAT	0	DDDDVDDDDDDD
C1_11440C_B 2	C1_11440C_B	C1_11440C_B CGDID:CAL0000187673	no	2	1899-12-31 21:21:00	2472	53	-0.805732	-0.761787	GAATTGAAAATTCGTAAACGAGAATTAAAATTACGGAAACGTAGAAAAGAAAT	0	ELKIRKRELKLRKRRKE
C1_11440C_B 3	C1_11440C_B	C1_11440C_B CGDID:CAL0000187673	no	3	12	3584	34	-0.767505	-0.767505	AAATAATAATCACAATAAAAATCAAATCAAAAAT	1	NNNHNKNQIKN
C1_11440C_B 4	C1_11440C_B	C1_11440C_B CGDID:CAL0000187673	no	4	3	2404	20	0.303382	0.303382	AAGAAGAAGAAGAAGAAGAA	2	EEEEEE
C1_11440C_B 5	C1_11440C_B	C1_11440C_B CGDID:CAL0000187673	no	5	3	1737	32	0.604431	0.7171	GATAATGATGATGATGATGATGACGAAGATGA	0	DNDDDDDDED
C1_11510C_A 1	C1_11510C_A	C1_11510C_A CGDID:CAL0000198782	no	1	22	717	54	-0.831541	-0.830122	ATGAAATCTATGAAAGATTTGAATGAAAGTTATGATAATTATGGTGAAGGTTAT	0	MKSMKDLNESYDNYGEGY
C1_11510C_B 1	C1_11510C_B	C1_11510C_B CGDID:CAL0000186263	no	1	22	717	54	-0.831541	-0.830122	ATGAAATCTATGAAAGATTTGAATGAAAGTTATGATAATTATGGTGAAGGTTAT	0	MKSMKDLNESYDNYGEGY
C1_11520C_A 1	C1_11520C_A	ZCF3 CGDID:CAL0000196450	no	1	14	185	26	-1.05301	-1.05301	GAAGAAATGTGATGAAGATAAAGTGA	1	KKCDEDKV
C1_11520C_B 1	C1_11520C_B	C1_11520C_B CGDID:CAL0000183870	no	1	14	185	26	-1.05301	-1.05301	GAAGAAATGTGATGAAGATAAAGTGA	1	KKCDEDKV
C1_11540C_A 1	C1_11540C_A	CTA3 CGDID:CAL0000185742	yes	1	18	193	36	-0.934221	-0.934221	TGAACAATTTGGGGTTTTTGAATCAATTTGGATTTT	2	NNLGFLNQFGF
C1_11540C_A 2	C1_11540C_A	CTA3 CGDID:CAL0000185742	yes	2	15	2331	28	-1.00183	-1.00183	AAGAGTGAAGAATTGAAGAGTAAGATTG	0	KSEELKSKI
C1_11540C_A 3	C1_11540C_A	CTA3 CGDID:CAL0000185742	yes	3	15	3327	34	-0.879676	-0.879676	GATTCCAACTTTGATGATTTCGACTTTGATAATT	0	DSNFDDFDFDN
C1_11540C_A 4	C1_11540C_A	CTA3 CGDID:CAL0000185742	yes	4	15	2518	33	-1.03767	-0.914466	TTGGTGCTGCTGCCGTTGGTGCTGCCGCCGTTG	2	GAAAVGAAAV
C1_11540C_B 1	C1_11540C_B	C1_11540C_B CGDID:CAL0000201741	yes	1	18	193	36	-0.934221	-0.934221	TGAACAATTTGGGGTTTTTGAATCAATTTGGATTTT	2	NNLGFLNQFGF
C1_11540C_B 2	C1_11540C_B	C1_11540C_B CGDID:CAL0000201741	yes	2	15	2331	28	-1.00183	-1.00183	AAGAGTGAAGAATTGAAGAGTAAGATTG	0	KSEELKSKI
C1_11540C_B 3	C1_11540C_B	C1_11540C_B CGDID:CAL0000201741	yes	3	15	2518	33	-1.03767	-0.914466	TTGGTGCTGCTGCCGTTGGTGCTGCCGCCGTTG	2	GAAAVGAAAV
C1_11540C_B 4	C1_11540C_B	C1_11540C_B CGDID:CAL0000201741	yes	4	15	3327	34	-0.879676	-0.879676	GATTCCAACTTTGATGATTTCGACTTTGATAATT	0	DSNFDDFDFDN
C1_11550W_A 1	C1_11550W_A	GAR1 CGDID:CAL0000187800	no	1	12	10	32	-0.879115	-0.724514	GCAGAGGTGGATTCAGAGGTGGACGCGGAGGT	2	RGGFRGGRGG
C1_11550W_A 2	C1_11550W_A	GAR1 CGDID:CAL0000187800	no	2	30	406	97	-0.671199	-0.127168	GCCGTGGTGGGTTTTCCTCTAGAGGTGGTGGCCGTGGTGGATTCTCATCAAGAGGCGGTGGTCGTGGCGGTTTCTCATCAAGAGGTGGTGGTCGTGG	2	RGGFSSRGGGRGGFSSRGGGRGGFSSRGGGR
C1_11550W_A 3	C1_11550W_A	GAR1 CGDID:CAL0000187800	no	3	9	534	21	-1.03519	-1.03519	AGAGGAGGAAGAGGAGGAAGA	0	RGGRGGR
C1_11550W_B 1	C1_11550W_B	C1_11550W_B CGDID:CAL0000179682	no	1	30	406	97	-0.671199	-0.127168	GCCGTGGTGGGTTTTCCTCTAGAGGTGGTGGCCGTGGTGGATTCTCATCAAGAGGCGGTGGTCGTGGCGGTTTCTCATCAAGAGGTGGTGGTCGTGG	2	RGGFSSRGGGRGGFSSRGGGRGGFSSRGGGR
C1_11560C_A 1	C1_11560C_A	C1_11560C_A CGDID:CAL0000179722	no	1	1899-12-31 08:17:00	113	37	-0.45547	-0.45547	ATCTAAAAGCTCAAAATCTAAAAAATCTAAAAATCTA	1	SKSSKSKKSKNL
C1_11560C_B 1	C1_11560C_B	C1_11560C_B CGDID:CAL0000187897	no	1	1899-12-31 08:17:00	113	37	-0.45547	-0.45547	ATCTAAAAGCTCAAAATCTAAAAAATCTAAAAATCTA	1	SKSSKSKKSKNL
C1_11590W_A 1	C1_11590W_A	PLD1 CGDID:CAL0000189670	no	1	11	907	21	-1.15437	-1.15437	GATTTAGAATTGATTTAGAAT	2	FRIDLE
C1_11590W_A 2	C1_11590W_A	PLD1 CGDID:CAL0000189670	no	2	13	1753	26	-1.05265	-1.05265	CACATTTGAAAATCACTTTGGAAAAT	2	HLKITLEN
C1_11590W_B 1	C1_11590W_B	C1_11590W_B CGDID:CAL0000193199	no	1	11	907	21	-1.15437	-1.15437	GATTTAGAATTGATTTAGAAT	2	FRIDLE
C1_11590W_B 2	C1_11590W_B	C1_11590W_B CGDID:CAL0000193199	no	2	13	1753	26	-1.05265	-1.05265	CACATTTGAAAATCACTTTGGAAAAT	2	HLKITLEN
C1_11690W_A 1	C1_11690W_A	C1_11690W_A CGDID:CAL0000193023	no	1	15	594	33	-0.914466	0.75273	AACAACAATAATAATAACAAAAATAACACTAAC	0	NNNNNNKNNTN
C1_11690W_A 2	C1_11690W_A	C1_11690W_A CGDID:CAL0000193023	no	2	1899-12-31 18:06:00	668	56	0.15584	0.944493	ACAACAACAACTGCAACAACAATCACAGCCGCCATCACAACCACAACCACAATCAC	1	QQQSQQQSQPPSQPQPQS
C1_11690W_B 1	C1_11690W_B	C1_11690W_B CGDID:CAL0000180480	no	1	15	594	33	-0.914466	0.75273	AACAACAATAATAATAACAAAAATAACACTAAC	0	NNNNNNKNNTN
C1_11690W_B 2	C1_11690W_B	C1_11690W_B CGDID:CAL0000180480	no	2	1899-12-31 18:06:00	668	56	0.15584	0.944493	ACAACAACAACTGCAACAACAATCACAGCCGCCATCACAACCACAACCACAATCAC	1	QQQSQQQSQPPSQPQPQS
C1_11710C_A 1	C1_11710C_A	C1_11710C_A CGDID:CAL0000189829	no	1	9	65	27	-0.852638	-0.757359	TTATTCTGGTTATTCTGGCTATTCTGG	1	YSGYSGYS
C1_11710C_A 2	C1_11710C_A	C1_11710C_A CGDID:CAL0000189829	no	2	12	424	28	-0.985658	-0.408452	ATGACAATGATAATGACAGTGATGATGA	2	DNDNDSDD
C1_11710C_B 1	C1_11710C_B	C1_11710C_B CGDID:CAL0000177884	no	1	9	65	27	-0.852638	-0.757359	TTATTCTGGTTATTCTGGCTATTCTGG	1	YSGYSGYS
C1_11720W_A 1	C1_11720W_A	C1_11720W_A CGDID:CAL0000186317	no	1	15	30	30	-1.03895	-1.03895	AAACACAGAAGATCACAAACCAGAAGCTCA	0	KHRRSQTRSS	-1.03895	-1.03895	-1.03895		-1.03895		0
C1_11720W_B 1	C1_11720W_B	C1_11720W_B CGDID:CAL0000179949	no	1	15	30	30	-1.03895	-1.03895	AAACACAGAAGATCACAAACCAGAAGCTCA	0	KHRRSQTRSS	-1.03895	-1.03895	-1.03895		-1.03895		0
C1_11730W_A 1	C1_11730W_A	C1_11730W_A CGDID:CAL0000201060	no	1	6	456	20	-0.696231	-0.696231	GATGAGGATGAGGATGAGGA	0	DEDEDE
C1_11730W_A 2	C1_11730W_A	C1_11730W_A CGDID:CAL0000201060	no	2	1899-12-31 12:06:00	2058	43	-0.284297	-0.284297	CAACAAAAGCAACAACAAAAGCAACTGCAACTGCAACTGCAAC	0	QQKQQQKQSQSQSQ
C1_11730W_A 3	C1_11730W_A	C1_11730W_A CGDID:CAL0000201060	no	3	3	132	20	0.303382	0.303382	CAACAACAACAACAACAACA	0	QQQQQQ
C1_11730W_A 4	C1_11730W_A	C1_11730W_A CGDID:CAL0000201060	no	4	1899-12-31 09:18:00	756	54	-0.478867	-0.17992	CAACAACAGATGCAACAAATGCAACAAATGCAACAATTCCTGCAACTGATGCAA	0	QQQMQQMQQMQQFSQSMQ
C1_11730W_A 5	C1_11730W_A	C1_11730W_A CGDID:CAL0000201060	no	5	15	817	32	-0.907898	-0.881338	ACAACCAACCACAGTCACAACCACCACAACAA	2	NQPQSQPPQQ
C1_11730W_B 1	C1_11730W_B	C1_11730W_B CGDID:CAL0000176681	no	1	6	456	20	-0.696231	-0.696231	GATGAGGATGAGGATGAGGA	0	DEDEDE
C1_11730W_B 2	C1_11730W_B	C1_11730W_B CGDID:CAL0000176681	no	2	1899-12-31 06:12:00	2058	43	-0.0776719	-0.0776719	CAACAAAAGCAACAACAACTGCAACTGCAACTGCAACTGCAAC	0	QQKQQQSQSQSQSQ
C1_11730W_B 3	C1_11730W_B	C1_11730W_B CGDID:CAL0000176681	no	3	1899-12-31 18:09:00	756	54	-0.478867	-0.17992	CAACAACAGATGCAACAAATGCAACAAATGCAACAATTCCTGCAACTGATGCAA	0	QQQMQQMQQMQQFSQSMQ
C1_11730W_B 4	C1_11730W_B	C1_11730W_B CGDID:CAL0000176681	no	4	3	132	20	0.303382	0.303382	CAACAACAACAACAACAACA	0	QQQQQQ
C1_11740W_A 1	C1_11740W_A	C1_11740W_A CGDID:CAL0000189999	no	1	15	252	32	-0.949884	-0.949884	TTTGATATTGACTTATTTGAATTGGAATTATT	0	FDIDLFELEL
C1_11740W_B 1	C1_11740W_B	C1_11740W_B CGDID:CAL0000177406	no	1	15	252	32	-0.949884	-0.949884	TTTGATATTGACTTATTTGAATTGGAATTATT	0	FDIDLFELEL
C1_11750W_A 1	C1_11750W_A	AVT4 CGDID:CAL0000187441	no	1	17	1491	63	-1.04546	-0.882976	TCACCAATGGTTATTATCACACAATTATTATATTCATTAGCCATATTATTATCGACACCATTA	0	SPMVIITQLLYSLAILLSTPL
C1_11750W_A 2	C1_11750W_A	AVT4 CGDID:CAL0000187441	no	2	9	1668	22	-0.994214	-0.994214	ATTGCATATATTGCATATATTG	0	IAYIAYI
C1_11750W_B 1	C1_11750W_B	C1_11750W_B CGDID:CAL0000199192	no	1	17	1491	63	-1.04546	-0.882976	TCACCAATGGTTATTATCACACAATTATTATATTCATTAGCCATATTATTATCGACACCATTA	0	SPMVIITQLLYSLAILLSTPL
C1_11750W_B 2	C1_11750W_B	C1_11750W_B CGDID:CAL0000199192	no	2	9	1668	22	-0.994214	-0.994214	ATTGCATATATTGCATATATTG	0	IAYIAYI
C1_11770C_A 1	C1_11770C_A	C1_11770C_A CGDID:CAL0000195404	no	1	27:6:13:10	1903	55	0.109433	0.88672	ACCAAAACCAAAACCAACAACATCAACACCAACACCAACCACCACCACAGCAACA	2	QNQNQQHQHQHQPPPQQ
C1_11770C_A 2	C1_11770C_A	C1_11770C_A CGDID:CAL0000195404	no	2	1899-12-31 03:03:00	1995	26	0.692832	0.692832	AACAACAACAACAACAACAACAACAA	0	NNNNNNNN
C1_11770C_A 3	C1_11770C_A	C1_11770C_A CGDID:CAL0000195404	no	3	15	1801	37	-1.1223	-0.745157	CACAATCACAACCACAACAACGACACCAGCCACAACA	2	QSQPQQRHQPQ
C1_11770C_B 1	C1_11770C_B	C1_11770C_B CGDID:CAL0000186149	no	1	13:27:10:6	1903	55	0.109433	0.88672	ACCAAAACCAAAACCAACAACATCAACACCAACACCAACCACCACCACAGCAACA	2	QNQNQQHQHQHQPPPQQ
C1_11770C_B 2	C1_11770C_B	C1_11770C_B CGDID:CAL0000186149	no	2	1899-12-31 03:03:00	1995	26	0.692832	0.692832	AACAACAACAACAACAACAACAACAA	0	NNNNNNNN
C1_11770C_B 3	C1_11770C_B	C1_11770C_B CGDID:CAL0000186149	no	3	15	1801	37	-1.1223	-0.745157	CACAATCACAACCACAACAACGACACCAGCCACAACA	2	QSQPQQRHQPQ
C1_11810W_A 1	C1_11810W_A	CAS1 CGDID:CAL0000186914	no	1	1899-12-31 19:20:00	131	79	-0.488304	-0.488304	TCAATCTAATTTAAATTCTCATAGTCAATTATTTGAAATTTTATCAAGTATTAATGATTTAATGCAAGAATTAATTATT	1	QSNLNSHSQLFEILSSINDLMQELII
C1_11810W_A 2	C1_11810W_A	CAS1 CGDID:CAL0000186914	no	2	15	558	32	-0.949884	-0.949884	ATTAATAAAAGAGAATTCAATAAACGAAGAAT	0	INKREFNKRR
[truncated: 10,125 more rows]

## Sheet: gene sets
2936				5708		2721		2987	with1	252			164			300
Gene names				TR-ORFs (up to 2 per gene)		TR-ORfs with >1 TR regions (up to 2 per gene)				TR-ORFS with introns	Introns: grey= tested and no effect		genes with only one TR-ORF allele (blue: genehas only one known allele)			genes containing the 19% most mutable pcTR regions
C1_00020C				C1_00020C_A		C1_00140W_A				C1_00910W_A	intron		CM_00050W			C1_00060W
C1_00060W				C1_00020C_B		C1_00140W_B				C1_00910W_B	intron		CM_00220W			C1_00740C
C1_00080C				C1_00040W_A		C1_00160C_A				C1_00930C_A	intron		CM_00230W			C1_00780C
C1_00140W				C1_00040W_B		C1_00160C_B				C1_00930C_B	intron		CM_00240W			C1_00790W
C1_00170W				C1_00060W_A		C1_00270W_A				C1_01790W_A	intron		CM_00250W			C1_01510W
C1_00200C				C1_00060W_B		C1_00270W_B				C1_01790W_B	intron		CM_00310W			C1_01560W
C1_00380C				C1_00080C_A		C1_00750C_A				C1_02010C_A	intron		CM_00320W			C1_01670C
C1_00400W				C1_00080C_B		C1_00750C_B				C1_02010C_B	intron		CM_00340W			C1_01700W
C1_00460W				C1_00140W_A		C1_00780C_A				C1_03190C_B	intron		CM_00370W			C1_02230W
C1_00530C				C1_00140W_B		C1_00780C_B				C1_03270W_A	intron		CM_00380W			C1_02260C
C1_00650C				C1_00160C_A		C1_00790W_A				C1_03270W_B	intron		CM_00440W			C1_02410C
C1_00660C				C1_00160C_B		C1_00790W_B				C1_03530W_A	intron		C1_00760W			C1_02830W
C1_00700W				C1_00170W_A		C1_00810W_A				C1_03530W_B	intron		C1_01620C			C1_03010W
C1_00740C				C1_00170W_B		C1_00810W_B				C1_03770W_A	intron		C1_02100W			C1_03790C
C1_00750C				C1_00200C_A		C1_00820W_A				C1_03770W_B	intron		C1_03190C			C1_03910C
C1_00760W				C1_00200C_B		C1_00820W_B				C1_04070C_A	intron		C1_03720C			C1_03920C
C1_00820W				C1_00270W_A		C1_00830W_A				C1_04070C_B	intron		C1_03800W			C1_03970W
C1_00840C				C1_00270W_B		C1_00840C_A				C1_04400C_A	intron		C1_04100C			C1_04040C
C1_00870W				C1_00310W_A		C1_00840C_B				C1_04400C_B	intron		C1_04750W			C1_04110W
C1_00890W				C1_00310W_B		C1_00860W_A				C1_04520C_A	intron		C1_04820C			C1_04120C
C1_00910W				C1_00320W_A		C1_00860W_B				C1_04520C_B	intron		C1_04990C			C1_04130W
C1_00920W				C1_00320W_B		C1_00880W_A				C1_05530C_A	intron		C1_05120W			C1_04150C
C1_00930C				C1_00340W_A		C1_00880W_B				C1_05530C_B	intron		C1_05400C			C1_04250C
C1_01100W				C1_00340W_B		C1_00890W_A				C1_06130C_A	intron		C1_05540C			C1_04520C
C1_01110C				C1_00360W_A		C1_00890W_B				C1_06130C_B	intron		C1_05830W			C1_04880C
C1_01140C				C1_00360W_B		C1_00920W_A				C1_06450C_A	intron		C1_06500W			C1_05930C
C1_01180C				C1_00380C_A		C1_00920W_B				C1_06450C_B	intron		C1_06540C			C1_05970W
C1_01220C				C1_00380C_B		C1_00930C_A				C1_06880C_A	intron		C1_06670W			C1_06180W
C1_01270W				C1_00400W_A		C1_00930C_B				C1_06880C_B	intron		C1_06680W			C1_06190C
C1_01380C				C1_00400W_B		C1_01100W_A				C1_08710W_A	intron		C1_07500C			C1_06340W
C1_01490W				C1_00430W_A		C1_01100W_B				C1_08710W_B	intron		C1_07860W			C1_06350W
C1_01510W				C1_00430W_B		C1_01130W_A				C1_10390C_A	intron		C1_08880W			C1_06530C
C1_01590C				C1_00460W_A		C1_01130W_B				C1_10680C_A	intron		C1_09080C			C1_06780W
C1_01620C				C1_00460W_B		C1_01140C_A				C1_10680C_B	intron		C1_09300C			C1_07330W
C1_01650W				C1_00530C_A		C1_01140C_B				C1_11540C_A	intron		C1_09930W			C1_07540C
C1_01700W				C1_00530C_B		C1_01380C_A				C1_11540C_B	intron		C1_10080W			C1_08120W
C1_01750W				C1_00570C_A		C1_01380C_B				C1_12270W_A	intron		C1_10200C			C1_08670W
C1_01780C				C1_00570C_B		C1_01390C_A				C1_12270W_B	intron		C1_10390C			C1_09010W
C1_01790W				C1_00600W_A		C1_01390C_B				C1_12480W_A	intron		C1_10440W			C1_09050W
C1_01800W				C1_00600W_B		C1_01490W_A				C1_12480W_B	intron		C1_11390W			C1_09090C
C1_01870C				C1_00650C_A		C1_01490W_B				C1_12560C_A	intron		C1_12210W			C1_10620W
C1_01950C				C1_00650C_B		C1_01510W_A				C1_12560C_B	intron		C1_12470W			C1_11250W
C1_02010C				C1_00660C_A		C1_01510W_B				C1_13290W_A	intron		C1_12580W			C1_11310C
C1_02040C				C1_00660C_B		C1_01560W_A				C1_13290W_B	intron		C2_00090W			C1_11930W
C1_02050C				C1_00670C_A		C1_01560W_B				C1_13420C_A	intron		C2_00900W			C1_12010C
C1_02100W				C1_00670C_B		C1_01700W_A				C1_13420C_B	intron		C2_02860W			C1_12130C
C1_02120C				C1_00680W_A		C1_01700W_B				C1_13620W_A	intron		C2_03140C			C1_12230W
C1_02150W				C1_00680W_B		C1_01710W_A				C1_13620W_B	intron		C2_03780C			C1_12730W
C1_02190W				C1_00700W_A		C1_01710W_B				C1_14010W_A	intron		C2_03950W			C1_12740W
C1_02230W				C1_00700W_B		C1_01750W_A				C1_14010W_B	intron		C2_03990W			C1_12830C
C1_02250W				C1_00730C_A		C1_01750W_B				C1_14290C_A	intron		C2_04110W			C1_12860C
C1_02320C				C1_00730C_B		C1_01760W_A				C1_14290C_B	intron		C2_04130W			C1_12900W
C1_02350W				C1_00740C_A		C1_01760W_B				C2_00570W_A	intron		C2_04830W			C1_13310W
C1_02360C				C1_00740C_B		C1_01780C_A				C2_00570W_B	intron		C2_04990W			C1_13320C
C1_02370C				C1_00750C_A		C1_01780C_B				C2_00930C_A	intron		C2_05210W			C1_13350W
C1_02410C				C1_00750C_B		C1_01790W_A				C2_00930C_B	intron		C2_06710W			C1_13450W
C1_02420C				C1_00760W_B		C1_01800W_B				C2_01130W_A	intron		C2_06930C			C1_13720W
C1_02450C				C1_00780C_A		C1_01870C_A				C2_01130W_B	intron		C2_07030C			C1_14340C
C1_02580W				C1_00780C_B		C1_01870C_B				C2_01850W_A	intron		C2_07280W			C2_00140W
C1_02690C				C1_00790W_A		C1_01920W_A				C2_01850W_B	intron		C2_07490W			C2_01010W
C1_02830W				C1_00790W_B		C1_01920W_B				C2_02340C_A	intron		C2_07520C			C2_01390W
C1_02840W				C1_00810W_A		C1_01940C_A				C2_02340C_B	intron		C2_07530C			C2_01470W
C1_02880C				C1_00810W_B		C1_01940C_B				C2_02870W_A	intron		C2_08260W			C2_01890W
C1_03000W				C1_00820W_A		C1_02040C_A				C2_02870W_B	intron		C2_09080C			C2_01900C
C1_03010W				C1_00820W_B		C1_02040C_B				C2_03100W_A	intron		C2_09170W			C2_01920C
C1_03050W				C1_00830W_A		C1_02050C_A				C2_03100W_B	intron		C2_09730C			C2_01990C
C1_03070C				C1_00830W_B		C1_02050C_B				C2_03820C_A	intron		C2_10310C			C2_02100W
C1_03120W				C1_00840C_A		C1_02120C_A				C2_03820C_B	intron		C3_00800W			C2_02180W
C1_03190C				C1_00840C_B		C1_02120C_B				C2_04110W_A	intron		C3_01610W			C2_02190C
C1_03200C				C1_00850W_A		C1_02150W_A				C2_04280W_A	intron		C3_01970C			C2_03240C
C1_03250C				C1_00850W_B		C1_02150W_B				C2_04280W_B	intron		C3_01990W			C2_03500W
C1_03270W				C1_00860W_A		C1_02210W_B				C2_04850C_A	intron		C3_02620C			C2_03700W
C1_03350C				C1_00860W_B		C1_02230W_A				C2_04850C_B	intron		C3_02660W			C2_03720W
C1_03360W				C1_00870W_A		C1_02230W_B				C2_05300C_A	intron		C3_02690C			C2_03760C
C1_03530W				C1_00870W_B		C1_02250W_A				C2_05300C_B	intron		C3_03700C			C2_04200W
C1_03630W				C1_00880W_A		C1_02250W_B				C2_05540C_A	intron		C3_04000C			C2_04540C
C1_03650C				C1_00880W_B		C1_02280C_A				C2_05540C_B	intron		C3_04230W			C2_04570W
C1_03720C				C1_00890W_A		C1_02280C_B				C2_05790C_A	intron		C4_00390W			C2_04650C
C1_03730C				C1_00890W_B		C1_02290C_A				C2_05790C_B	intron		C4_00680W			C2_05090W
C1_03760C				C1_00900W_A		C1_02290C_B				C2_06510W_A	intron		C4_00690C			C2_05320W
C1_03770W				C1_00900W_B		C1_02320C_A				C2_06510W_B	intron		C4_00710W			C2_05330C
C1_03780C				C1_00910W_A		C1_02320C_B				C2_07530C_B	intron		C4_00750C			C2_05530C
C1_03800W				C1_00910W_B		C1_02350W_A				C2_08120W_A	intron		C4_00770C			C2_05660W
C1_03860C				C1_00920W_A		C1_02350W_B				C2_08120W_B	intron		C4_01330W			C2_05910W
C1_03870C				C1_00920W_B		C1_02360C_A				C2_08180C_A	intron		C4_01370W			C2_06090W
C1_03880C				C1_00930C_A		C1_02360C_B				C2_08180C_B	intron		C4_02250C			C2_06640C
C1_03890W				C1_00930C_B		C1_02370C_A				C2_09080C_B	intron		C4_02590C			C2_06660W
C1_03900W				C1_01100W_A		C1_02370C_B				C2_09460C_A	intron		C4_02690W			C2_06700W
C1_03920C				C1_01100W_B		C1_02390W_A				C2_09460C_B	intron		C4_02850W			C2_06740W
C1_03940W				C1_01110C_A		C1_02390W_B				C2_10290W_A	intron		C4_03080W			C2_06800C
C1_03950C				C1_01110C_B		C1_02400C_A				C2_10290W_B	intron		C4_03190W			C2_07170C
C1_03970W				C1_01130W_A		C1_02400C_B				C3_00670C_A	intron		C4_03460C			C2_07230C
C1_04040C				C1_01130W_B		C1_02420C_A				C3_00670C_B	intron		C4_03730C			C2_07330W
C1_04060W				C1_01140C_A		C1_02430C_A				C3_01040C_A	intron		C4_03930C			C2_07370W
C1_04070C				C1_01140C_B		C1_02430C_B				C3_01040C_B	intron		C4_04070C			C2_07930C
C1_04090C				C1_01170C_A		C1_02450C_A				C3_01210C_A	intron		C4_04570W			C2_08380C
C1_04100C				C1_01170C_B		C1_02450C_B				C3_01210C_B	intron		C4_04840C			C2_08490W
C1_04110W				C1_01180C_A		C1_02490C_A				C3_01630W_A	intron		C4_04860W			C2_08630C
C1_04120C				C1_01180C_B		C1_02490C_B				C3_01630W_B	intron		C4_04890C			C2_08730W
C1_04160C				C1_01220C_A		C1_02520W_A				C3_01890C_A	intron		C4_05810W			C2_08870C
C1_04250C				C1_01220C_B		C1_02520W_B				C3_01890C_B	intron		C4_05880W			C2_08890W
C1_04270C				C1_01270W_A		C1_02810W_A				C3_02160C_A	intron		C4_05900C			C2_08980C
C1_04280C				C1_01270W_B		C1_02810W_B				C3_02160C_B	intron		C4_07160W			C2_09040W
C1_04300C				C1_01320W_A		C1_02830W_A				C3_02210C_A	intron		C4_07170C			C2_09130C
C1_04310C				C1_01320W_B		C1_02830W_B				C3_02210C_B	intron		C5_00600C			C2_09220W
C1_04320W				C1_01380C_A		C1_02850W_A				C3_02410C_A	intron		C5_00650C			C2_09230C
C1_04400C				C1_01380C_B		C1_02850W_B				C3_02410C_B	intron		C5_00870C			C2_09530W
C1_04500W				C1_01390C_A		C1_02880C_A				C3_02450W_A	intron		C5_01210W			C2_09940W
C1_04520C				C1_01390C_B		C1_03200C_A				C3_02450W_B	intron		C5_01360W			C2_10080W
C1_04560W				C1_01480C_A		C1_03710C_A				C3_02710W_A	intron		C5_01550C			C2_10130W
C1_04660W				C1_01480C_B		C1_03710C_B				C3_02710W_B	intron		C5_01770C			C2_10140W
C1_04700C				C1_01490W_A		C1_03770W_A				C3_04080W_A	intron		C5_01850C			C2_10210C
C1_04710C				C1_01490W_B		C1_03770W_B				C3_04080W_B	intron		C5_02280C			C2_10280C
C1_04750W				C1_01510W_A		C1_03780C_A				C3_04260W_A	intron		C5_02660C			C2_10290W
C1_04770C				C1_01510W_B		C1_03780C_B				C3_04260W_B	intron		C5_02930C			C2_10300C
C1_04780C				C1_01560W_A		C1_03790C_A				C3_04390W_A	intron		C5_03840W			C3_00670C
C1_04790W				C1_01560W_B		C1_03790C_B				C3_04390W_B	intron		C5_03900W			C3_00680C
C1_04800C				C1_01590C_A		C1_03800W_B				C3_04590W_A	intron		C5_04320C			C3_00790W
C1_04820C				C1_01590C_B		C1_03820W_B				C3_04590W_B	intron		C5_04480C			C3_00810C
C1_04860W				C1_01620C_A		C1_03830C_A				C3_04810C_A	intron		C5_04580C			C3_01120W
C1_04880C				C1_01650W_A		C1_03860C_A				C3_04810C_B	intron		C5_04800W			C3_01130C
C1_04940C				C1_01650W_B		C1_03860C_B				C3_05790C_A	intron		C5_04920C			C3_01210C
C1_04950C				C1_01670C_A		C1_03870C_A				C3_05790C_B	intron		C6_00440C			C3_01260C
C1_04970W				C1_01670C_B		C1_03870C_B				C3_06010W_A	intron		C6_00460C			C3_01530C
C1_04980C				C1_01700W_A		C1_03890W_A				C3_06010W_B	intron		C6_00870C			C3_01710C
C1_04990C				C1_01700W_B		C1_03910C_A				C3_06430W_A	intron		C6_00920W			C3_01820W
C1_05010C				C1_01710W_A		C1_03910C_B				C3_06430W_B	intron		C6_01000C			C3_02160C
C1_05050C				C1_01710W_B		C1_03920C_A				C3_07140C_A	intron		C6_01070C			C3_02390W
C1_05060W				C1_01750W_A		C1_03920C_B				C3_07140C_B	intron		C6_01100W			C3_02410C
C1_05120W				C1_01750W_B		C1_03950C_A				C3_07200C_A	intron		C6_01110W			C3_02510C
C1_05130W				C1_01760W_A		C1_03950C_B				C3_07200C_B	intron		C6_01140C			C3_02670W
C1_05290W				C1_01760W_B		C1_03960C_A				C3_07380W_A	intron		C6_01170W			C3_02840W
C1_05300C				C1_01780C_A		C1_03960C_B				C3_07380W_B	intron		C6_01470W			C3_03670W
C1_05380C				C1_01780C_B		C1_04090C_A				C3_07500W_A	intron		C6_01900C			C3_04080W
C1_05400C				C1_01790W_A		C1_04090C_B				C3_07500W_B	intron		C6_02260C			C3_04290C
C1_05480C				C1_01790W_B		C1_04110W_A				C3_07680W_A	intron		C6_02640C			C3_04530C
C1_05500W				C1_01800W_A		C1_04110W_B				C3_07680W_B	intron		C6_02910W			C3_04680W
C1_05530C				C1_01800W_B		C1_04120C_A				C3_07920W_A	intron		C6_02990W			C3_05150W
C1_05540C				C1_01870C_A		C1_04120C_B				C3_07920W_B	intron		C6_03110C			C3_05170W
C1_05630C				C1_01870C_B		C1_04130W_A				C4_00090W_A	intron		C6_03280W			C3_05290C
C1_05680C				C1_01920W_A		C1_04130W_B				C4_00090W_B	intron		C6_03570W			C3_05440C
C1_05830W				C1_01920W_B		C1_04150C_A				C4_00220C_A	intron		C6_03580W			C3_05730C
C1_05890W				C1_01940C_A		C1_04150C_B				C4_00220C_B	intron		C6_03610W			C3_05830W
C1_05910W				C1_01940C_B		C1_04160C_A				C4_00280W_A	intron		C6_04400W			C3_05880C
C1_05980W				C1_01950C_A		C1_04160C_B				C4_00280W_B	intron		C7_02870C			C3_05970C
C1_06000W				C1_01950C_B		C1_04310C_A				C4_00290C_A	intron		C7_03320C			C3_06070C
C1_06030C				C1_02010C_A		C1_04310C_B				C4_00290C_B	intron		C7_03550C			C3_07030C
C1_06040W				C1_02010C_B		C1_04340C_A				C4_01270W_A	intron		CR_01280C			C3_07070C
C1_06080C				C1_02040C_A		C1_04340C_B				C4_01270W_B	intron		CR_02030C			C4_00510C
C1_06090C				C1_02040C_B		C1_04350C_A				C4_01390W_A	intron		CR_02380C			C4_01010C
C1_06130C				C1_02050C_A		C1_04350C_B				C4_01390W_B	intron		CR_02390W			C4_01190W
C1_06150W				C1_02050C_B		C1_04620W_A				C4_04390W_A	intron		CR_02870W			C4_01400W
C1_06190C				C1_02090C_A		C1_04620W_B				C4_04390W_B	intron		CR_03060W			C4_01480C
C1_06200W				C1_02090C_B		C1_04660W_B				C4_04480C_A	intron		CR_03800C			C4_01490W
C1_06280C				C1_02100W_B		C1_04700C_A				C4_04480C_B	intron		CR_03970C			C4_01650C
C1_06330W				C1_02110C_A		C1_04700C_B				C4_05110C_A	intron		CR_04150W			C4_02030W
C1_06340W				C1_02110C_B		C1_04710C_A				C4_05110C_B	intron		CR_04370W			C4_02420C
C1_06420C				C1_02120C_A		C1_04710C_B				C4_05960W_A	intron		CR_05630W			C4_02430W
C1_06450C				C1_02120C_B		C1_04760C_A				C4_05960W_B	intron		CR_06150C			C4_02520C
C1_06500W				C1_02150W_A		C1_04760C_B				C5_01570C_A	intron		CR_06450W			C4_02530W
C1_06540C				C1_02150W_B		C1_04780C_A				C5_01570C_B	intron		CR_06560C			C4_02600C
C1_06600W				C1_02190W_A		C1_04780C_B				C5_02470W_A	intron		CR_07200W			C4_02790C
C1_06670W				C1_02190W_B		C1_04950C_A				C5_02470W_B	intron		CR_07360W			C4_03290W
C1_06680W				C1_02210W_A		C1_04950C_B				C5_02540C_A	intron		CR_07580C			C4_03520C
C1_06740C				C1_02210W_B		C1_04960C_A				C5_02540C_B	intron					C4_03560W
C1_06820W				C1_02230W_A		C1_04960C_B				C5_04000W_A	intron					C4_03570W
C1_06850W				C1_02230W_B		C1_04970W_A				C5_04000W_B	intron					C4_04100C
C1_06880C				C1_02240W_A		C1_04970W_B				C5_05100C_A	intron					C4_04200C
C1_06910C				C1_02240W_B		C1_04980C_A				C5_05100C_B	intron					C4_04520W
C1_06940C				C1_02250W_A		C1_04980C_B				C6_00770C_A	intron					C4_04790W
C1_07000W				C1_02250W_B		C1_04990C_A				C6_00770C_B	intron					C4_05120C
C1_07030C				C1_02260C_A		C1_05010C_A				C6_01090C_A	intron					C4_05340W
C1_07040C				C1_02260C_B		C1_05060W_A				C6_01090C_B	intron					C4_05400C
C1_07070C				C1_02280C_A		C1_05140W_A				C6_01640W_A	intron					C4_06350C
C1_07110W				C1_02280C_B		C1_05140W_B				C6_01640W_B	intron					C4_06430C
C1_07140C				C1_02290C_A		C1_05280W_B				C6_02350C_A	intron					C4_06460C
C1_07380C				C1_02290C_B		C1_05430W_A				C6_02350C_B	intron					C4_06480C
C1_07400C				C1_02310C_A		C1_05430W_B				C6_02930W_A	intron					C4_06490C
C1_07480C				C1_02310C_B		C1_05460W_A				C6_02930W_B	intron					C4_07130W
C1_07490C				C1_02320C_A		C1_05500W_A				C6_03390W_A	intron					C4_07230C
C1_07500C				C1_02320C_B		C1_05500W_B				C6_03390W_B	intron					C5_00240W
C1_07510W				C1_02350W_A		C1_05630C_A				C6_03640W_A	intron					C5_00490C
C1_07540C				C1_02350W_B		C1_05630C_B				C6_03640W_B	intron					C5_00710W
C1_07590C				C1_02360C_A		C1_05750C_A				C6_04100W_A	intron					C5_00730W
C1_07610C				C1_02360C_B		C1_05750C_B				C6_04100W_B	intron					C5_00760W
C1_07680W				C1_02370C_A		C1_05850W_B				C7_00440C_A	intron					C5_00790C
C1_07700C				C1_02370C_B		C1_05890W_A				C7_00440C_B	intron					C5_01080C
C1_07710C				C1_02380C_A		C1_05890W_B				C7_00790W_A	intron					C5_01550C
C1_07770W				C1_02380C_B		C1_05900W_A				C7_00790W_B	intron					C5_02180C
C1_07780W				C1_02390W_A		C1_05900W_B				C7_01070C_A	intron					C5_02470W
C1_07820W				C1_02390W_B		C1_05910W_A				C7_01070C_B	intron					C5_02510C
C1_07860W				C1_02400C_A		C1_05920W_A				C7_01470C_A	intron					C5_02610C
C1_07910C				C1_02400C_B		C1_05920W_B				C7_01470C_B	intron					C5_02640W
C1_07930C				C1_02410C_A		C1_05930C_A				C7_01650W_A	intron					C5_02680W
C1_07950C				C1_02410C_B		C1_05930C_B				C7_01650W_B	intron					C5_02900W
C1_07960W				C1_02420C_A		C1_05940W_A				C7_01730C_A	intron					C5_03030W
C1_07970C				C1_02420C_B		C1_05940W_B				C7_01730C_B	intron					C5_03050C
C1_07980C				C1_02430C_A		C1_05950C_A				C7_01850C_A	intron					C5_03830C
C1_08000W				C1_02430C_B		C1_05960W_A				C7_01850C_B	intron					C5_03940C
C1_08180C				C1_02450C_A		C1_05960W_B				C7_02470C_A	intron					C5_03970W
C1_08190C				C1_02450C_B		C1_05970W_A				C7_02470C_B	intron					C5_04110W
C1_08210C				C1_02470W_A		C1_05970W_B				C7_02510W_A	intron					C5_04840C
C1_08270C				C1_02470W_B		C1_05980W_A				C7_02510W_B	intron					C5_04870W
C1_08290C				C1_02490C_A		C1_05980W_B				C7_03180C_A	intron					C5_04960W
C1_08300W				C1_02490C_B		C1_06030C_A				C7_03180C_B	intron					C5_04990W
C1_08320W				C1_02520W_A		C1_06030C_B				C7_03870W_A	intron					C5_05500C
C1_08370W				C1_02520W_B		C1_06040W_B				C7_03870W_B	intron					C6_00170C
C1_08540C				C1_02580W_A		C1_06090C_A				C7_04260W_A	intron					C6_00370C
C1_08550C				C1_02580W_B		C1_06090C_B				C7_04260W_B	intron					C6_00450C
C1_08570C				C1_02610W_A		C1_06120C_A				CM_00230W	intron					C6_00700C
C1_08600C				C1_02610W_B		C1_06130C_A				CM_00240W	intron					C6_00810C
C1_08660C				C1_02690C_A		C1_06130C_B				CM_00250W	intron					C6_01160W
C1_08700W				C1_02690C_B		C1_06220C_A				CR_01040C_A	intron					C6_01480W
C1_08710W				C1_02800W_A		C1_06220C_B				CR_01040C_B	intron					C6_01550C
C1_08790W				C1_02800W_B		C1_06230C_A				CR_01590C_A	intron					C6_01560W
C1_08870C				C1_02810W_A		C1_06230C_B				CR_01590C_B	intron					C6_01570C
C1_08880W				C1_02810W_B		C1_06270W_A				CR_02140W_A	intron					C6_01590W
C1_08900W				C1_02830W_A		C1_06270W_B				CR_02140W_B	intron					C6_02290C
C1_08910C				C1_02830W_B		C1_06280C_A				CR_02530W_A	intron					C6_02310W
C1_08920W				C1_02840W_A		C1_06280C_B				CR_02530W_B	intron					C6_02320C
C1_08950W				C1_02840W_B		C1_06320W_A				CR_03310C_A	intron					C6_02430W
C1_08990C				C1_02850W_A		C1_06320W_B				CR_03310C_B	intron					C6_03250W
C1_09010W				C1_02850W_B		C1_06340W_A				CR_03420C_A	intron					C6_03290W
C1_09040C				C1_02880C_A		C1_06340W_B				CR_03420C_B	intron					C6_03320W
C1_09080C				C1_02880C_B		C1_06350W_A				CR_03450W_A	intron					C6_03340C
C1_09120W				C1_02900C_A		C1_06350W_B				CR_03450W_B	intron					C6_03380W
C1_09130W				C1_02900C_B		C1_06360W_A				CR_03500W_A	intron					C6_03470W
C1_09140C				C1_03000W_A		C1_06360W_B				CR_03500W_B	intron					C6_03650C
C1_09160W				C1_03000W_B		C1_06390W_A				CR_03800C_A	intron					C6_04030W
C1_09170W				C1_03010W_A		C1_06390W_B				CR_03970C_B	intron					C6_04080W
C1_09290C				C1_03010W_B		C1_06400C_A				CR_04020C_A	intron					C6_04100W
C1_09300C				C1_03050W_A		C1_06400C_B				CR_04020C_B	intron					C6_04170C
C1_09310C				C1_03050W_B		C1_06410W_A				CR_04790W_A	intron					C6_04180W
C1_09380W				C1_03070C_A		C1_06410W_B				CR_04790W_B	intron					C6_04190C
C1_09470C				C1_03070C_B		C1_06420C_A				CR_05090C_A	intron					C6_04270W
C1_09490C				C1_03120W_A		C1_06420C_B				CR_05090C_B	intron					C7_00740W
C1_09550W				C1_03120W_B		C1_06440C_A				CR_06690C_A	intron					C7_00990W
C1_09640W				C1_03170C_A		C1_06520C_A				CR_06690C_B	intron					C7_01180W
C1_09690W				C1_03170C_B		C1_06520C_B				CR_06780W_A	intron					C7_01400C
C1_09710C				C1_03190C_B		C1_06550W_A				CR_06780W_B	intron					C7_01460C
C1_09770W				C1_03200C_A		C1_06550W_B				CR_08360C_A	intron					C7_01490W
C1_09870W				C1_03200C_B		C1_06600W_A				CR_08360C_B	intron					C7_01580W
C1_09910C				C1_03230C_A		C1_06600W_B				CR_08460W_A	intron					C7_01780W
C1_09930W				C1_03230C_B		C1_06850W_A				CR_08460W_B	intron					C7_02200W
C1_10030W				C1_03250C_A		C1_06850W_B				CR_08950W_A	intron					C7_02490W
C1_10050W				C1_03250C_B		C1_06930W_A				CR_08950W_B	intron					C7_02510W
C1_10080W				C1_03270W_A		C1_06930W_B				CR_09420C_A	intron					C7_02520W
C1_10090C				C1_03270W_B		C1_07030C_A				CR_09420C_B	intron					C7_02550C
C1_10180C				C1_03350C_A		C1_07030C_B				CR_09440C_A	intron					C7_02640W
C1_10200C				C1_03350C_B		C1_07070C_A				CR_09440C_B	intron					C7_02860C
C1_10260C				C1_03360W_A		C1_07070C_B				CR_09580C_A	intron					C7_03480W
C1_10300W				C1_03360W_B		C1_07110W_A				CR_09580C_B	intron					C7_03840W
C1_10330C				C1_03370W_A		C1_07110W_B										C7_03870W
C1_10390C				C1_03370W_B		C1_07130C_A										C7_04080C
C1_10440W				C1_03530W_A		C1_07130C_B										CR_00980C
C1_10460W				C1_03530W_B		C1_07140C_A										CR_01230C
C1_10480W				C1_03630W_A		C1_07140C_B										CR_01240C
C1_10530W				C1_03630W_B		C1_07170C_A										CR_01270C
C1_10540C				C1_03650C_A		C1_07170C_B										CR_01510C
C1_10550C				C1_03650C_B		C1_07330W_A										CR_02280W
C1_10620W				C1_03710C_A		C1_07330W_B										CR_02580W
C1_10640C				C1_03710C_B		C1_07360W_A										CR_02610C
C1_10650W				C1_03720C_B		C1_07360W_B										CR_02640W
C1_10670C				C1_03730C_A		C1_07370C_A										CR_02680W
C1_10680C				C1_03730C_B		C1_07370C_B										CR_02850C
C1_10740C				C1_03760C_A		C1_07380C_A										CR_02910W
C1_10780C				C1_03760C_B		C1_07380C_B										CR_02930W
C1_10790W				C1_03770W_A		C1_07400C_A										CR_02980C
C1_10840C				C1_03770W_B		C1_07400C_B										CR_03150W
C1_10910C				C1_03780C_A		C1_07420C_A										CR_03340C
C1_11140W				C1_03780C_B		C1_07420C_B										CR_03610C
C1_11190W				C1_03790C_A		C1_07490C_A										CR_03890W
C1_11260C				C1_03790C_B		C1_07490C_B										CR_03910C
C1_11300C				C1_03800W_B		C1_07540C_A										CR_04450C
C1_11390W				C1_03820W_A		C1_07540C_B										CR_04760C
C1_11440C				C1_03820W_B		C1_07580C_A										CR_04820W
C1_11540C				C1_03830C_A		C1_07580C_B										CR_04840C
C1_11560C				C1_03830C_B		C1_07590C_A										CR_04950W
C1_11590W				C1_03860C_A		C1_07590C_B										CR_04960C
C1_11750W				C1_03860C_B		C1_07610C_A										CR_05990C
C1_11860W				C1_03870C_A		C1_07610C_B										CR_06520C
C1_11870W				C1_03870C_B		C1_07620C_A										CR_06580W
C1_11900C				C1_03880C_A		C1_07620C_B										CR_06590C
C1_12010C				C1_03880C_B		C1_07640C_A										CR_06910W
C1_12090C				C1_03890W_A		C1_07640C_B										CR_07060C
C1_12130C				C1_03890W_B		C1_07660W_A										CR_07230W
C1_12160W				C1_03900W_A		C1_07660W_B										CR_07860C
C1_12210W				C1_03900W_B		C1_07680W_A										CR_07890W
C1_12230W				C1_03910C_A		C1_07680W_B										CR_08100C
C1_12240C				C1_03910C_B		C1_07690C_A										CR_08290W
C1_12250C				C1_03920C_A		C1_07690C_B										CR_08440W
C1_12270W				C1_03920C_B		C1_07710C_A										CR_09170C
C1_12310C				C1_03930W_A		C1_07710C_B										CR_09530C
C1_12330W				C1_03930W_B		C1_07810C_A										CR_09580C
C1_12350W				C1_03940W_A		C1_07810C_B										CR_09610C
C1_12450C				C1_03940W_B		C1_07850C_A										CR_09750C
C1_12460C				C1_03950C_A		C1_07850C_B										CR_09880W
C1_12470W				C1_03950C_B		C1_07870C_A										CR_09950C
C1_12480W				C1_03960C_A		C1_07880C_A										CR_10550W
C1_12520W				C1_03960C_B		C1_07880C_B										CR_10680W
C1_12530C				C1_03970W_A		C1_07950C_A
C1_12550C				C1_03970W_B		C1_07950C_B
C1_12560C				C1_03990W_A		C1_07960W_A
C1_12580W				C1_03990W_B		C1_07960W_B
C1_12600C				C1_04040C_A		C1_07970C_A
C1_12630C				C1_04040C_B		C1_07970C_B
C1_12670C				C1_04050C_A		C1_08000W_A
C1_12710C				C1_04050C_B		C1_08000W_B
C1_12730W				C1_04060W_A		C1_08090C_A
C1_12740W				C1_04060W_B		C1_08090C_B
C1_12750C				C1_04070C_A		C1_08110W_A
C1_12760W				C1_04070C_B		C1_08110W_B
C1_12780W				C1_04080W_A		C1_08220W_A
C1_12810W				C1_04080W_B		C1_08220W_B
C1_12860C				C1_04090C_A		C1_08270C_A
C1_12970C				C1_04090C_B		C1_08270C_B
C1_13080W				C1_04100C_B		C1_08300W_A
C1_13120C				C1_04110W_A		C1_08300W_B
C1_13210C				C1_04110W_B		C1_08310W_A
C1_13220C				C1_04120C_A		C1_08310W_B
C1_13240W				C1_04120C_B		C1_08660C_A
C1_13250W				C1_04130W_A		C1_08660C_B
C1_13290W				C1_04130W_B		C1_08670W_A
C1_13300C				C1_04150C_A		C1_08670W_B
C1_13360C				C1_04150C_B		C1_08700W_A
C1_13370W				C1_04160C_A		C1_08700W_B
C1_13390W				C1_04160C_B		C1_08870C_B
C1_13400C				C1_04180W_A		C1_08900W_A
C1_13420C				C1_04180W_B		C1_08900W_B
C1_13480W				C1_04250C_A		C1_08940C_A
C1_13490C				C1_04250C_B		C1_08940C_B
C1_13510C				C1_04270C_A		C1_08950W_A
C1_13540W				C1_04270C_B		C1_08990C_A
C1_13550C				C1_04280C_A		C1_08990C_B
C1_13560W				C1_04280C_B		C1_09000W_A
C1_13570W				C1_04300C_A		C1_09000W_B
C1_13590W				C1_04300C_B		C1_09020W_A
C1_13620W				C1_04310C_A		C1_09040C_A
C1_13630W				C1_04310C_B		C1_09040C_B
C1_13720W				C1_04320W_A		C1_09050W_A
C1_13750C				C1_04320W_B		C1_09050W_B
C1_13810W				C1_04330W_A		C1_09060C_A
C1_13830C				C1_04330W_B		C1_09060C_B
C1_13910C				C1_04340C_A		C1_09070W_A
C1_13930W				C1_04340C_B		C1_09070W_B
C1_13940W				C1_04350C_A		C1_09090C_A
C1_14010W				C1_04350C_B		C1_09090C_B
C1_14080W				C1_04390C_A		C1_09110W_A
C1_14120C				C1_04390C_B		C1_09110W_B
C1_14130W				C1_04400C_A		C1_09140C_A
C1_14140C				C1_04400C_B		C1_09140C_B
C1_14160W				C1_04500W_A		C1_09280W_A
C1_14260C				C1_04500W_B		C1_09280W_B
C1_14290C				C1_04510W_A		C1_09310C_A
C1_14300C				C1_04510W_B		C1_09310C_B
C1_14340C				C1_04520C_A		C1_09340C_A
C1_14350W				C1_04520C_B		C1_09340C_B
C1_14360C				C1_04560W_A		C1_09380W_B
C1_14580C				C1_04560W_B		C1_09540W_A
C2_00070C				C1_04600C_A		C1_09540W_B
C2_00080C				C1_04600C_B		C1_09550W_A
C2_00090W				C1_04620W_A		C1_09550W_B
C2_00320W				C1_04620W_B		C1_09690W_A
C2_00490W				C1_04630C_A		C1_09690W_B
C2_00570W				C1_04630C_B		C1_09950C_B
C2_00580C				C1_04660W_A		C1_09970C_A
C2_00640W				C1_04660W_B		C1_09970C_B
C2_00650W				C1_04700C_A		C1_10010C_A
C2_00700W				C1_04700C_B		C1_10020W_A
C2_00710W				C1_04710C_A		C1_10020W_B
C2_00740C				C1_04710C_B		C1_10030W_A
C2_00790C				C1_04750W_A		C1_10030W_B
C2_00900W				C1_04760C_A		C1_10050W_A
C2_00920W				C1_04760C_B		C1_10050W_B
C2_00930C				C1_04770C_A		C1_10150W_A
C2_01020W				C1_04770C_B		C1_10150W_B
C2_01130W				C1_04780C_A		C1_10180C_A
C2_01240C				C1_04780C_B		C1_10180C_B
C2_01310W				C1_04790W_A		C1_10210C_A
C2_01340W				C1_04790W_B		C1_10210C_B
C2_01380W				C1_04800C_A		C1_10220C_A
C2_01390W				C1_04800C_B		C1_10220C_B
C2_01400C				C1_04810W_A		C1_10230C_A
C2_01470W				C1_04810W_B		C1_10230C_B
C2_01560W				C1_04820C_B		C1_10300W_A
C2_01680C				C1_04830W_A		C1_10300W_B
C2_01700C				C1_04830W_B		C1_10320W_B
C2_01750C				C1_04860W_A		C1_10340W_A
C2_01760C				C1_04860W_B		C1_10340W_B
C2_01780W				C1_04880C_A		C1_10350C_A
C2_01800W				C1_04880C_B		C1_10350C_B
C2_01820C				C1_04940C_A		C1_10380C_A
C2_01850W				C1_04940C_B		C1_10380C_B
C2_01860C				C1_04950C_A		C1_10610W_A
C2_01870C				C1_04950C_B		C1_10610W_B
C2_01890W				C1_04960C_A		C1_10630C_A
C2_01900C				C1_04960C_B		C1_10630C_B
C2_01920C				C1_04970W_A		C1_10640C_A
C2_01930C				C1_04970W_B		C1_10640C_B
C2_02010C				C1_04980C_A		C1_10650W_A
C2_02100W				C1_04980C_B		C1_10650W_B
C2_02130C				C1_04990C_A		C1_10680C_A
C2_02150C				C1_05000W_A		C1_10680C_B
C2_02180W				C1_05000W_B		C1_10720C_A
C2_02190C				C1_05010C_A		C1_10720C_B
C2_02250C				C1_05010C_B		C1_10740C_A
C2_02260W				C1_05050C_A		C1_10740C_B
C2_02300W				C1_05050C_B		C1_10840C_A
C2_02320C				C1_05060W_A		C1_10840C_B
C2_02340C				C1_05060W_B		C1_10990C_A
C2_02390W				C1_05070C_A		C1_10990C_B
C2_02520W				C1_05070C_B		C1_11200W_A
C2_02540W				C1_05120W_A		C1_11200W_B
C2_02550C				C1_05130W_A		C1_11250W_A
C2_02630W				C1_05130W_B		C1_11250W_B
C2_02760W				C1_05140W_A		C1_11300C_A
C2_02770W				C1_05140W_B		C1_11300C_B
C2_02820C				C1_05170C_A		C1_11310C_A
C2_02830C				C1_05170C_B		C1_11310C_B
C2_02840C				C1_05200C_A		C1_11350C_A
C2_02860W				C1_05200C_B		C1_11350C_B
C2_02870W				C1_05230W_A		C1_11400C_A
C2_02990C				C1_05230W_B		C1_11400C_B
C2_03100W				C1_05280W_A		C1_11420W_A
C2_03140C				C1_05280W_B		C1_11420W_B
C2_03150C				C1_05290W_A		C1_11440C_A
C2_03180C				C1_05290W_B		C1_11440C_B
C2_03230C				C1_05300C_A		C1_11540C_A
C2_03240C				C1_05300C_B		C1_11540C_B
C2_03250W				C1_05380C_A		C1_11550W_A
C2_03270W				C1_05380C_B		C1_11590W_A
C2_03280W				C1_05400C_A		C1_11590W_B
C2_03340W				C1_05430W_A		C1_11690W_A
C2_03350W				C1_05430W_B		C1_11690W_B
C2_03360W				C1_05460W_A		C1_11710C_A
C2_03380W				C1_05460W_B		C1_11730W_A
C2_03400C				C1_05480C_A		C1_11730W_B
C2_03530W				C1_05480C_B		C1_11750W_A
C2_03550C				C1_05500W_A		C1_11750W_B
C2_03610W				C1_05500W_B		C1_11770C_A
C2_03620W				C1_05520W_A		C1_11770C_B
C2_03690C				C1_05520W_B		C1_11810W_A
C2_03780C				C1_05530C_A		C1_11810W_B
C2_03800C				C1_05530C_B		C1_11870W_A
C2_03820C				C1_05540C_A		C1_11870W_B
C2_03900C				C1_05630C_A		C1_11900C_A
C2_03930C				C1_05630C_B		C1_11900C_B
C2_03940C				C1_05680C_A		C1_11930W_A
C2_03950W				C1_05680C_B		C1_11930W_B
C2_03990W				C1_05750C_A		C1_11940C_A
C2_04020C				C1_05750C_B		C1_11940C_B
C2_04050C				C1_05830W_A		C1_11970C_A
C2_04060C				C1_05840W_A		C1_11970C_B
C2_04080W				C1_05840W_B		C1_12160W_A
C2_04100W				C1_05850W_A		C1_12160W_B
C2_04110W				C1_05850W_B		C1_12230W_A
C2_04130W				C1_05890W_A		C1_12230W_B
C2_04200W				C1_05890W_B		C1_12240C_A
C2_04280W				C1_05900W_A		C1_12240C_B
C2_04300C				C1_05900W_B		C1_12280C_A
C2_04320W				C1_05910W_A		C1_12280C_B
C2_04360W				C1_05910W_B		C1_12290C_A
C2_04380C				C1_05920W_A		C1_12290C_B
C2_04390W				C1_05920W_B		C1_12460C_A
C2_04520C				C1_05930C_A		C1_12460C_B
C2_04530W				C1_05930C_B		C1_12490W_A
C2_04560W				C1_05940W_A		C1_12490W_B
C2_04570W				C1_05940W_B		C1_12510W_A
C2_04640C				C1_05950C_A		C1_12510W_B
C2_04650C				C1_05950C_B		C1_12520W_A
C2_04730W				C1_05960W_A		C1_12520W_B
C2_04740C				C1_05960W_B		C1_12530C_A
C2_04760W				C1_05970W_A		C1_12530C_B
C2_04770W				C1_05970W_B		C1_12550C_A
C2_04790C				C1_05980W_A		C1_12550C_B
C2_04800C				C1_05980W_B		C1_12600C_A
C2_04830W				C1_05990C_A		C1_12600C_B
C2_04850C				C1_05990C_B		C1_12620W_A
C2_04860W				C1_06000W_A		C1_12620W_B
C2_04870C				C1_06000W_B		C1_12630C_A
C2_04990W				C1_06020W_A		C1_12630C_B
C2_05110W				C1_06020W_B		C1_12670C_A
C2_05160C				C1_06030C_A		C1_12670C_B
C2_05210W				C1_06030C_B		C1_12680W_A
C2_05230C				C1_06040W_A		C1_12690C_B
C2_05260W				C1_06040W_B		C1_12710C_A
C2_05280C				C1_06080C_A		C1_12710C_B
C2_05300C				C1_06080C_B		C1_12730W_A
C2_05320W				C1_06090C_A		C1_12730W_B
C2_05360C				C1_06090C_B		C1_12740W_A
C2_05370C				C1_06110C_A		C1_12740W_B
C2_05380W				C1_06110C_B		C1_12750C_A
C2_05400W				C1_06120C_A		C1_12750C_B
C2_05440W				C1_06120C_B		C1_12760W_A
C2_05540C				C1_06130C_A		C1_12760W_B
C2_05590C				C1_06130C_B		C1_12770W_A
C2_05640W				C1_06140C_A		C1_12770W_B
C2_05660W				C1_06140C_B		C1_12780W_A
C2_05680W				C1_06150W_A		C1_12780W_B
C2_05740W				C1_06150W_B		C1_12810W_A
C2_05790C				C1_06160W_A		C1_12810W_B
C2_05980C				C1_06160W_B		C1_12830C_A
C2_06010W				C1_06180W_A		C1_12830C_B
C2_06090W				C1_06180W_B		C1_12960C_A
C2_06150C				C1_06190C_A		C1_12960C_B
C2_06230W				C1_06190C_B		C1_12970C_A
C2_06270W				C1_06200W_A		C1_12970C_B
C2_06280C				C1_06200W_B		C1_13080W_A
C2_06320W				C1_06220C_A		C1_13120C_A
C2_06330C				C1_06220C_B		C1_13120C_B
C2_06340W				C1_06230C_A		C1_13200C_B
C2_06350C				C1_06230C_B		C1_13240W_A
C2_06360C				C1_06270W_A		C1_13240W_B
C2_06480W				C1_06270W_B		C1_13290W_A
C2_06510W				C1_06280C_A		C1_13290W_B
C2_06540C				C1_06280C_B		C1_13300C_A
C2_06620W				C1_06320W_A		C1_13300C_B
C2_06640C				C1_06320W_B		C1_13310W_A
C2_06650C				C1_06330W_A		C1_13310W_B
C2_06680W				C1_06330W_B		C1_13320C_A
C2_06700W				C1_06340W_A		C1_13320C_B
C2_06710W				C1_06340W_B		C1_13350W_A
C2_06740W				C1_06350W_A		C1_13350W_B
C2_06750C				C1_06350W_B		C1_13360C_A
C2_06840W				C1_06360W_A		C1_13360C_B
C2_06920C				C1_06360W_B		C1_13370W_A
C2_06930C				C1_06390W_A		C1_13370W_B
C2_06990W				C1_06390W_B		C1_13390W_A
C2_07030C				C1_06400C_A		C1_13390W_B
C2_07130C				C1_06400C_B		C1_13400C_A
C2_07170C				C1_06410W_A		C1_13400C_B
C2_07180W				C1_06410W_B		C1_13420C_A
C2_07190C				C1_06420C_A		C1_13420C_B
C2_07210C				C1_06420C_B		C1_13450W_A
C2_07230C				C1_06440C_A		C1_13450W_B
C2_07280W				C1_06440C_B		C1_13470W_A
C2_07330W				C1_06450C_A		C1_13470W_B
C2_07370W				C1_06450C_B		C1_13480W_A
C2_07390C				C1_06500W_A		C1_13480W_B
C2_07490W				C1_06520C_A		C1_13490C_A
C2_07510W				C1_06520C_B		C1_13490C_B
C2_07520C				C1_06530C_A		C1_13550C_A
C2_07530C				C1_06530C_B		C1_13550C_B
C2_07660W				C1_06540C_B		C1_13560W_A
C2_07720C				C1_06550W_A		C1_13560W_B
C2_07730W				C1_06550W_B		C1_13590W_A
C2_07740W				C1_06600W_A		C1_13590W_B
C2_07840W				C1_06600W_B		C1_13600W_A
C2_07930C				C1_06660W_A		C1_13600W_B
C2_08120W				C1_06660W_B		C1_13610C_A
C2_08180C				C1_06670W_B		C1_13610C_B
C2_08260W				C1_06680W_A		C1_13620W_A
C2_08300C				C1_06740C_A		C1_13620W_B
C2_08490W				C1_06740C_B		C1_13650C_A
C2_08500W				C1_06760C_A		C1_13650C_B
C2_08520C				C1_06760C_B		C1_13720W_A
C2_08530C				C1_06780W_A		C1_13720W_B
C2_08550C				C1_06780W_B		C1_13740W_A
C2_08590W				C1_06820W_A		C1_13740W_B
C2_08600W				C1_06820W_B		C1_13810W_A
C2_08620W				C1_06850W_A		C1_13810W_B
C2_08660C				C1_06850W_B		C1_13880C_A
C2_08670C				C1_06860W_A		C1_13880C_B
C2_08680W				C1_06860W_B		C1_13920W_A
C2_08690C				C1_06880C_A		C1_13920W_B
			C1_00780C_A 6	C1_06880C_B	6	C1_13960W_A
			C1_00780C_B 6	C1_06910C_A	6	C1_13960W_B
			C1_00840C_A 6	C1_06910C_B	6	C1_13970C_A
			C1_01700W_B 6	C1_06930W_A	6	C1_13970C_B
			C1_02280C_A 6	C1_06930W_B	6	C1_14080W_A
			C1_02280C_B 6	C1_06940C_A	6	C1_14080W_B
			C1_02360C_B 6	C1_06940C_B	6	C1_14230C_A
			C1_02370C_A 6	C1_07000W_A	6	C1_14230C_B
			C1_02370C_B 6	C1_07000W_B	6	C1_14260C_A
			C1_02390W_A 6	C1_07010W_A	6	C1_14260C_B
			C1_02390W_B 6	C1_07010W_B	6	C1_14290C_A
			C1_03860C_A 6	C1_07030C_A	6	C1_14290C_B
			C1_03860C_B 6	C1_07030C_B	6	C1_14340C_A
			C1_03910C_B 6	C1_07040C_A	6	C1_14340C_B
			C1_03960C_A 6	C1_07040C_B	6	C2_00010W_A
			C1_03960C_B 6	C1_07070C_A	6	C2_00010W_B
			C1_04120C_A 6	C1_07070C_B	6	C2_00140W_A
			C1_04120C_B 6	C1_07110W_A	6	C2_00140W_B
			C1_04950C_B 6	C1_07110W_B	6	C2_00410C_A
			C1_04970W_A 6	C1_07130C_A	6	C2_00410C_B
			C1_04970W_B 6	C1_07130C_B	6	C2_00430C_A
			C1_05920W_A 6	C1_07140C_A	6	C2_00430C_B
			C1_05920W_B 6	C1_07140C_B	6	C2_00500W_A
			C1_06280C_A 6	C1_07170C_A	6	C2_00500W_B
			C1_06280C_B 6	C1_07170C_B	6	C2_00540W_A
			C1_06320W_A 6	C1_07220W_A	6	C2_00540W_B
			C1_06320W_B 6	C1_07220W_B	6	C2_00650W_A
			C1_06340W_A 6	C1_07290W_A	6	C2_00650W_B
			C1_06340W_B 6	C1_07290W_B	6	C2_00710W_A
			C1_06350W_A 6	C1_07330W_A	6	C2_00710W_B
			C1_06350W_B 6	C1_07330W_B	6	C2_01120W_A
			C1_06410W_A 6	C1_07360W_A	6	C2_01120W_B
			C1_06410W_B 6	C1_07360W_B	6	C2_01130W_A
			C1_07640C_A 6	C1_07370C_A	6	C2_01170C_A
			C1_07680W_A 6	C1_07370C_B	6	C2_01170C_B
			C1_07690C_A 6	C1_07380C_A	6	C2_01200C_A
			C1_07690C_B 6	C1_07380C_B	6	C2_01200C_B
			C1_08090C_A 6	C1_07390W_A	6	C2_01240C_A
			C1_08090C_B 6	C1_07390W_B	6	C2_01240C_B
			C1_08270C_A 6	C1_07400C_A	6	C2_01300C_A
			C1_08270C_B 6	C1_07400C_B	6	C2_01300C_B
			C1_09090C_A 6	C1_07420C_A	6	C2_01310W_A
			C1_09090C_B 6	C1_07420C_B	6	C2_01310W_B
			C1_10630C_A 6	C1_07440W_A	6	C2_01320W_A
			C1_10630C_B 6	C1_07440W_B	6	C2_01320W_B
			C1_11200W_A 6	C1_07480C_A	6	C2_01330C_A
			C1_11200W_B 6	C1_07480C_B	6	C2_01330C_B
			C1_12230W_A 6	C1_07490C_A	6	C2_01340W_A
			C1_12520W_A 6	C1_07490C_B	6	C2_01340W_B
			C1_12520W_B 6	C1_07500C_A	6	C2_01350C_A
			C1_12620W_A 6	C1_07510W_A	6	C2_01350C_B
			C1_12620W_B 6	C1_07510W_B	6	C2_01370C_A
			C1_13320C_A 6	C1_07520C_A	6	C2_01370C_B
			C1_13320C_B 6	C1_07520C_B	6	C2_01380W_A
			C1_13350W_A 6	C1_07540C_A	6	C2_01390W_A
			C1_13350W_B 6	C1_07540C_B	6	C2_01390W_B
			C1_13390W_A 6	C1_07580C_A	6	C2_01400C_A
			C1_13390W_B 6	C1_07580C_B	6	C2_01400C_B
			C1_13420C_A 6	C1_07590C_A	6	C2_01470W_A
			C1_13420C_B 6	C1_07590C_B	6	C2_01470W_B
			C1_13620W_A 6	C1_07610C_A	6	C2_01480W_A
			C1_13620W_B 6	C1_07610C_B	6	C2_01480W_B
			C2_01200C_A 6	C1_07620C_A	6	C2_01550W_A
			C2_01200C_B 6	C1_07620C_B	6	C2_01550W_B
			C2_01640W_A 6	C1_07640C_A	6	C2_01600C_A
			C2_01640W_B 6	C1_07640C_B	6	C2_01600C_B
			C2_01780W_A 6	C1_07660W_A	6	C2_01640W_A
			C2_01780W_B 6	C1_07660W_B	6	C2_01640W_B
			C2_01820C_A 6	C1_07680W_A	6	C2_01680C_A
			C2_01820C_B 6	C1_07680W_B	6	C2_01680C_B
			C2_01890W_A 6	C1_07690C_A	6	C2_01700C_A
			C2_01890W_B 6	C1_07690C_B	6	C2_01700C_B
			C2_01900C_A 6	C1_07700C_A	6	C2_01730W_A
			C2_01900C_B 6	C1_07700C_B	6	C2_01730W_B
			C2_01920C_A 6	C1_07710C_A	6	C2_01750C_A
			C2_01920C_B 6	C1_07710C_B	6	C2_01780W_A
			C2_01950C_A 6	C1_07770W_A	6	C2_01780W_B
			C2_01950C_B 6	C1_07770W_B	6	C2_01820C_A
			C2_01970C_B 6	C1_07780W_A	6	C2_01820C_B
			C2_01990C_A 6	C1_07780W_B	6	C2_01830W_A
			C2_01990C_B 6	C1_07790C_A	6	C2_01830W_B
			C2_02150C_A 6	C1_07790C_B	6	C2_01850W_A
			C2_02150C_B 6	C1_07810C_A	6	C2_01850W_B
			C2_02180W_A 6	C1_07810C_B	6	C2_01870C_A
			C2_02180W_B 6	C1_07820W_A	6	C2_01880C_A
			C2_03180C_A 6	C1_07820W_B	6	C2_01880C_B
			C2_03180C_B 6	C1_07850C_A	6	C2_01890W_A
			C2_04080W_A 6	C1_07850C_B	6	C2_01890W_B
			C2_04080W_B 6	C1_07860W_A	6	C2_01900C_A
			C2_04620W_A 6	C1_07870C_A	6	C2_01900C_B
			C2_04640C_A 6	C1_07870C_B	6	C2_01920C_A
			C2_04640C_B 6	C1_07880C_A	6	C2_01920C_B
			C2_04660C_A 6	C1_07880C_B	6	C2_01930C_A
			C2_04660C_B 6	C1_07890C_A	6	C2_01930C_B
			C2_04670W_B 6	C1_07890C_B	6	C2_01940C_A
			C2_04780W_A 6	C1_07910C_A	6	C2_01940C_B
			C2_06600W_A 6	C1_07910C_B	6	C2_01950C_A
			C2_06600W_B 6	C1_07930C_A	6	C2_01950C_B
			C2_06670C_A 6	C1_07930C_B	6	C2_01960C_A
			C2_06670C_B 6	C1_07950C_A	6	C2_01960C_B
			C2_06740W_A 6	C1_07950C_B	6	C2_01970C_A
			C2_06740W_B 6	C1_07960W_A	6	C2_01970C_B
			C2_06860W_A 6	C1_07960W_B	6	C2_01980C_A
			C2_06860W_B 6	C1_07970C_A	6	C2_01980C_B
			C2_08560W_B 6	C1_07970C_B	6	C2_01990C_A
			C2_08680W_A 6	C1_07980C_A	6	C2_01990C_B
			C2_08680W_B 6	C1_07980C_B	6	C2_02040W_A
			C2_08730W_A 6	C1_08000W_A	6	C2_02040W_B
			C2_08730W_B 6	C1_08000W_B	6	C2_02100W_A
			C2_08740W_A 6	C1_08090C_A	6	C2_02100W_B
			C2_08760C_A 6	C1_08090C_B	6	C2_02150C_A
			C2_08760C_B 6	C1_08110W_A	6	C2_02150C_B
			C2_09720W_A 6	C1_08110W_B	6	C2_02180W_A
			C2_09720W_B 6	C1_08120W_A	6	C2_02180W_B
			C2_10090C_A 6	C1_08120W_B	6	C2_02190C_A
			C2_10090C_B 6	C1_08180C_A	6	C2_02190C_B
			C2_10100W_A 6	C1_08180C_B	6	C2_02200W_A
			C2_10100W_B 6	C1_08190C_A	6	C2_02200W_B
			C2_10130W_A 6	C1_08190C_B	6	C2_02210C_A
			C2_10130W_B 6	C1_08210C_A	6	C2_02210C_B
			C2_10230W_A 6	C1_08210C_B	6	C2_02220C_A
			C2_10230W_B 6	C1_08220W_A	6	C2_02220C_B
			C3_01130C_A 6	C1_08220W_B	6	C2_02230C_A
			C3_01180C_A 6	C1_08270C_A	6	C2_02230C_B
			C3_01180C_B 6	C1_08270C_B	6	C2_02250C_A
			C3_01450C_A 6	C1_08290C_A	6	C2_02250C_B
			C3_01450C_B 6	C1_08290C_B	6	C2_02260W_A
			C3_02370C_A 6	C1_08300W_A	6	C2_02260W_B
			C3_02370C_B 6	C1_08300W_B	6	C2_02340C_B
			C3_02390W_A 6	C1_08310W_A	6	C2_02350C_A
			C3_02390W_B 6	C1_08310W_B	6	C2_02350C_B
			C3_02590W_A 6	C1_08320W_A	6	C2_02450C_A
			C3_02590W_B 6	C1_08320W_B	6	C2_02450C_B
			C3_05250C_A 6	C1_08370W_A	6	C2_02490C_A
			C3_05250C_B 6	C1_08370W_B	6	C2_02490C_B
			C3_05290C_A 6	C1_08390C_A	6	C2_02500W_A
			C3_05290C_B 6	C1_08390C_B	6	C2_02500W_B
			C3_05360C_A 6	C1_08530W_A	6	C2_02530W_A
			C3_05360C_B 6	C1_08530W_B	6	C2_02530W_B
			C3_05410W_A 6	C1_08540C_A	6	C2_02540W_A
			C3_05410W_B 6	C1_08540C_B	6	C2_02540W_B
			C3_05470W_A 6	C1_08550C_A	6	C2_02550C_A
			C3_05470W_B 6	C1_08550C_B	6	C2_02550C_B
			C3_05870C_A 6	C1_08570C_A	6	C2_02630W_A
			C3_05870C_B 6	C1_08570C_B	6	C2_02630W_B
			C3_06320W_A 6	C1_08600C_A	6	C2_02720W_A
			C3_06320W_B 6	C1_08600C_B	6	C2_02720W_B
			C3_06440W_A 6	C1_08660C_A	6	C2_02980C_A
			C3_06440W_B 6	C1_08660C_B	6	C2_02990C_A
			C3_07020W_A 6	C1_08670W_A	6	C2_02990C_B
			C3_07020W_B 6	C1_08670W_B	6	C2_03180C_A
			C3_07030C_A 6	C1_08700W_A	6	C2_03180C_B
			C3_07030C_B 6	C1_08700W_B	6	C2_03240C_A
			C3_07100C_A 6	C1_08710W_A	6	C2_03240C_B
			C3_07100C_B 6	C1_08710W_B	6	C2_03260W_A
			C3_07180C_A 6	C1_08740C_A	6	C2_03260W_B
			C3_07180C_B 6	C1_08740C_B	6	C2_03280W_A
			C4_00950C_A 6	C1_08780W_A	6	C2_03280W_B
			C4_00950C_B 6	C1_08780W_B	6	C2_03340W_A
			C4_00970C_A 6	C1_08790W_A	6	C2_03380W_A
			C4_00970C_B 6	C1_08790W_B	6	C2_03380W_B
			C4_01170C_A 6	C1_08800W_A	6	C2_03490C_A
			C4_01190W_A 6	C1_08800W_B	6	C2_03490C_B
			C4_01190W_B 6	C1_08810C_A	6	C2_03690C_A
			C4_01380W_A 6	C1_08810C_B	6	C2_03690C_B
			C4_01380W_B 6	C1_08870C_A	6	C2_03700W_A
			C4_01420W_A 6	C1_08870C_B	6	C2_03710W_B
			C4_01420W_B 6	C1_08880W_A	6	C2_03760C_A
			C4_01560C_A 6	C1_08900W_A	6	C2_03760C_B
			C4_01560C_B 6	C1_08900W_B	6	C2_03770C_A
			C4_02530W_A 6	C1_08910C_A	6	C2_03800C_A
			C4_02540W_A 6	C1_08910C_B	6	C2_03820C_A
			C4_02540W_B 6	C1_08920W_A	6	C2_03820C_B
			C4_03520C_A 6	C1_08920W_B	6	C2_03910C_A
			C4_03520C_B 6	C1_08940C_A	6	C2_03930C_A
			C4_03850W_A 6	C1_08940C_B	6	C2_03930C_B
			C4_03880W_A 6	C1_08950W_A	6	C2_03940C_A
			C4_03880W_B 6	C1_08950W_B	6	C2_03940C_B
			C4_03890W_A 6	C1_08990C_A	6	C2_03980C_A
			C4_03890W_B 6	C1_08990C_B	6	C2_03980C_B
			C4_04580W_A 6	C1_09000W_A	6	C2_04020C_A
			C4_04580W_B 6	C1_09000W_B	6	C2_04020C_B
			C4_05090C_B 6	C1_09010W_A	6	C2_04080W_A
			C4_05160C_A 6	C1_09010W_B	6	C2_04080W_B
			C4_05160C_B 6	C1_09020W_A	6	C2_04110W_A
			C4_05180C_A 6	C1_09020W_B	6	C2_04140W_A
			C4_05180C_B 6	C1_09040C_A	6	C2_04140W_B
			C4_05280W_B 6	C1_09040C_B	6	C2_04260W_A
			C4_05360C_A 6	C1_09050W_A	6	C2_04260W_B
			C4_05360C_B 6	C1_09050W_B	6	C2_04270W_A
			C4_06420W_A 6	C1_09060C_A	6	C2_04270W_B
			C4_06420W_B 6	C1_09060C_B	6	C2_04280W_B
			C4_06500W_A 6	C1_09070W_A	6	C2_04320W_A
			C4_06500W_B 6	C1_09070W_B	6	C2_04320W_B
			C4_06550C_A 6	C1_09080C_A	6	C2_04360W_A
			C4_06550C_B 6	C1_09090C_A	6	C2_04360W_B
			C4_07130W_A 6	C1_09090C_B	6	C2_04390W_B
			C4_07130W_B 6	C1_09110W_A	6	C2_04530W_A
			C5_00570W_B 6	C1_09110W_B	6	C2_04530W_B
			C5_00670C_A 6	C1_09120W_A	6	C2_04570W_A
			C5_00710W_B 6	C1_09120W_B	6	C2_04570W_B
			C5_01650C_A 6	C1_09130W_A	6	C2_04620W_A
			C5_01650C_B 6	C1_09130W_B	6	C2_04620W_B
			C5_02590C_A 6	C1_09140C_A	6	C2_04640C_A
			C5_02590C_B 6	C1_09140C_B	6	C2_04640C_B
			C5_02610C_A 6	C1_09160W_A	6	C2_04650C_A
			C5_02610C_B 6	C1_09160W_B	6	C2_04650C_B
			C5_02910C_A 6	C1_09170W_A	6	C2_04660C_A
			C5_02910C_B 6	C1_09170W_B	6	C2_04660C_B
			C5_03030W_A 6	C1_09260C_A	6	C2_04670W_A
			C5_03030W_B 6	C1_09260C_B	6	C2_04670W_B
			C5_03140C_A 6	C1_09280W_A	6	C2_04700C_A
			C5_03140C_B 6	C1_09280W_B	6	C2_04700C_B
			C5_03300C_A 6	C1_09290C_A	6	C2_04730W_A
			C5_03300C_B 6	C1_09290C_B	6	C2_04730W_B
			C5_03330C_A 6	C1_09300C_A	6	C2_04740C_A
			C5_03330C_B 6	C1_09310C_A	6	C2_04740C_B
			C5_03880C_A 6	C1_09310C_B	6	C2_04750W_A
			C5_03880C_B 6	C1_09340C_A	6	C2_04750W_B
			C5_03950W_A 6	C1_09340C_B	6	C2_04760W_A
			C5_03950W_B 6	C1_09350W_A	6	C2_04760W_B
			C5_03970W_A 6	C1_09350W_B	6	C2_04770W_A
			C5_03970W_B 6	C1_09360C_A	6	C2_04770W_B
			C5_03980W_A 6	C1_09360C_B	6	C2_04780W_A
			C5_03980W_B 6	C1_09380W_A	6	C2_04780W_B
			C5_04960W_A 6	C1_09380W_B	6	C2_04860W_A
			C5_04960W_B 6	C1_09460W_A	6	C2_04860W_B
			C5_04970C_A 6	C1_09460W_B	6	C2_04870C_A
			C5_04970C_B 6	C1_09470C_A	6	C2_04870C_B
			C6_00070C_A 6	C1_09470C_B	6	C2_05040C_A
			C6_00070C_B 6	C1_09490C_A	6	C2_05040C_B
			C6_01320W_A 6	C1_09490C_B	6	C2_05160C_A
			C6_01570C_A 6	C1_09540W_A	6	C2_05160C_B
			C6_01570C_B 6	C1_09540W_B	6	C2_05200C_A
			C6_01620W_A 6	C1_09550W_A	6	C2_05200C_B
			C6_01620W_B 6	C1_09550W_B	6	C2_05260W_A
			C6_02320C_A 6	C1_09640W_A	6	C2_05260W_B
			C6_02320C_B 6	C1_09640W_B	6	C2_05270W_A
			C6_02430W_A 6	C1_09690W_A	6	C2_05270W_B
			C6_02430W_B 6	C1_09690W_B	6	C2_05280C_A
			C6_04070C_A 6	C1_09710C_A	6	C2_05280C_B
			C6_04070C_B 6	C1_09710C_B	6	C2_05290C_A
			C6_04120C_A 6	C1_09770W_A	6	C2_05290C_B
			C6_04160C_A 6	C1_09770W_B	6	C2_05320W_A
			C6_04180W_A 6	C1_09790C_A	6	C2_05320W_B
			C6_04180W_B 6	C1_09790C_B	6	C2_05330C_A
			C6_04190C_A 6	C1_09860C_A	6	C2_05330C_B
			C6_04190C_B 6	C1_09860C_B	6	C2_05370C_A
			C6_04270W_A 6	C1_09870W_A	6	C2_05370C_B
			C6_04290W_A 6	C1_09870W_B	6	C2_05400W_A
			C6_04290W_B 6	C1_09910C_A	6	C2_05400W_B
			C6_04300W_A 6	C1_09910C_B	6	C2_05440W_A
			C6_04300W_B 6	C1_09920W_A	6	C2_05440W_B
			C6_04350C_A 6	C1_09920W_B	6	C2_05530C_A
			C7_00740W_A 6	C1_09930W_A	6	C2_05530C_B
			C7_00740W_B 6	C1_09950C_A	6	C2_05660W_A
			C7_00830C_A 6	C1_09950C_B	6	C2_05660W_B
			C7_00830C_B 6	C1_09970C_A	6	C2_05790C_A
			C7_00840C_A 6	C1_09970C_B	6	C2_05790C_B
			C7_00840C_B 6	C1_09990W_A	6	C2_05810W_A
			C7_00850W_A 6	C1_09990W_B	6	C2_05810W_B
			C7_00850W_B 6	C1_10000C_A	6	C2_05910W_B
			C7_00880C_A 6	C1_10000C_B	6	C2_06010W_A
			C7_00880C_B 6	C1_10010C_A	6	C2_06010W_B
			C7_01400C_A 6	C1_10010C_B	6	C2_06030W_A
			C7_01400C_B 6	C1_10020W_A	6	C2_06270W_A
			C7_01430C_A 6	C1_10020W_B	6	C2_06280C_A
			C7_01430C_B 6	C1_10030W_A	6	C2_06280C_B
			C7_01460C_A 6	C1_10030W_B	6	C2_06320W_A
			C7_01460C_B 6	C1_10040W_A	6	C2_06320W_B
			C7_02200W_A 6	C1_10040W_B	6	C2_06340W_A
			C7_02200W_B 6	C1_10050W_A	6	C2_06340W_B
			C7_02560W_A 6	C1_10050W_B	6	C2_06360C_A
			C7_02560W_B 6	C1_10080W_B	6	C2_06360C_B
			C7_02670W_A 6	C1_10090C_A	6	C2_06420C_A
			C7_02670W_B 6	C1_10090C_B	6	C2_06420C_B
			C7_03290C_A 6	C1_10120C_A	6	C2_06430C_A
			C7_03730C_A 6	C1_10120C_B	6	C2_06430C_B
			C7_03730C_B 6	C1_10150W_A	6	C2_06600W_A
			C7_03810W_A 6	C1_10150W_B	6	C2_06600W_B
			C7_03810W_B 6	C1_10180C_A	6	C2_06620W_A
			C7_03850W_A 6	C1_10180C_B	6	C2_06620W_B
			C7_03850W_B 6	C1_10200C_B	6	C2_06640C_A
			CR_01000C_A 6	C1_10210C_A	6	C2_06640C_B
			CR_01000C_B 6	C1_10210C_B	6	C2_06650C_A
			CR_01020C_A 6	C1_10220C_A	6	C2_06650C_B
			CR_01020C_B 6	C1_10220C_B	6	C2_06670C_A
			CR_01500W_A 6	C1_10230C_A	6	C2_06670C_B
			CR_01500W_B 6	C1_10230C_B	6	C2_06740W_A
			CR_02510W_A 6	C1_10260C_A	6	C2_06740W_B
			CR_02560C_A 6	C1_10260C_B	6	C2_06760C_A
			CR_02560C_B 6	C1_10290W_A	6	C2_06760C_B
			CR_02640W_A 6	C1_10290W_B	6	C2_06780C_A
			CR_02640W_B 6	C1_10300W_A	6	C2_06780C_B
			CR_02680W_A 6	C1_10300W_B	6	C2_06800C_A
			CR_02680W_B 6	C1_10320W_A	6	C2_06800C_B
			CR_02930W_A 6	C1_10320W_B	6	C2_06830C_A
			CR_02930W_B 6	C1_10330C_A	6	C2_06830C_B
			CR_04830C_A 6	C1_10330C_B	6	C2_06860W_A
			CR_04830C_B 6	C1_10340W_A	6	C2_06860W_B
			CR_04840C_A 6	C1_10340W_B	6	C2_06890C_A
			CR_04840C_B 6	C1_10350C_A	6	C2_06890C_B
			CR_04950W_A 6	C1_10350C_B	6	C2_06980W_A
			CR_04950W_B 6	C1_10360C_A	6	C2_06980W_B
			CR_05030W_A 6	C1_10360C_B	6	C2_07110C_A
			CR_05100W_A 6	C1_10370W_A	6	C2_07110C_B
			CR_05100W_B 6	C1_10370W_B	6	C2_07170C_A
			CR_06440C_A 6	C1_10380C_A	6	C2_07170C_B
			CR_06440C_B 6	C1_10380C_B	6	C2_07350W_A
			CR_06590C_A 6	C1_10390C_A	6	C2_07350W_B
			CR_06590C_B 6	C1_10440W_A	6	C2_07370W_A
			CR_07680C_A 6	C1_10460W_A	6	C2_07370W_B
			CR_07850W_A 6	C1_10460W_B	6	C2_07740W_A
			CR_07850W_B 6	C1_10480W_A	6	C2_07740W_B
			CR_07890W_B 6	C1_10480W_B	6	C2_07930C_A
			CR_09470W_A 6	C1_10530W_A	6	C2_07930C_B
			CR_09470W_B 6	C1_10530W_B	6	C2_08020C_A
			CR_09490W_A 6	C1_10540C_A	6	C2_08020C_B
			CR_09490W_B 6	C1_10540C_B	6	C2_08120W_A
			CR_09560C_A 6	C1_10550C_A	6	C2_08180C_A
			CR_09560C_B 6	C1_10550C_B	6	C2_08180C_B
			CR_09650W_A 6	C1_10560C_A	6	C2_08240W_A
			CR_09650W_B 6	C1_10560C_B	6	C2_08240W_B
			CR_09880W_A 6	C1_10600C_A	6	C2_08300C_A
			CR_09880W_B 6	C1_10600C_B	6	C2_08300C_B
			C1_00780C_A 5	C1_10610W_A	5	C2_08450W_A
			C1_00780C_B 5	C1_10610W_B	5	C2_08450W_B
			C1_00840C_A 5	C1_10620W_A	5	C2_08470C_A
			C1_00840C_B 5	C1_10620W_B	5	C2_08470C_B
			C1_01560W_A 5	C1_10630C_A	5	C2_08490W_A
			C1_01560W_B 5	C1_10630C_B	5	C2_08490W_B
			C1_01700W_A 5	C1_10640C_A	5	C2_08510W_A
			C1_01700W_B 5	C1_10640C_B	5	C2_08510W_B
			C1_01710W_A 5	C1_10650W_A	5	C2_08530C_A
			C1_01710W_B 5	C1_10650W_B	5	C2_08530C_B
			C1_02280C_A 5	C1_10670C_A	5	C2_08540C_A
			C1_02280C_B 5	C1_10670C_B	5	C2_08540C_B
			C1_02360C_B 5	C1_10680C_A	5	C2_08550C_A
			C1_02370C_A 5	C1_10680C_B	5	C2_08550C_B
			C1_02370C_B 5	C1_10720C_A	5	C2_08560W_A
			C1_02390W_A 5	C1_10720C_B	5	C2_08560W_B
			C1_02390W_B 5	C1_10740C_A	5	C2_08590W_A
			C1_03860C_A 5	C1_10740C_B	5	C2_08590W_B
			C1_03860C_B 5	C1_10780C_A	5	C2_08600W_A
			C1_03910C_A 5	C1_10780C_B	5	C2_08600W_B
			C1_03910C_B 5	C1_10790W_A	5	C2_08620W_A
			C1_03960C_A 5	C1_10790W_B	5	C2_08620W_B
			C1_03960C_B 5	C1_10840C_A	5	C2_08630C_A
			C1_04120C_A 5	C1_10840C_B	5	C2_08630C_B
			C1_04120C_B 5	C1_10860C_A	5	C2_08660C_A
			C1_04130W_A 5	C1_10860C_B	5	C2_08660C_B
			C1_04130W_B 5	C1_10910C_A	5	C2_08680W_A
			C1_04780C_A 5	C1_10910C_B	5	C2_08680W_B
			C1_04780C_B 5	C1_10970W_A	5	C2_08690C_A
			C1_04950C_B 5	C1_10970W_B	5	C2_08690C_B
			C1_04970W_A 5	C1_10990C_A	5	C2_08700C_A
			C1_04970W_B 5	C1_10990C_B	5	C2_08700C_B
			C1_04980C_A 5	C1_11130W_A	5	C2_08710W_B
			C1_04980C_B 5	C1_11130W_B	5	C2_08720W_A
			C1_05430W_A 5	C1_11140W_A	5	C2_08720W_B
			C1_05430W_B 5	C1_11140W_B	5	C2_08730W_A
			C1_05920W_A 5	C1_11190W_A	5	C2_08730W_B
			C1_05920W_B 5	C1_11190W_B	5	C2_08740W_A
			C1_05930C_A 5	C1_11200W_A	5	C2_08740W_B
			C1_05930C_B 5	C1_11200W_B	5	C2_08750W_A
			C1_06280C_A 5	C1_11250W_A	5	C2_08760C_A
			C1_06280C_B 5	C1_11250W_B	5	C2_08760C_B
			C1_06320W_A 5	C1_11260C_A	5	C2_08790W_A
			C1_06320W_B 5	C1_11260C_B	5	C2_08790W_B
			C1_06340W_A 5	C1_11270W_A	5	C2_08830W_B
			C1_06340W_B 5	C1_11270W_B	5	C2_08860W_A
			C1_06350W_A 5	C1_11300C_A	5	C2_08860W_B
			C1_06350W_B 5	C1_11300C_B	5	C2_08890W_A
			C1_06390W_A 5	C1_11310C_A	5	C2_08890W_B
			C1_06390W_B 5	C1_11310C_B	5	C2_08910C_A
			C1_06410W_A 5	C1_11350C_A	5	C2_08910C_B
			C1_06410W_B 5	C1_11350C_B	5	C2_08980C_A
			C1_07540C_A 5	C1_11380W_A	5	C2_08980C_B
			C1_07540C_B 5	C1_11380W_B	5	C2_08990C_A
			C1_07580C_A 5	C1_11390W_B	5	C2_08990C_B
			C1_07640C_A 5	C1_11400C_A	5	C2_09040W_A
			C1_07640C_B 5	C1_11400C_B	5	C2_09040W_B
			C1_07680W_A 5	C1_11420W_A	5	C2_09110C_A
			C1_07680W_B 5	C1_11420W_B	5	C2_09110C_B
			C1_07690C_A 5	C1_11440C_A	5	C2_09130C_A
			C1_07690C_B 5	C1_11440C_B	5	C2_09130C_B
			C1_08090C_A 5	C1_11510C_A	5	C2_09140C_A
			C1_08090C_B 5	C1_11510C_B	5	C2_09140C_B
			C1_08270C_A 5	C1_11520C_A	5	C2_09150W_A
			C1_08270C_B 5	C1_11520C_B	5	C2_09150W_B
			C1_09070W_A 5	C1_11540C_A	5	C2_09220W_A
			C1_09070W_B 5	C1_11540C_B	5	C2_09220W_B
			C1_09090C_A 5	C1_11550W_A	5	C2_09320C_A
			C1_09090C_B 5	C1_11550W_B	5	C2_09320C_B
			C1_10350C_A 5	C1_11560C_A	5	C2_09460C_A
			C1_10350C_B 5	C1_11560C_B	5	C2_09460C_B
			C1_10630C_A 5	C1_11590W_A	5	C2_09480W_A
			C1_10630C_B 5	C1_11590W_B	5	C2_09480W_B
			C1_11200W_A 5	C1_11690W_A	5	C2_09530W_A
			C1_11200W_B 5	C1_11690W_B	5	C2_09530W_B
			C1_11440C_A 5	C1_11710C_A	5	C2_09580W_A
			C1_11440C_B 5	C1_11710C_B	5	C2_09580W_B
			C1_11730W_A 5	C1_11720W_A	5	C2_09650W_A
			C1_12230W_A 5	C1_11720W_B	5	C2_09650W_B
			C1_12520W_A 5	C1_11730W_A	5	C2_09720W_A
			C1_12520W_B 5	C1_11730W_B	5	C2_09720W_B
			C1_12530C_A 5	C1_11740W_A	5	C2_09760W_A
			C1_12530C_B 5	C1_11740W_B	5	C2_09760W_B
			C1_12620W_A 5	C1_11750W_A	5	C2_09820W_A
			C1_12620W_B 5	C1_11750W_B	5	C2_09820W_B
			C1_12740W_A 5	C1_11770C_A	5	C2_09840W_A
			C1_12740W_B 5	C1_11770C_B	5	C2_09840W_B
			C1_12770W_A 5	C1_11810W_A	5	C2_09930W_A
			C1_13320C_A 5	C1_11810W_B	5	C2_09930W_B
			C1_13320C_B 5	C1_11850W_A	5	C2_09940W_A
			C1_13350W_A 5	C1_11850W_B	5	C2_09940W_B
			C1_13350W_B 5	C1_11860W_A	5	C2_09980W_A
			C1_13360C_A 5	C1_11860W_B	5	C2_09980W_B
			C1_13360C_B 5	C1_11870W_A	5	C2_09990C_A
			C1_13390W_A 5	C1_11870W_B	5	C2_09990C_B
			C1_13390W_B 5	C1_11900C_A	5	C2_10020C_A
			C1_13420C_A 5	C1_11900C_B	5	C2_10020C_B
			C1_13420C_B 5	C1_11910W_A	5	C2_10050W_A
			C1_13550C_A 5	C1_11910W_B	5	C2_10050W_B
			C1_13550C_B 5	C1_11920W_A	5	C2_10080W_A
			C1_13620W_A 5	C1_11920W_B	5	C2_10080W_B
			C1_13620W_B 5	C1_11930W_A	5	C2_10090C_A
			C1_13650C_A 5	C1_11930W_B	5	C2_10090C_B
			C1_13650C_B 5	C1_11940C_A	5	C2_10100W_A
			C2_01200C_A 5	C1_11940C_B	5	C2_10100W_B
			C2_01200C_B 5	C1_11970C_A	5	C2_10120W_A
			C2_01350C_A 5	C1_11970C_B	5	C2_10120W_B
			C2_01350C_B 5	C1_12010C_A	5	C2_10130W_A
			C2_01390W_A 5	C1_12010C_B	5	C2_10130W_B
			C2_01390W_B 5	C1_12030W_A	5	C2_10140W_A
			C2_01640W_A 5	C1_12030W_B	5	C2_10140W_B
			C2_01640W_B 5	C1_12050W_A	5	C2_10170C_B
			C2_01680C_A 5	C1_12050W_B	5	C2_10190C_A
			C2_01780W_A 5	C1_12090C_A	5	C2_10190C_B
			C2_01780W_B 5	C1_12090C_B	5	C2_10210C_A
			C2_01820C_A 5	C1_12100C_A	5	C2_10210C_B
			C2_01820C_B 5	C1_12100C_B	5	C2_10220C_A
			C2_01890W_A 5	C1_12130C_A	5	C2_10220C_B
			C2_01890W_B 5	C1_12130C_B	5	C2_10230W_A
			C2_01900C_A 5	C1_12160W_A	5	C2_10230W_B
			C2_01900C_B 5	C1_12160W_B	5	C2_10250C_A
			C2_01920C_A 5	C1_12200W_A	5	C2_10250C_B
			C2_01920C_B 5	C1_12200W_B	5	C2_10280C_A
			C2_01950C_A 5	C1_12210W_B	5	C2_10280C_B
			C2_01950C_B 5	C1_12220W_A	5	C2_10320C_A
			C2_01970C_A 5	C1_12220W_B	5	C2_10320C_B
			C2_01970C_B 5	C1_12230W_A	5	C2_10670W_A
			C2_01990C_A 5	C1_12230W_B	5	C2_10670W_B
			C2_01990C_B 5	C1_12240C_A	5	C3_00060W_A
			C2_02100W_B 5	C1_12240C_B	5	C3_00060W_B
			C2_02150C_A 5	C1_12250C_A	5	C3_00380C_A
			C2_02150C_B 5	C1_12250C_B	5	C3_00380C_B
			C2_02180W_A 5	C1_12270W_A	5	C3_00400C_A
			C2_02180W_B 5	C1_12270W_B	5	C3_00400C_B
			C2_02210C_A 5	C1_12280C_A	5	C3_00570C_A
			C2_02210C_B 5	C1_12280C_B	5	C3_00570C_B
			C2_02230C_A 5	C1_12290C_A	5	C3_00580W_A
			C2_03180C_A 5	C1_12290C_B	5	C3_00580W_B
			C2_03180C_B 5	C1_12310C_A	5	C3_00670C_A
			C2_03380W_A 5	C1_12310C_B	5	C3_00670C_B
			C2_03380W_B 5	C1_12330W_A	5	C3_00730W_A
			C2_04080W_A 5	C1_12330W_B	5	C3_00730W_B
			C2_04080W_B 5	C1_12350W_A	5	C3_00750W_A
			C2_04320W_A 5	C1_12350W_B	5	C3_00750W_B
			C2_04320W_B 5	C1_12440W_A	5	C3_00810C_A
			C2_04620W_A 5	C1_12440W_B	5	C3_00810C_B
			C2_04620W_B 5	C1_12450C_A	5	C3_00830C_A
			C2_04640C_A 5	C1_12450C_B	5	C3_00860W_A
			C2_04640C_B 5	C1_12460C_A	5	C3_00980W_A
			C2_04660C_A 5	C1_12460C_B	5	C3_00980W_B
			C2_04660C_B 5	C1_12470W_A	5	C3_01000W_A
			C2_04670W_B 5	C1_12480W_A	5	C3_01000W_B
			C2_04780W_A 5	C1_12480W_B	5	C3_01020W_A
			C2_04780W_B 5	C1_12490W_A	5	C3_01020W_B
			C2_05200C_B 5	C1_12490W_B	5	C3_01070C_B
			C2_06340W_A 5	C1_12510W_A	5	C3_01100W_A
			C2_06340W_B 5	C1_12510W_B	5	C3_01100W_B
			C2_06600W_A 5	C1_12520W_A	5	C3_01110C_A
			C2_06600W_B 5	C1_12520W_B	5	C3_01110C_B
			C2_06670C_A 5	C1_12530C_A	5	C3_01130C_A
			C2_06670C_B 5	C1_12530C_B	5	C3_01130C_B
			C2_06740W_A 5	C1_12550C_A	5	C3_01140W_A
			C2_06740W_B 5	C1_12550C_B	5	C3_01140W_B
			C2_06860W_A 5	C1_12560C_A	5	C3_01170W_A
			C2_06860W_B 5	C1_12560C_B	5	C3_01170W_B
			C2_07740W_A 5	C1_12580W_A	5	C3_01180C_A
			C2_07740W_B 5	C1_12600C_A	5	C3_01180C_B
			C2_08470C_A 5	C1_12600C_B	5	C3_01190C_A
			C2_08560W_A 5	C1_12610W_A	5	C3_01190C_B
			C2_08560W_B 5	C1_12610W_B	5	C3_01200W_A
			C2_08620W_A 5	C1_12620W_A	5	C3_01200W_B
			C2_08620W_B 5	C1_12620W_B	5	C3_01260C_A
			C2_08680W_A 5	C1_12630C_A	5	C3_01260C_B
			C2_08680W_B 5	C1_12630C_B	5	C3_01310W_A
			C2_08730W_A 5	C1_12670C_A	5	C3_01310W_B
			C2_08730W_B 5	C1_12670C_B	5	C3_01320C_A
			C2_08740W_A 5	C1_12680W_A	5	C3_01320C_B
			C2_08740W_B 5	C1_12680W_B	5	C3_01330W_A
			C2_08760C_A 5	C1_12690C_A	5	C3_01330W_B
			C2_08760C_B 5	C1_12690C_B	5	C3_01340W_A
			C2_08980C_A 5	C1_12710C_A	5	C3_01340W_B
			C2_09130C_A 5	C1_12710C_B	5	C3_01360C_A
			C2_09130C_B 5	C1_12730W_A	5	C3_01360C_B
			C2_09150W_A 5	C1_12730W_B	5	C3_01390C_A
			C2_09150W_B 5	C1_12740W_A	5	C3_01390C_B
			C2_09720W_A 5	C1_12740W_B	5	C3_01400W_A
			C2_09720W_B 5	C1_12750C_A	5	C3_01400W_B
			C2_09840W_A 5	C1_12750C_B	5	C3_01430W_A
			C2_09840W_B 5	C1_12760W_A	5	C3_01430W_B
			C2_10050W_A 5	C1_12760W_B	5	C3_01450C_A
			C2_10090C_A 5	C1_12770W_A	5	C3_01450C_B
			C2_10090C_B 5	C1_12770W_B	5	C3_01520C_A
			C2_10100W_A 5	C1_12780W_A	5	C3_01520C_B
			C2_10100W_B 5	C1_12780W_B	5	C3_01530C_A
			C2_10130W_A 5	C1_12790C_A	5	C3_01530C_B
			C2_10130W_B 5	C1_12790C_B	5	C3_01590W_A
			C2_10140W_A 5	C1_12810W_A	5	C3_01590W_B
			C2_10140W_B 5	C1_12810W_B	5	C3_01680C_B
			C2_10230W_A 5	C1_12830C_A	5	C3_01710C_A
			C2_10230W_B 5	C1_12830C_B	5	C3_01710C_B
			C2_10280C_A 5	C1_12850W_A	5	C3_01720C_A
			C2_10280C_B 5	C1_12850W_B	5	C3_01720C_B
			C3_01000W_A 5	C1_12860C_A	5	C3_01750C_A
			C3_01000W_B 5	C1_12860C_B	5	C3_01750C_B
			C3_01130C_A 5	C1_12900W_A	5	C3_01860C_A
			C3_01130C_B 5	C1_12900W_B	5	C3_01860C_B
			C3_01180C_A 5	C1_12930C_A	5	C3_01880W_A
			C3_01180C_B 5	C1_12930C_B	5	C3_01880W_B
			C3_01450C_A 5	C1_12960C_A	5	C3_01900C_A
			C3_01450C_B 5	C1_12960C_B	5	C3_01900C_B
			C3_02230C_A 5	C1_12970C_A	5	C3_02020W_A
			C3_02230C_B 5	C1_12970C_B	5	C3_02040C_A
			C3_02350W_A 5	C1_13070C_A	5	C3_02040C_B
			C3_02370C_A 5	C1_13070C_B	5	C3_02130W_A
			C3_02370C_B 5	C1_13080W_A	5	C3_02130W_B
			C3_02390W_A 5	C1_13080W_B	5	C3_02160C_A
			C3_02390W_B 5	C1_13110C_A	5	C3_02160C_B
			C3_02590W_A 5	C1_13110C_B	5	C3_02230C_A
			C3_02590W_B 5	C1_13120C_A	5	C3_02230C_B
			C3_02700W_A 5	C1_13120C_B	5	C3_02330C_A
			C3_02700W_B 5	C1_13170C_A	5	C3_02330C_B
			C3_05250C_A 5	C1_13170C_B	5	C3_02340W_A
			C3_05250C_B 5	C1_13200C_A	5	C3_02350W_A
			C3_05290C_A 5	C1_13200C_B	5	C3_02350W_B
			C3_05290C_B 5	C1_13210C_A	5	C3_02360C_A
			C3_05310W_A 5	C1_13210C_B	5	C3_02360C_B
			C3_05310W_B 5	C1_13220C_A	5	C3_02370C_A
			C3_05360C_A 5	C1_13220C_B	5	C3_02370C_B
			C3_05360C_B 5	C1_13240W_A	5	C3_02390W_A
			C3_05410W_A 5	C1_13240W_B	5	C3_02390W_B
			C3_05410W_B 5	C1_13250W_A	5	C3_02410C_A
			C3_05460W_A 5	C1_13250W_B	5	C3_02410C_B
			C3_05460W_B 5	C1_13280C_A	5	C3_02420C_A
			C3_05470W_A 5	C1_13280C_B	5	C3_02420C_B
			C3_05470W_B 5	C1_13290W_A	5	C3_02430W_B
			C3_05870C_A 5	C1_13290W_B	5	C3_02440C_A
			C3_05870C_B 5	C1_13300C_A	5	C3_02440C_B
			C3_06320W_A 5	C1_13300C_B	5	C3_02480C_A
			C3_06320W_B 5	C1_13310W_A	5	C3_02480C_B
			C3_06440W_A 5	C1_13310W_B	5	C3_02490C_A
			C3_06440W_B 5	C1_13320C_A	5	C3_02490C_B
			C3_07020W_A 5	C1_13320C_B	5	C3_02590W_A
			C3_07020W_B 5	C1_13330C_A	5	C3_02590W_B
			C3_07030C_A 5	C1_13330C_B	5	C3_02700W_A
			C3_07030C_B 5	C1_13350W_A	5	C3_02700W_B
			C3_07100C_A 5	C1_13350W_B	5	C3_02720W_A
			C3_07100C_B 5	C1_13360C_A	5	C3_02720W_B
			C3_07180C_A 5	C1_13360C_B	5	C3_02750W_A
			C3_07180C_B 5	C1_13370W_A	5	C3_02760C_A
			C4_00590C_A 5	C1_13370W_B	5	C3_02760C_B
			C4_00590C_B 5	C1_13380W_A	5	C3_02830W_A
			C4_00950C_A 5	C1_13380W_B	5	C3_02830W_B
			C4_00950C_B 5	C1_13390W_A	5	C3_02870C_A
			C4_00970C_A 5	C1_13390W_B	5	C3_02870C_B
			C4_00970C_B 5	C1_13400C_A	5	C3_03050C_A
			C4_01060W_A 5	C1_13400C_B	5	C3_03050C_B
			C4_01060W_B 5	C1_13420C_A	5	C3_03110W_A
			C4_01170C_A 5	C1_13420C_B	5	C3_03110W_B
			C4_01170C_B 5	C1_13430C_A	5	C3_03130C_A
			C4_01190W_A 5	C1_13430C_B	5	C3_03130C_B
			C4_01190W_B 5	C1_13450W_A	5	C3_03300C_A
			C4_01310W_A 5	C1_13450W_B	5	C3_03300C_B
			C4_01310W_B 5	C1_13470W_A	5	C3_03380W_A
			C4_01380W_A 5	C1_13470W_B	5	C3_03380W_B
			C4_01380W_B 5	C1_13480W_A	5	C3_03390C_A
			C4_01420W_A 5	C1_13480W_B	5	C3_03390C_B
			C4_01420W_B 5	C1_13490C_A	5	C3_03460C_A
			C4_01560C_A 5	C1_13490C_B	5	C3_03460C_B
			C4_01560C_B 5	C1_13510C_A	5	C3_03630W_A
			C4_02530W_A 5	C1_13510C_B	5	C3_03630W_B
			C4_02540W_A 5	C1_13540W_A	5	C3_03670W_A
			C4_02540W_B 5	C1_13540W_B	5	C3_03670W_B
			C4_03440C_A 5	C1_13550C_A	5	C3_03890W_A
			C4_03440C_B 5	C1_13550C_B	5	C3_03890W_B
			C4_03520C_A 5	C1_13560W_A	5	C3_03930W_A
			C4_03520C_B 5	C1_13560W_B	5	C3_03930W_B
			C4_03570W_A 5	C1_13570W_A	5	C3_04020C_A
			C4_03810W_A 5	C1_13570W_B	5	C3_04020C_B
			C4_03810W_B 5	C1_13590W_A	5	C3_04220C_A
			C4_03850W_A 5	C1_13590W_B	5	C3_04220C_B
			C4_03850W_B 5	C1_13600W_A	5	C3_04260W_A
			C4_03880W_A 5	C1_13600W_B	5	C3_04260W_B
			C4_03880W_B 5	C1_13610C_A	5	C3_04290C_A
			C4_03890W_A 5	C1_13610C_B	5	C3_04290C_B
			C4_03890W_B 5	C1_13620W_A	5	C3_04300C_A
			C4_03920W_A 5	C1_13620W_B	5	C3_04300C_B
			C4_03920W_B 5	C1_13630W_A	5	C3_04310C_A
			C4_04580W_A 5	C1_13630W_B	5	C3_04310C_B
			C4_04580W_B 5	C1_13640W_A	5	C3_04560W_A
			C4_05090C_A 5	C1_13640W_B	5	C3_04560W_B
			C4_05090C_B 5	C1_13650C_A	5	C3_04580C_A
			C4_05160C_A 5	C1_13650C_B	5	C3_04580C_B
			C4_05160C_B 5	C1_13720W_A	5	C3_04590W_A
			C4_05180C_A 5	C1_13720W_B	5	C3_04590W_B
			C4_05180C_B 5	C1_13740W_A	5	C3_04640W_A
			C4_05230C_A 5	C1_13740W_B	5	C3_04640W_B
			C4_05230C_B 5	C1_13750C_A	5	C3_04680W_A
			C4_05280W_A 5	C1_13750C_B	5	C3_04680W_B
			C4_05280W_B 5	C1_13780W_A	5	C3_04700W_A
			C4_05350W_A 5	C1_13780W_B	5	C3_04700W_B
			C4_05350W_B 5	C1_13810W_A	5	C3_04810C_A
			C4_05360C_A 5	C1_13810W_B	5	C3_04810C_B
			C4_05360C_B 5	C1_13830C_A	5	C3_04830C_A
			C4_05940W_A 5	C1_13830C_B	5	C3_04830C_B
			C4_06310C_A 5	C1_13880C_A	5	C3_04860W_A
			C4_06310C_B 5	C1_13880C_B	5	C3_04860W_B
			C4_06410W_A 5	C1_13910C_A	5	C3_04900W_A
			C4_06410W_B 5	C1_13910C_B	5	C3_04900W_B
			C4_06420W_A 5	C1_13920W_A	5	C3_04930C_A
			C4_06420W_B 5	C1_13920W_B	5	C3_04930C_B
			C4_06500W_A 5	C1_13930W_A	5	C3_05000W_A
			C4_06500W_B 5	C1_13930W_B	5	C3_05000W_B
			C4_06550C_A 5	C1_13940W_A	5	C3_05030W_A
			C4_06550C_B 5	C1_13940W_B	5	C3_05030W_B
			C4_07130W_A 5	C1_13960W_A	5	C3_05040C_A
			C4_07130W_B 5	C1_13960W_B	5	C3_05040C_B
			C5_00380W_A 5	C1_13970C_A	5	C3_05130C_A
			C5_00380W_B 5	C1_13970C_B	5	C3_05130C_B
			C5_00570W_A 5	C1_14010W_A	5	C3_05150W_A
			C5_00570W_B 5	C1_14010W_B	5	C3_05150W_B
			C5_00670C_A 5	C1_14080W_A	5	C3_05170W_A
			C5_00710W_A 5	C1_14080W_B	5	C3_05170W_B
			C5_00710W_B 5	C1_14120C_A	5	C3_05190C_A
			C5_01650C_A 5	C1_14120C_B	5	C3_05190C_B
			C5_01650C_B 5	C1_14130W_A	5	C3_05210C_A
			C5_01720C_A 5	C1_14130W_B	5	C3_05210C_B
			C5_02480W_A 5	C1_14140C_A	5	C3_05220W_A
			C5_02480W_B 5	C1_14140C_B	5	C3_05220W_B
			C5_02590C_A 5	C1_14160W_A	5	C3_05250C_A
			C5_02590C_B 5	C1_14160W_B	5	C3_05250C_B
			C5_02610C_A 5	C1_14230C_A	5	C3_05270C_A
			C5_02610C_B 5	C1_14230C_B	5	C3_05270C_B
			C5_02620C_A 5	C1_14260C_A	5	C3_05290C_A
			C5_02620C_B 5	C1_14260C_B	5	C3_05290C_B
			C5_02910C_A 5	C1_14280C_A	5	C3_05310W_A
			C5_02910C_B 5	C1_14280C_B	5	C3_05310W_B
			C5_03030W_A 5	C1_14290C_A	5	C3_05320W_A
			C5_03030W_B 5	C1_14290C_B	5	C3_05320W_B
			C5_03140C_A 5	C1_14300C_A	5	C3_05330C_A
			C5_03140C_B 5	C1_14300C_B	5	C3_05330C_B
			C5_03300C_A 5	C1_14340C_A	5	C3_05340W_A
			C5_03300C_B 5	C1_14340C_B	5	C3_05340W_B
			C5_03330C_A 5	C1_14350W_A	5	C3_05350C_A
			C5_03330C_B 5	C1_14350W_B	5	C3_05350C_B
			C5_03880C_A 5	C1_14360C_A	5	C3_05360C_A
			C5_03880C_B 5	C1_14360C_B	5	C3_05360C_B
			C5_03950W_A 5	C1_14500C_A	5	C3_05380W_A
			C5_03950W_B 5	C1_14500C_B	5	C3_05380W_B
			C5_03970W_A 5	C1_14580C_A	5	C3_05390C_A
			C5_03970W_B 5	C1_14580C_B	5	C3_05390C_B
			C5_03980W_A 5	C1_14630C_A	5	C3_05410W_A
			C5_03980W_B 5	C1_14630C_B	5	C3_05410W_B
			C5_04960W_A 5	C2_00010W_A	5	C3_05420W_A
			C5_04960W_B 5	C2_00010W_B	5	C3_05420W_B
			C5_04970C_A 5	C2_00030W_A	5	C3_05430W_A
			C5_04970C_B 5	C2_00030W_B	5	C3_05430W_B
			C6_00070C_A 5	C2_00070C_A	5	C3_05440C_A
			C6_00070C_B 5	C2_00070C_B	5	C3_05440C_B
			C6_01320W_A 5	C2_00080C_A	5	C3_05450C_A
			C6_01320W_B 5	C2_00080C_B	5	C3_05450C_B
			C6_01350W_A 5	C2_00090W_B	5	C3_05460W_A
			C6_01570C_A 5	C2_00120C_A	5	C3_05460W_B
			C6_01570C_B 5	C2_00120C_B	5	C3_05470W_A
			C6_01620W_A 5	C2_00140W_A	5	C3_05470W_B
			C6_01620W_B 5	C2_00140W_B	5	C3_05510W_A
			C6_02060W_A 5	C2_00230W_A	5	C3_05510W_B
			C6_02060W_B 5	C2_00230W_B	5	C3_05520C_A
			C6_02320C_A 5	C2_00300C_A	5	C3_05520C_B
			C6_02320C_B 5	C2_00300C_B	5	C3_05680W_A
			C6_02430W_A 5	C2_00320W_A	5	C3_05680W_B
			C6_02430W_B 5	C2_00320W_B	5	C3_05700W_A
			C6_02670C_B 5	C2_00410C_A	5	C3_05700W_B
			C6_03810W_A 5	C2_00410C_B	5	C3_05710W_A
			C6_04070C_A 5	C2_00430C_A	5	C3_05710W_B
			C6_04070C_B 5	C2_00430C_B	5	C3_05720C_A
			C6_04120C_A 5	C2_00490W_A	5	C3_05720C_B
			C6_04160C_A 5	C2_00490W_B	5	C3_05740C_A
			C6_04160C_B 5	C2_00500W_A	5	C3_05740C_B
			C6_04170C_A 5	C2_00500W_B	5	C3_05750C_A
			C6_04170C_B 5	C2_00540W_A	5	C3_05750C_B
			C6_04180W_A 5	C2_00540W_B	5	C3_05770C_A
			C6_04180W_B 5	C2_00550W_A	5	C3_05770C_B
			C6_04190C_A 5	C2_00550W_B	5	C3_05780C_A
			C6_04190C_B 5	C2_00570W_A	5	C3_05780C_B
			C6_04270W_A 5	C2_00570W_B	5	C3_05790C_A
			C6_04270W_B 5	C2_00580C_A	5	C3_05790C_B
			C6_04290W_A 5	C2_00580C_B	5	C3_05800W_A
			C6_04290W_B 5	C2_00640W_A	5	C3_05800W_B
			C6_04300W_A 5	C2_00640W_B	5	C3_05810C_A
			C6_04300W_B 5	C2_00650W_A	5	C3_05810C_B
			C6_04350C_A 5	C2_00650W_B	5	C3_05830W_A
			C6_04350C_B 5	C2_00690W_A	5	C3_05830W_B
			C7_00740W_A 5	C2_00690W_B	5	C3_05850W_A
			C7_00740W_B 5	C2_00700W_A	5	C3_05850W_B
			C7_00790W_A 5	C2_00700W_B	5	C3_05860C_A
			C7_00790W_B 5	C2_00710W_A	5	C3_05860C_B
			C7_00830C_A 5	C2_00710W_B	5	C3_05870C_A
			C7_00830C_B 5	C2_00720C_A	5	C3_05870C_B
			C7_00840C_A 5	C2_00720C_B	5	C3_05880C_A
			C7_00840C_B 5	C2_00740C_A	5	C3_05880C_B
			C7_00850W_A 5	C2_00740C_B	5	C3_05920W_A
			C7_00850W_B 5	C2_00790C_A	5	C3_05920W_B
			C7_00870W_A 5	C2_00790C_B	5	C3_05930W_A
			C7_00870W_B 5	C2_00870W_A	5	C3_05930W_B
			C7_00880C_A 5	C2_00870W_B	5	C3_05970C_A
			C7_00880C_B 5	C2_00900W_B	5	C3_05970C_B
			C7_01380W_A 5	C2_00920W_A	5	C3_05990C_A
			C7_01380W_B 5	C2_00920W_B	5	C3_05990C_B
			C7_01400C_A 5	C2_00930C_A	5	C3_06030W_A
			C7_01400C_B 5	C2_00930C_B	5	C3_06030W_B
			C7_01410C_A 5	C2_00940W_A	5	C3_06080W_A
			C7_01410C_B 5	C2_00940W_B	5	C3_06080W_B
			C7_01430C_A 5	C2_01010W_A	5	C3_06100C_A
			C7_01430C_B 5	C2_01010W_B	5	C3_06100C_B
			C7_01460C_A 5	C2_01020W_A	5	C3_06150W_A
			C7_01460C_B 5	C2_01020W_B	5	C3_06150W_B
			C7_02200W_A 5	C2_01120W_A	5	C3_06190C_A
			C7_02200W_B 5	C2_01120W_B	5	C3_06190C_B
			C7_02330W_A 5	C2_01130W_A	5	C3_06210C_A
			C7_02330W_B 5	C2_01130W_B	5	C3_06210C_B
			C7_02540W_A 5	C2_01170C_A	5	C3_06310C_A
			C7_02540W_B 5	C2_01170C_B	5	C3_06310C_B
			C7_02560W_A 5	C2_01200C_A	5	C3_06320W_A
			C7_02560W_B 5	C2_01200C_B	5	C3_06320W_B
			C7_02670W_A 5	C2_01210C_A	5	C3_06440W_A
			C7_02670W_B 5	C2_01210C_B	5	C3_06440W_B
			C7_03290C_A 5	C2_01240C_A	5	C3_06470W_A
			C7_03290C_B 5	C2_01240C_B	5	C3_06470W_B
			C7_03700C_A 5	C2_01300C_A	5	C3_06510C_A
			C7_03700C_B 5	C2_01300C_B	5	C3_06510C_B
			C7_03710C_A 5	C2_01310W_A	5	C3_06560W_A
			C7_03710C_B 5	C2_01310W_B	5	C3_06560W_B
			C7_03730C_A 5	C2_01320W_A	5	C3_06630W_A
			C7_03730C_B 5	C2_01320W_B	5	C3_06630W_B
			C7_03780C_A 5	C2_01330C_A	5	C3_06760W_A
			C7_03780C_B 5	C2_01330C_B	5	C3_06760W_B
			C7_03810W_A 5	C2_01340W_A	5	C3_06780C_A
			C7_03810W_B 5	C2_01340W_B	5	C3_06780C_B
			C7_03850W_A 5	C2_01350C_A	5	C3_06910C_A
			C7_03850W_B 5	C2_01350C_B	5	C3_06910C_B
			CR_00600C_A 5	C2_01370C_A	5	C3_06970W_A
			CR_00600C_B 5	C2_01370C_B	5	C3_06970W_B
			CR_01000C_A 5	C2_01380W_A	5	C3_06980W_A
			CR_01000C_B 5	C2_01380W_B	5	C3_06980W_B
			CR_01020C_A 5	C2_01390W_A	5	C3_07000W_A
			CR_01020C_B 5	C2_01390W_B	5	C3_07000W_B
			CR_01270C_A 5	C2_01400C_A	5	C3_07020W_A
			CR_01270C_B 5	C2_01400C_B	5	C3_07020W_B
			CR_01500W_A 5	C2_01410C_A	5	C3_07030C_A
			CR_01500W_B 5	C2_01410C_B	5	C3_07030C_B
			CR_01520W_A 5	C2_01420C_A	5	C3_07050W_A
			CR_01520W_B 5	C2_01420C_B	5	C3_07050W_B
			CR_01560W_A 5	C2_01470W_A	5	C3_07070C_A
			CR_02510W_A 5	C2_01470W_B	5	C3_07070C_B
			CR_02510W_B 5	C2_01480W_A	5	C3_07080W_A
			CR_02560C_A 5	C2_01480W_B	5	C3_07080W_B
			CR_02560C_B 5	C2_01550W_A	5	C3_07100C_A
			CR_02640W_A 5	C2_01550W_B	5	C3_07100C_B
			CR_02640W_B 5	C2_01560W_A	5	C3_07110W_A
			CR_02670C_A 5	C2_01560W_B	5	C3_07110W_B
			CR_02670C_B 5	C2_01600C_A	5	C3_07160W_A
			CR_02680W_A 5	C2_01600C_B	5	C3_07160W_B
			CR_02680W_B 5	C2_01640W_A	5	C3_07170C_A
			CR_02930W_A 5	C2_01640W_B	5	C3_07170C_B
			CR_02930W_B 5	C2_01680C_A	5	C3_07180C_A
			CR_03230W_A 5	C2_01680C_B	5	C3_07180C_B
			CR_03230W_B 5	C2_01700C_A	5	C3_07200C_A
			CR_03650W_A 5	C2_01700C_B	5	C3_07200C_B
			CR_03650W_B 5	C2_01720C_A	5	C3_07260C_A
			CR_04830C_A 5	C2_01720C_B	5	C3_07260C_B
			CR_04830C_B 5	C2_01730W_A	5	C3_07290W_A
			CR_04840C_A 5	C2_01730W_B	5	C3_07290W_B
			CR_04840C_B 5	C2_01750C_A	5	C3_07310C_A
			CR_04950W_A 5	C2_01750C_B	5	C3_07310C_B
			CR_04950W_B 5	C2_01760C_A	5	C3_07410C_A
			CR_05030W_A 5	C2_01760C_B	5	C3_07410C_B
			CR_05030W_B 5	C2_01780W_A	5	C3_07460W_A
			CR_05100W_A 5	C2_01780W_B	5	C3_07460W_B
			CR_05100W_B 5	C2_01800W_A	5	C3_07560W_A
			CR_06440C_A 5	C2_01800W_B	5	C3_07560W_B
			CR_06440C_B 5	C2_01820C_A	5	C3_07680W_A
			CR_06570C_A 5	C2_01820C_B	5	C3_07680W_B
			CR_06570C_B 5	C2_01830W_A	5	C3_07710W_A
			CR_06590C_A 5	C2_01830W_B	5	C3_07710W_B
			CR_06590C_B 5	C2_01850W_A	5	C3_07970C_A
			CR_07060C_A 5	C2_01850W_B	5	C3_07970C_B
			CR_07680C_A 5	C2_01860C_A	5	C4_00010W_A
			CR_07680C_B 5	C2_01860C_B	5	C4_00010W_B
			CR_07850W_A 5	C2_01870C_A	5	C4_00040W_B
			CR_07850W_B 5	C2_01870C_B	5	C4_00130W_A
			CR_07890W_A 5	C2_01880C_A	5	C4_00130W_B
			CR_07890W_B 5	C2_01880C_B	5	C4_00220C_A
			CR_09410W_A 5	C2_01890W_A	5	C4_00220C_B
			CR_09410W_B 5	C2_01890W_B	5	C4_00280W_B
			CR_09470W_A 5	C2_01900C_A	5	C4_00450C_A
			CR_09470W_B 5	C2_01900C_B	5	C4_00450C_B
			CR_09490W_A 5	C2_01910W_A	5	C4_00470C_A
			CR_09490W_B 5	C2_01910W_B	5	C4_00470C_B
			CR_09560C_A 5	C2_01920C_A	5	C4_00500W_A
			CR_09560C_B 5	C2_01920C_B	5	C4_00500W_B
			CR_09650W_A 5	C2_01930C_A	5	C4_00590C_A
			CR_09650W_B 5	C2_01930C_B	5	C4_00590C_B
			CR_09700W_A 5	C2_01940C_A	5	C4_00600C_A
			CR_09700W_B 5	C2_01940C_B	5	C4_00600C_B
			CR_09880W_A 5	C2_01950C_A	5	C4_00720W_B
			CR_09880W_B 5	C2_01950C_B	5	C4_00780C_A
			C1_00780C_A 4	C2_01960C_A	4	C4_00780C_B
			C1_00780C_B 4	C2_01960C_B	4	C4_00910C_A
			C1_00820W_A 4	C2_01970C_A	4	C4_00910C_B
			C1_00820W_B 4	C2_01970C_B	4	C4_00940W_A
			C1_00840C_A 4	C2_01980C_A	4	C4_00940W_B
			C1_00840C_B 4	C2_01980C_B	4	C4_00950C_A
			C1_01560W_A 4	C2_01990C_A	4	C4_00950C_B
			C1_01560W_B 4	C2_01990C_B	4	C4_00960W_A
			C1_01700W_A 4	C2_02010C_A	4	C4_00960W_B
			C1_01700W_B 4	C2_02010C_B	4	C4_00970C_A
			C1_01710W_A 4	C2_02040W_A	4	C4_00970C_B
			C1_01710W_B 4	C2_02040W_B	4	C4_00990W_A
			C1_02280C_A 4	C2_02050C_A	4	C4_00990W_B
			C1_02280C_B 4	C2_02050C_B	4	C4_01000C_A
			C1_02360C_A 4	C2_02100W_A	4	C4_01000C_B
			C1_02360C_B 4	C2_02100W_B	4	C4_01010C_B
			C1_02370C_A 4	C2_02130C_A	4	C4_01020C_A
			C1_02370C_B 4	C2_02130C_B	4	C4_01020C_B
			C1_02390W_A 4	C2_02140C_A	4	C4_01060W_A
			C1_02390W_B 4	C2_02140C_B	4	C4_01060W_B
			C1_02400C_A 4	C2_02150C_A	4	C4_01150W_A
			C1_02400C_B 4	C2_02150C_B	4	C4_01150W_B
			C1_02520W_A 4	C2_02160W_A	4	C4_01170C_A
			C1_02520W_B 4	C2_02160W_B	4	C4_01170C_B
			C1_03710C_A 4	C2_02170W_A	4	C4_01180W_A
			C1_03710C_B 4	C2_02170W_B	4	C4_01180W_B
			C1_03860C_A 4	C2_02180W_A	4	C4_01190W_A
			C1_03860C_B 4	C2_02180W_B	4	C4_01190W_B
			C1_03910C_A 4	C2_02190C_A	4	C4_01230C_A
			C1_03910C_B 4	C2_02190C_B	4	C4_01230C_B
			C1_03920C_A 4	C2_02200W_A	4	C4_01260W_A
			C1_03920C_B 4	C2_02200W_B	4	C4_01260W_B
			C1_03960C_A 4	C2_02210C_A	4	C4_01280C_A
			C1_03960C_B 4	C2_02210C_B	4	C4_01280C_B
			C1_04090C_A 4	C2_02220C_A	4	C4_01290W_A
			C1_04090C_B 4	C2_02220C_B	4	C4_01290W_B
			C1_04110W_A 4	C2_02230C_A	4	C4_01300W_A
			C1_04110W_B 4	C2_02230C_B	4	C4_01300W_B
			C1_04120C_A 4	C2_02240C_A	4	C4_01310W_A
			C1_04120C_B 4	C2_02240C_B	4	C4_01310W_B
			C1_04130W_A 4	C2_02250C_A	4	C4_01380W_A
			C1_04130W_B 4	C2_02250C_B	4	C4_01380W_B
			C1_04780C_A 4	C2_02260W_A	4	C4_01390W_B
			C1_04780C_B 4	C2_02260W_B	4	C4_01410W_A
			C1_04950C_B 4	C2_02300W_A	4	C4_01410W_B
			C1_04970W_A 4	C2_02300W_B	4	C4_01420W_A
			C1_04970W_B 4	C2_02320C_A	4	C4_01420W_B
			C1_04980C_A 4	C2_02320C_B	4	C4_01430C_A
			C1_04980C_B 4	C2_02330W_A	4	C4_01430C_B
			C1_05430W_A 4	C2_02330W_B	4	C4_01450W_B
			C1_05430W_B 4	C2_02340C_A	4	C4_01470W_A
			C1_05920W_A 4	C2_02340C_B	4	C4_01470W_B
			C1_05920W_B 4	C2_02350C_A	4	C4_01480C_A
			C1_05930C_A 4	C2_02350C_B	4	C4_01480C_B
			C1_05930C_B 4	C2_02380W_A	4	C4_01490W_A
			C1_05940W_A 4	C2_02380W_B	4	C4_01490W_B
			C1_05940W_B 4	C2_02390W_A	4	C4_01560C_A
			C1_06090C_A 4	C2_02390W_B	4	C4_01560C_B
			C1_06090C_B 4	C2_02450C_A	4	C4_01660W_A
			C1_06280C_A 4	C2_02450C_B	4	C4_01660W_B
			C1_06280C_B 4	C2_02490C_A	4	C4_01670C_A
			C1_06320W_A 4	C2_02490C_B	4	C4_01670C_B
			C1_06320W_B 4	C2_02500W_A	4	C4_01690C_A
			C1_06340W_A 4	C2_02500W_B	4	C4_01690C_B
			C1_06340W_B 4	C2_02520W_A	4	C4_01710C_A
			C1_06350W_A 4	C2_02520W_B	4	C4_01710C_B
			C1_06350W_B 4	C2_02530W_A	4	C4_01720C_A
			C1_06390W_A 4	C2_02530W_B	4	C4_01720C_B
			C1_06390W_B 4	C2_02540W_A	4	C4_01730C_A
			C1_06410W_A 4	C2_02540W_B	4	C4_01730C_B
			C1_06410W_B 4	C2_02550C_A	4	C4_01790W_A
			C1_06520C_A 4	C2_02550C_B	4	C4_01790W_B
			C1_06520C_B 4	C2_02630W_A	4	C4_02000C_A
			C1_06600W_A 4	C2_02630W_B	4	C4_02000C_B
			C1_06600W_B 4	C2_02680W_A	4	C4_02030W_A
			C1_06850W_A 4	C2_02680W_B	4	C4_02030W_B
			C1_07380C_A 4	C2_02720W_A	4	C4_02270C_A
			C1_07380C_B 4	C2_02720W_B	4	C4_02270C_B
			C1_07540C_A 4	C2_02760W_A	4	C4_02310W_A
			C1_07540C_B 4	C2_02760W_B	4	C4_02310W_B
			C1_07580C_A 4	C2_02770W_A	4	C4_02360W_A
			C1_07620C_A 4	C2_02770W_B	4	C4_02360W_B
			C1_07620C_B 4	C2_02810C_A	4	C4_02390W_A
			C1_07640C_A 4	C2_02810C_B	4	C4_02390W_B
			C1_07640C_B 4	C2_02820C_A	4	C4_02400C_A
			C1_07680W_A 4	C2_02820C_B	4	C4_02400C_B
			C1_07680W_B 4	C2_02830C_A	4	C4_02420C_A
			C1_07690C_A 4	C2_02830C_B	4	C4_02420C_B
			C1_07690C_B 4	C2_02840C_A	4	C4_02430W_A
			C1_07850C_B 4	C2_02840C_B	4	C4_02430W_B
			C1_08090C_A 4	C2_02860W_B	4	C4_02440C_A
			C1_08090C_B 4	C2_02870W_A	4	C4_02440C_B
			C1_08220W_A 4	C2_02870W_B	4	C4_02480C_A
			C1_08220W_B 4	C2_02920W_A	4	C4_02480C_B
			C1_08270C_A 4	C2_02920W_B	4	C4_02490W_B
			C1_08270C_B 4	C2_02930C_A	4	C4_02500C_A
			C1_08940C_A 4	C2_02930C_B	4	C4_02500C_B
			C1_08940C_B 4	C2_02980C_A	4	C4_02510W_A
			C1_08990C_A 4	C2_02980C_B	4	C4_02510W_B
			C1_08990C_B 4	C2_02990C_A	4	C4_02530W_A
			C1_09000W_A 4	C2_02990C_B	4	C4_02530W_B
			C1_09000W_B 4	C2_03100W_A	4	C4_02540W_A
			C1_09040C_A 4	C2_03100W_B	4	C4_02540W_B
			C1_09040C_B 4	C2_03140C_B	4	C4_02550C_A
			C1_09050W_A 4	C2_03150C_A	4	C4_02550C_B
			C1_09050W_B 4	C2_03150C_B	4	C4_02600C_A
			C1_09060C_A 4	C2_03160C_A	4	C4_02600C_B
			C1_09060C_B 4	C2_03160C_B	4	C4_02670W_A
			C1_09070W_A 4	C2_03180C_A	4	C4_02700W_A
			C1_09070W_B 4	C2_03180C_B	4	C4_02700W_B
			C1_09090C_A 4	C2_03230C_A	4	C4_02740W_A
			C1_09090C_B 4	C2_03230C_B	4	C4_02740W_B
			C1_10210C_A 4	C2_03240C_A	4	C4_02790C_A
			C1_10210C_B 4	C2_03240C_B	4	C4_02790C_B
			C1_10350C_A 4	C2_03250W_A	4	C4_02830C_A
			C1_10350C_B 4	C2_03250W_B	4	C4_02830C_B
			C1_10630C_A 4	C2_03260W_A	4	C4_02870C_A
			C1_10630C_B 4	C2_03260W_B	4	C4_02870C_B
			C1_10640C_B 4	C2_03270W_A	4	C4_02940W_A
			C1_10680C_A 4	C2_03270W_B	4	C4_02940W_B
			C1_10680C_B 4	C2_03280W_A	4	C4_02960W_A
			C1_11200W_A 4	C2_03280W_B	4	C4_02960W_B
			C1_11200W_B 4	C2_03330C_A	4	C4_03070W_A
			C1_11440C_A 4	C2_03330C_B	4	C4_03090W_B
			C1_11440C_B 4	C2_03340W_A	4	C4_03110W_A
			C1_11540C_A 4	C2_03340W_B	4	C4_03110W_B
			C1_11540C_B 4	C2_03350W_A	4	C4_03160C_A
			C1_11730W_A 4	C2_03350W_B	4	C4_03160C_B
			C1_11730W_B 4	C2_03360W_A	4	C4_03290W_A
			C1_11930W_A 4	C2_03360W_B	4	C4_03430W_A
			C1_11930W_B 4	C2_03380W_A	4	C4_03430W_B
			C1_12230W_A 4	C2_03380W_B	4	C4_03440C_A
			C1_12230W_B 4	C2_03400C_A	4	C4_03440C_B
			C1_12520W_A 4	C2_03400C_B	4	C4_03510C_A
			C1_12520W_B 4	C2_03440W_A	4	C4_03510C_B
			C1_12530C_A 4	C2_03440W_B	4	C4_03520C_A
			C1_12530C_B 4	C2_03460C_A	4	C4_03520C_B
			C1_12600C_B 4	C2_03460C_B	4	C4_03570W_A
			C1_12620W_A 4	C2_03490C_A	4	C4_03570W_B
			C1_12620W_B 4	C2_03490C_B	4	C4_03590C_A
			C1_12670C_A 4	C2_03500W_A	4	C4_03590C_B
			C1_12710C_A 4	C2_03500W_B	4	C4_03740W_A
			C1_12710C_B 4	C2_03530W_A	4	C4_03740W_B
			C1_12730W_A 4	C2_03530W_B	4	C4_03770W_A
			C1_12740W_A 4	C2_03540W_A	4	C4_03790W_A
			C1_12740W_B 4	C2_03540W_B	4	C4_03790W_B
			C1_12770W_A 4	C2_03550C_A	4	C4_03800C_A
			C1_12770W_B 4	C2_03550C_B	4	C4_03800C_B
			C1_12960C_A 4	C2_03570C_A	4	C4_03810W_A
			C1_12960C_B 4	C2_03570C_B	4	C4_03810W_B
			C1_13120C_B 4	C2_03610W_A	4	C4_03830W_A
			C1_13300C_B 4	C2_03610W_B	4	C4_03830W_B
			C1_13310W_A 4	C2_03620W_A	4	C4_03850W_A
			C1_13310W_B 4	C2_03620W_B	4	C4_03850W_B
			C1_13320C_A 4	C2_03690C_A	4	C4_03860C_A
			C1_13320C_B 4	C2_03690C_B	4	C4_03860C_B
			C1_13350W_A 4	C2_03700W_A	4	C4_03870C_A
			C1_13350W_B 4	C2_03700W_B	4	C4_03870C_B
			C1_13360C_A 4	C2_03710W_A	4	C4_03880W_A
			C1_13360C_B 4	C2_03710W_B	4	C4_03880W_B
			C1_13370W_B 4	C2_03720W_A	4	C4_03890W_A
			C1_13390W_A 4	C2_03720W_B	4	C4_03890W_B
			C1_13390W_B 4	C2_03760C_A	4	C4_03900C_A
			C1_13420C_A 4	C2_03760C_B	4	C4_03900C_B
			C1_13420C_B 4	C2_03770C_A	4	C4_03920W_A
			C1_13550C_A 4	C2_03770C_B	4	C4_03920W_B
			C1_13550C_B 4	C2_03780C_A	4	C4_04000W_A
			C1_13620W_A 4	C2_03800C_A	4	C4_04000W_B
			C1_13620W_B 4	C2_03800C_B	4	C4_04010W_A
			C1_13650C_A 4	C2_03820C_A	4	C4_04010W_B
			C1_13650C_B 4	C2_03820C_B	4	C4_04120C_A
			C1_13810W_A 4	C2_03830W_A	4	C4_04120C_B
			C1_13810W_B 4	C2_03830W_B	4	C4_04140W_A
			C1_13970C_A 4	C2_03870W_A	4	C4_04140W_B
			C1_13970C_B 4	C2_03870W_B	4	C4_04160W_A
			C2_00410C_A 4	C2_03900C_A	4	C4_04160W_B
			C2_00410C_B 4	C2_03900C_B	4	C4_04170C_A
			C2_00430C_B 4	C2_03910C_A	4	C4_04170C_B
			C2_01200C_A 4	C2_03910C_B	4	C4_04190C_A
			C2_01200C_B 4	C2_03930C_A	4	C4_04190C_B
			C2_01240C_A 4	C2_03930C_B	4	C4_04250W_A
			C2_01240C_B 4	C2_03940C_A	4	C4_04250W_B
			C2_01350C_A 4	C2_03940C_B	4	C4_04330C_A
			C2_01350C_B 4	C2_03950W_A	4	C4_04330C_B
			C2_01390W_A 4	C2_03980C_A	4	C4_04370C_A
			C2_01390W_B 4	C2_03980C_B	4	C4_04370C_B
			C2_01470W_A 4	C2_03990W_A	4	C4_04580W_A
			C2_01470W_B 4	C2_04020C_A	4	C4_04580W_B
			C2_01640W_A 4	C2_04020C_B	4	C4_04730W_A
			C2_01640W_B 4	C2_04050C_A	4	C4_04730W_B
			C2_01680C_A 4	C2_04050C_B	4	C4_04790W_A
			C2_01780W_A 4	C2_04060C_A	4	C4_04790W_B
			C2_01780W_B 4	C2_04060C_B	4	C4_04850C_A
			C2_01820C_A 4	C2_04080W_A	4	C4_04850C_B
			C2_01820C_B 4	C2_04080W_B	4	C4_05060W_A
			C2_01830W_A 4	C2_04100W_A	4	C4_05060W_B
			C2_01830W_B 4	C2_04100W_B	4	C4_05080C_A
			C2_01850W_A 4	C2_04110W_A	4	C4_05090C_A
			C2_01850W_B 4	C2_04120C_A	4	C4_05090C_B
			C2_01890W_A 4	C2_04120C_B	4	C4_05100C_B
			C2_01890W_B 4	C2_04130W_B	4	C4_05160C_A
			C2_01900C_A 4	C2_04140W_A	4	C4_05160C_B
			C2_01900C_B 4	C2_04140W_B	4	C4_05170C_A
			C2_01920C_A 4	C2_04200W_A	4	C4_05180C_A
			C2_01920C_B 4	C2_04200W_B	4	C4_05180C_B
			C2_01930C_A 4	C2_04260W_A	4	C4_05220C_A
			C2_01930C_B 4	C2_04260W_B	4	C4_05220C_B
			C2_01950C_A 4	C2_04270W_A	4	C4_05230C_A
			C2_01950C_B 4	C2_04270W_B	4	C4_05230C_B
			C2_01970C_A 4	C2_04280W_A	4	C4_05240C_A
			C2_01970C_B 4	C2_04280W_B	4	C4_05240C_B
			C2_01990C_A 4	C2_04300C_A	4	C4_05270C_A
			C2_01990C_B 4	C2_04300C_B	4	C4_05280W_A
			C2_02100W_A 4	C2_04320W_A	4	C4_05280W_B
			C2_02100W_B 4	C2_04320W_B	4	C4_05290W_A
			C2_02150C_A 4	C2_04330C_A	4	C4_05290W_B
			C2_02150C_B 4	C2_04330C_B	4	C4_05330C_A
			C2_02180W_A 4	C2_04360W_A	4	C4_05330C_B
			C2_02180W_B 4	C2_04360W_B	4	C4_05340W_A
			C2_02210C_A 4	C2_04370W_A	4	C4_05340W_B
			C2_02210C_B 4	C2_04370W_B	4	C4_05350W_A
			C2_02230C_A 4	C2_04380C_A	4	C4_05350W_B
			C2_02230C_B 4	C2_04380C_B	4	C4_05360C_A
			C2_02500W_A 4	C2_04390W_A	4	C4_05360C_B
			C2_02500W_B 4	C2_04390W_B	4	C4_05370W_A
			C2_02540W_A 4	C2_04400W_A	4	C4_05370W_B
			C2_02540W_B 4	C2_04400W_B	4	C4_05400C_A
			C2_03180C_A 4	C2_04450W_A	4	C4_05400C_B
			C2_03180C_B 4	C2_04450W_B	4	C4_05420C_A
			C2_03240C_A 4	C2_04460W_A	4	C4_05420C_B
			C2_03240C_B 4	C2_04460W_B	4	C4_05430C_A
			C2_03380W_A 4	C2_04520C_A	4	C4_05430C_B
			C2_03380W_B 4	C2_04520C_B	4	C4_05610C_A
			C2_04080W_A 4	C2_04530W_A	4	C4_05660C_A
			C2_04080W_B 4	C2_04530W_B	4	C4_05660C_B
			C2_04320W_A 4	C2_04540C_A	4	C4_05680W_A
			C2_04320W_B 4	C2_04540C_B	4	C4_05700W_B
			C2_04620W_A 4	C2_04560W_A	4	C4_05750C_A
			C2_04620W_B 4	C2_04560W_B	4	C4_05750C_B
			C2_04640C_A 4	C2_04570W_A	4	C4_05910C_A
			C2_04640C_B 4	C2_04570W_B	4	C4_05920C_A
			C2_04660C_A 4	C2_04580W_A	4	C4_05920C_B
			C2_04660C_B 4	C2_04580W_B	4	C4_05940W_A
			C2_04670W_B 4	C2_04590C_A	4	C4_05940W_B
			C2_04700C_A 4	C2_04590C_B	4	C4_06090C_B
			C2_04700C_B 4	C2_04600C_A	4	C4_06130W_B
			C2_04780W_A 4	C2_04600C_B	4	C4_06310C_A
			C2_04780W_B 4	C2_04620W_A	4	C4_06310C_B
			C2_05200C_A 4	C2_04620W_B	4	C4_06320C_A
			C2_05200C_B 4	C2_04640C_A	4	C4_06320C_B
			C2_05270W_A 4	C2_04640C_B	4	C4_06350C_A
			C2_05790C_A 4	C2_04650C_A	4	C4_06350C_B
			C2_05790C_B 4	C2_04650C_B	4	C4_06410W_A
			C2_06340W_A 4	C2_04660C_A	4	C4_06410W_B
			C2_06340W_B 4	C2_04660C_B	4	C4_06420W_A
			C2_06600W_A 4	C2_04670W_A	4	C4_06420W_B
			C2_06600W_B 4	C2_04670W_B	4	C4_06430C_A
			C2_06650C_B 4	C2_04690C_A	4	C4_06430C_B
			C2_06670C_A 4	C2_04690C_B	4	C4_06440C_A
			C2_06670C_B 4	C2_04700C_A	4	C4_06440C_B
			C2_06740W_A 4	C2_04700C_B	4	C4_06460C_A
			C2_06740W_B 4	C2_04710C_A	4	C4_06460C_B
			C2_06760C_A 4	C2_04710C_B	4	C4_06480C_A
			C2_06760C_B 4	C2_04730W_A	4	C4_06480C_B
			C2_06860W_A 4	C2_04730W_B	4	C4_06490C_A
			C2_06860W_B 4	C2_04740C_A	4	C4_06490C_B
			C2_07740W_A 4	C2_04740C_B	4	C4_06500W_A
			C2_07740W_B 4	C2_04750W_A	4	C4_06500W_B
			C2_08470C_A 4	C2_04750W_B	4	C4_06510C_A
			C2_08470C_B 4	C2_04760W_A	4	C4_06510C_B
			C2_08490W_B 4	C2_04760W_B	4	C4_06540W_A
			C2_08530C_B 4	C2_04770W_A	4	C4_06540W_B
			C2_08560W_A 4	C2_04770W_B	4	C4_06550C_A
			C2_08560W_B 4	C2_04780W_A	4	C4_06550C_B
			C2_08590W_B 4	C2_04780W_B	4	C4_06650W_A
			C2_08620W_A 4	C2_04790C_A	4	C4_06650W_B
			C2_08620W_B 4	C2_04790C_B	4	C4_06680C_A
			C2_08660C_A 4	C2_04800C_A	4	C4_06680C_B
			C2_08660C_B 4	C2_04800C_B	4	C4_06740C_A
			C2_08680W_A 4	C2_04820W_A	4	C4_06740C_B
			C2_08680W_B 4	C2_04820W_B	4	C4_06870W_A
			C2_08700C_A 4	C2_04830W_B	4	C4_06870W_B
			C2_08700C_B 4	C2_04850C_A	4	C4_07130W_A
			C2_08720W_A 4	C2_04850C_B	4	C4_07130W_B
			C2_08730W_A 4	C2_04860W_A	4	C4_07230C_A
			C2_08730W_B 4	C2_04860W_B	4	C4_07230C_B
			C2_08740W_A 4	C2_04870C_A	4	C5_00010W_A
			C2_08740W_B 4	C2_04870C_B	4	C5_00010W_B
			C2_08760C_A 4	C2_04990W_B	4	C5_00200C_A
			C2_08760C_B 4	C2_05040C_A	4	C5_00200C_B
			C2_08980C_A 4	C2_05040C_B	4	C5_00380W_A
			C2_08980C_B 4	C2_05090W_A	4	C5_00380W_B
			C2_09130C_A 4	C2_05090W_B	4	C5_00400C_A
			C2_09130C_B 4	C2_05110W_A	4	C5_00400C_B
			C2_09150W_A 4	C2_05110W_B	4	C5_00440C_A
			C2_09150W_B 4	C2_05140W_A	4	C5_00440C_B
			C2_09720W_A 4	C2_05140W_B	4	C5_00470C_A
			C2_09720W_B 4	C2_05150W_A	4	C5_00470C_B
			C2_09840W_A 4	C2_05150W_B	4	C5_00510W_A
			C2_09840W_B 4	C2_05160C_A	4	C5_00510W_B
			C2_09990C_A 4	C2_05160C_B	4	C5_00540C_A
			C2_09990C_B 4	C2_05200C_A	4	C5_00540C_B
			C2_10050W_A 4	C2_05200C_B	4	C5_00570W_A
			C2_10050W_B 4	C2_05210W_A	4	C5_00570W_B
			C2_10090C_A 4	C2_05230C_A	4	C5_00610C_A
			C2_10090C_B 4	C2_05230C_B	4	C5_00610C_B
			C2_10100W_A 4	C2_05260W_A	4	C5_00640C_A
			C2_10100W_B 4	C2_05260W_B	4	C5_00640C_B
			C2_10130W_A 4	C2_05270W_A	4	C5_00670C_A
			C2_10130W_B 4	C2_05270W_B	4	C5_00670C_B
			C2_10140W_A 4	C2_05280C_A	4	C5_00680W_A
			C2_10140W_B 4	C2_05280C_B	4	C5_00680W_B
			C2_10210C_B 4	C2_05290C_A	4	C5_00700C_B
			C2_10230W_A 4	C2_05290C_B	4	C5_00710W_A
			C2_10230W_B 4	C2_05300C_A	4	C5_00710W_B
			C2_10280C_A 4	C2_05300C_B	4	C5_00730W_A
			C2_10280C_B 4	C2_05320W_A	4	C5_00730W_B
			C3_00580W_A 4	C2_05320W_B	4	C5_00760W_A
			C3_00580W_B 4	C2_05330C_A	4	C5_00760W_B
			C3_01000W_A 4	C2_05330C_B	4	C5_00790C_A
			C3_01000W_B 4	C2_05360C_A	4	C5_00790C_B
			C3_01110C_A 4	C2_05360C_B	4	C5_00870C_B
			C3_01130C_A 4	C2_05370C_A	4	C5_00940C_A
			C3_01130C_B 4	C2_05370C_B	4	C5_00940C_B
			C3_01140W_B 4	C2_05380W_A	4	C5_01070C_A
			C3_01180C_A 4	C2_05380W_B	4	C5_01070C_B
			C3_01180C_B 4	C2_05390C_A	4	C5_01080C_A
			C3_01200W_A 4	C2_05390C_B	4	C5_01080C_B
			C3_01260C_A 4	C2_05400W_A	4	C5_01090C_A
			C3_01260C_B 4	C2_05400W_B	4	C5_01250W_A
			C3_01390C_A 4	C2_05440W_A	4	C5_01250W_B
			C3_01390C_B 4	C2_05440W_B	4	C5_01260W_A
			C3_01450C_A 4	C2_05500W_A	4	C5_01260W_B
			C3_01450C_B 4	C2_05500W_B	4	C5_01270W_A
			C3_01860C_A 4	C2_05530C_A	4	C5_01270W_B
			C3_01860C_B 4	C2_05530C_B	4	C5_01350W_A
			C3_01900C_B 4	C2_05540C_A	4	C5_01350W_B
			C3_02160C_A 4	C2_05540C_B	4	C5_01410C_A
			C3_02160C_B 4	C2_05590C_A	4	C5_01410C_B
			C3_02230C_A 4	C2_05590C_B	4	C5_01530C_A
			C3_02230C_B 4	C2_05640W_A	4	C5_01530C_B
			C3_02330C_B 4	C2_05640W_B	4	C5_01570C_A
			C3_02350W_A 4	C2_05660W_A	4	C5_01570C_B
			C3_02350W_B 4	C2_05660W_B	4	C5_01580C_A
			C3_02370C_A 4	C2_05680W_A	4	C5_01580C_B
			C3_02370C_B 4	C2_05680W_B	4	C5_01600C_A
			C3_02390W_A 4	C2_05690C_A	4	C5_01600C_B
			C3_02390W_B 4	C2_05690C_B	4	C5_01620C_A
			C3_02410C_A 4	C2_05740W_A	4	C5_01620C_B
			C3_02410C_B 4	C2_05740W_B	4	C5_01650C_A
			C3_02420C_A 4	C2_05750W_A	4	C5_01650C_B
			C3_02420C_B 4	C2_05750W_B	4	C5_01680C_A
			C3_02490C_B 4	C2_05790C_A	4	C5_01680C_B
			C3_02590W_A 4	C2_05790C_B	4	C5_01710C_B
			C3_02590W_B 4	C2_05810W_A	4	C5_01720C_A
			C3_02700W_A 4	C2_05810W_B	4	C5_01720C_B
			C3_02700W_B 4	C2_05850C_A	4	C5_01730W_A
			C3_02830W_A 4	C2_05850C_B	4	C5_01730W_B
			C3_02830W_B 4	C2_05910W_A	4	C5_01830C_A
			C3_04640W_A 4	C2_05910W_B	4	C5_01830C_B
			C3_04640W_B 4	C2_05980C_A	4	C5_02010C_B
			C3_05170W_A 4	C2_05980C_B	4	C5_02240W_A
			C3_05170W_B 4	C2_06010W_A	4	C5_02240W_B
			C3_05250C_A 4	C2_06010W_B	4	C5_02260C_A
			C3_05250C_B 4	C2_06020W_A	4	C5_02260C_B
			C3_05270C_A 4	C2_06020W_B	4	C5_02320C_A
			C3_05270C_B 4	C2_06030W_A	4	C5_02320C_B
			C3_05290C_A 4	C2_06030W_B	4	C5_02340C_A
			C3_05290C_B 4	C2_06090W_A	4	C5_02340C_B
			C3_05310W_A 4	C2_06090W_B	4	C5_02390C_A
			C3_05310W_B 4	C2_06150C_A	4	C5_02390C_B
			C3_05320W_A 4	C2_06150C_B	4	C5_02450W_A
			C3_05320W_B 4	C2_06230W_A	4	C5_02450W_B
			C3_05360C_A 4	C2_06230W_B	4	C5_02470W_A
			C3_05360C_B 4	C2_06270W_A	4	C5_02470W_B
			C3_05410W_A 4	C2_06270W_B	4	C5_02480W_A
			C3_05410W_B 4	C2_06280C_A	4	C5_02480W_B
			C3_05420W_A 4	C2_06280C_B	4	C5_02490C_A
			C3_05420W_B 4	C2_06300W_A	4	C5_02490C_B
			C3_05430W_A 4	C2_06300W_B	4	C5_02500C_A
			C3_05430W_B 4	C2_06320W_A	4	C5_02500C_B
			C3_05460W_A 4	C2_06320W_B	4	C5_02540C_A
			C3_05460W_B 4	C2_06330C_A	4	C5_02540C_B
			C3_05470W_A 4	C2_06330C_B	4	C5_02550C_A
			C3_05470W_B 4	C2_06340W_A	4	C5_02550C_B
			C3_05510W_A 4	C2_06340W_B	4	C5_02560C_A
			C3_05510W_B 4	C2_06350C_A	4	C5_02560C_B
			C3_05520C_A 4	C2_06350C_B	4	C5_02570W_A
			C3_05520C_B 4	C2_06360C_A	4	C5_02570W_B
			C3_05740C_A 4	C2_06360C_B	4	C5_02590C_A
			C3_05740C_B 4	C2_06420C_A	4	C5_02590C_B
			C3_05870C_A 4	C2_06420C_B	4	C5_02600W_A
			C3_05870C_B 4	C2_06430C_A	4	C5_02600W_B
			C3_05970C_A 4	C2_06430C_B	4	C5_02610C_A
			C3_05970C_B 4	C2_06480W_A	4	C5_02610C_B
			C3_06320W_A 4	C2_06480W_B	4	C5_02620C_A
			C3_06320W_B 4	C2_06510W_A	4	C5_02620C_B
			C3_06440W_A 4	C2_06510W_B	4	C5_02630C_A
			C3_06440W_B 4	C2_06530W_A	4	C5_02630C_B
			C3_06470W_A 4	C2_06530W_B	4	C5_02650C_A
			C3_06470W_B 4	C2_06540C_A	4	C5_02650C_B
			C3_06970W_A 4	C2_06540C_B	4	C5_02680W_A
			C3_06970W_B 4	C2_06590C_A	4	C5_02680W_B
			C3_06980W_A 4	C2_06590C_B	4	C5_02740W_A
			C3_06980W_B 4	C2_06600W_A	4	C5_02740W_B
			C3_07020W_A 4	C2_06600W_B	4	C5_02750C_A
			C3_07020W_B 4	C2_06620W_A	4	C5_02780W_A
			C3_07030C_A 4	C2_06620W_B	4	C5_02780W_B
			C3_07030C_B 4	C2_06630C_A	4	C5_02840C_A
			C3_07070C_A 4	C2_06630C_B	4	C5_02840C_B
			C3_07070C_B 4	C2_06640C_A	4	C5_02900W_A
			C3_07100C_A 4	C2_06640C_B	4	C5_02900W_B
			C3_07100C_B 4	C2_06650C_A	4	C5_02910C_A
			C3_07110W_A 4	C2_06650C_B	4	C5_02910C_B
			C3_07110W_B 4	C2_06660W_A	4	C5_02940C_A
			C3_07180C_A 4	C2_06660W_B	4	C5_02940C_B
			C3_07180C_B 4	C2_06670C_A	4	C5_03000C_A
			C3_07560W_A 4	C2_06670C_B	4	C5_03000C_B
			C3_07560W_B 4	C2_06680W_A	4	C5_03030W_A
			C3_07710W_A 4	C2_06680W_B	4	C5_03030W_B
			C3_07710W_B 4	C2_06690C_A	4	C5_03040W_A
			C4_00130W_B 4	C2_06690C_B	4	C5_03040W_B
			C4_00590C_A 4	C2_06700W_A	4	C5_03050C_A
			C4_00590C_B 4	C2_06700W_B	4	C5_03050C_B
			C4_00950C_A 4	C2_06710W_A	4	C5_03130W_A
			C4_00950C_B 4	C2_06720W_A	4	C5_03130W_B
			C4_00970C_A 4	C2_06720W_B	4	C5_03140C_A
			C4_00970C_B 4	C2_06740W_A	4	C5_03140C_B
			C4_01060W_A 4	C2_06740W_B	4	C5_03150W_A
			C4_01060W_B 4	C2_06750C_A	4	C5_03160W_A
			C4_01170C_A 4	C2_06750C_B	4	C5_03160W_B
			C4_01170C_B 4	C2_06760C_A	4	C5_03250W_B
			C4_01190W_A 4	C2_06760C_B	4	C5_03300C_A
			C4_01190W_B 4	C2_06770W_A	4	C5_03300C_B
			C4_01290W_A 4	C2_06770W_B	4	C5_03310C_A
			C4_01290W_B 4	C2_06780C_A	4	C5_03310C_B
			C4_01310W_A 4	C2_06780C_B	4	C5_03320C_A
			C4_01310W_B 4	C2_06800C_A	4	C5_03320C_B
			C4_01380W_A 4	C2_06800C_B	4	C5_03330C_A
[truncated: 8,438 more rows]

## Sheet: Sheet1
x
C1_00020C_A
[truncated: 5,707 more rows]
